# Supplementary material for: YAP1 and QSER1 are key modulators of embryonic signaling pathways in the mammalian epiblast
Source: EMBO Rep. 2026 Mar 26;27(9):2369–405. doi: 10.1038/s44319-026-00746-z (PMC13172546; doi:10.1038/s44319-026-00746-z)
Supplement: Supplementary file 1 — Table EV1 [file 44319_2026_746_MOESM1_ESM.xlsx]

## Sheet: Table Legend
Table EV1. Genotyping protocol for Cre, flox, and SRY

## Sheet: Genotyping 
Genotyping primers	Forward	Reverse	Species
Flox primers	CCATTTGTCCTCATCTCTTACTAAC	GATTGGGCACTGTCAATTAATGGGCTT	mouse
		CAGTCTGTAACAACCAGTCAGGGATAC
CRE	GGCGTTTTCTGAGCATACTT	CTACACCAGAGACGGAAATCCA	mouse
SRY	TTGTCTAGAGAGCATGGAGGGCCATGTCAA	CCACTCCTCTGTGACACTTTAGCCCTCCGA	mouse
Genotyping PCR Programs
YAP FLOX PCR Program:
PCR:
1- 95C for 3:00
2- 95C for 0:45
3- 58C for 0:45
4- 72C for 0:45
5- Go to step 2 35x
6- 72C for 10:00
7- 4C hold until needed
CRE PCR Program:
1- 95C for 3:00
2- 95C for 0:30
3- 55C for 0:30
4- 72C for 0:30
5- Go to step 2 34x
6- 72C for 10:00
7- 4C hold until needed
SRY PCR Program:
1- 93C for 1:00
2- 93C for 0:20
3- 68C for 3:00
4- Go to step 2 30x
5- 4C hold until needed
