# Supplementary material for: YAP1 and QSER1 are key modulators of embryonic signaling pathways in the mammalian epiblast
Source: EMBO Rep. 2026 Mar 26;27(9):2369–405. doi: 10.1038/s44319-026-00746-z (PMC13172546; doi:10.1038/s44319-026-00746-z)
Supplement: Supplementary file 4 — Dataset EV1 [file 44319_2026_746_MOESM4_ESM.xlsx]

## Sheet: Table Legend 
Dataset EV1: Differentially expressed genes (DEGs) in E7 mouse embryos Yap1 cKO compared to control for all clusters

## Sheet: Blood_Progenitor
gene	p_val	avg_log2FC	pct.1	pct.2	p_val_adj
Cited1	1.06345e-06	-0.470757	0.062	0.909	0.0343336
Rpl37	6.52085e-06	-0.290256	1	1	0.210526
Sox2ot	8.66791e-06	0.207186	0.688	0	0.279844
Rpl41	1.13093e-05	-0.23654	1	1	0.365121
Gm10076	1.13093e-05	-0.492262	1	1	0.365121
Car4	1.48189e-05	-1.09051	0.938	1	0.478428
Rps2	2.2088e-05	0.218373	1	1	0.71311
Ncl	3.26757e-05	-0.29203	1	1	1
Tpm1	6.99147e-05	-0.568989	1	1	1
Eif2s2	8.94926e-05	-0.348331	1	1	1
Eif3i	8.94926e-05	0.324518	1	1	1
Rps28	0.000128797	-0.261162	1	1	1
Snrpd1	0.000128797	-0.268373	1	1	1
Heca	0.000142861	0.233359	0.75	0.136	1
Yap1	0.000159065	-0.241908	0.125	0.773	1
Rps4x	0.000183983	0.336862	1	1	1
Xbp1	0.000201116	0.3269	1	0.727	1
Rps26	0.000206862	-0.277206	1	1	1
Pdcd4	0.00021535	0.186385	0.938	0.409	1
Eef1a1	0.000260861	0.347977	1	1	1
Cdk5rap1	0.000320368	0.354334	0.75	0.273	1
Rps5	0.000327869	0.178169	1	1	1
Lats1	0.000375802	-0.187666	0.5	0.955	1
H2afv	0.00041073	0.587778	1	1	1
Cep290	0.000455846	-0.240565	0.75	1	1
Unc50	0.000458812	0.396493	1	0.909	1
Hmgb2	0.000459142	-0.274428	1	1	1
Hsd17b10	0.000459142	0.330414	1	0.955	1
Uba52	0.000512837	-0.331463	1	1	1
Rpl8	0.00057234	0.209017	1	1	1
Armc10	0.000614031	-0.27573	0.688	0.909	1
Cd59a	0.000633853	0.724201	1	0.818	1
Actn4	0.00063822	-0.328217	1	1	1
Itgb1	0.00063822	-0.429563	1	1	1
Soat1	0.00079165	-0.348307	1	1	1
Fam110a	0.000843891	0.235195	0.625	0.136	1
Sh3bgrl	0.000880027	0.339717	1	0.909	1
Rps3	0.000880601	0.213341	1	1	1
Mest	0.000978744	-0.825149	0.938	1	1
Rps29	0.000978744	-0.239548	1	1	1
Eif3j1	0.00108693	-0.45534	1	1	1
Rpl29	0.00108693	0.214656	1	1	1
Rpl37a	0.00120609	-0.220096	1	1	1
Ndufb5	0.00120609	0.262695	1	1	1
Etfb	0.00120609	0.281563	1	1	1
mt-Cytb	0.00120609	0.555497	1	1	1
Myo7a	0.00122273	0.109682	0.688	0.182	1
Pnpo	0.00131182	0.200187	0.812	0.545	1
Vps28	0.00133396	0.337827	1	0.864	1
Pkm	0.00133722	0.348596	1	1	1
Ccnb2	0.00133722	0.4392	1	0.955	1
Rwdd1	0.00133722	-0.319993	1	1	1
Thoc7	0.00133722	-0.330923	1	1	1
Gm14305	0.00142839	-0.130934	0.25	0.864	1
Kank3	0.00146034	0.158213	0.75	0.273	1
Mafg	0.0014805	-0.270173	0.875	1	1
Usp10	0.00148139	-0.339743	1	1	1
Pitpnc1	0.00148212	0.386257	0.938	0.682	1
Kif18b	0.00158673	0.233328	0.812	0.455	1
Khk	0.00160974	0.250243	0.812	0.591	1
Dcp1b	0.0016164	0.0860491	0.5	0.045	1
Ebpl	0.00163591	0.308399	1	0.864	1
Rpl38	0.00163977	-0.246924	1	1	1
Ccp110	0.00176312	-0.158022	0.5	0.864	1
Dis3	0.00181254	-0.331791	0.875	1	1
Rps27	0.0018136	-0.317322	1	1	1
mt-Atp6	0.0018136	0.450833	1	1	1
Rpl35	0.00200421	-0.161052	1	1	1
Ccni	0.00200421	0.366942	1	1	1
Taf1d	0.00200421	-0.38189	1	1	1
Rpl3	0.00200421	0.220493	1	1	1
Amacr	0.00218393	0.129408	0.75	0.227	1
Rbm28	0.00221306	-0.306629	1	1	1
Rpl18a	0.00221306	0.162118	1	1	1
Gstm1	0.0022843	0.0767562	0.375	0	1
Aph1b	0.0022843	0.0851824	0.375	0	1
Lrrk2	0.0022843	0.119957	0.375	0	1
Gm50069	0.0022843	0.0738137	0.375	0	1
Rab6b	0.00241337	-0.0922714	0	0.455	1
Krt19	0.00241337	-0.100447	0	0.455	1
Arf5	0.00244169	0.295488	1	1	1
Ndufa3	0.00244169	-0.271056	1	1	1
Nap1l1	0.00244169	-0.200286	1	1	1
Mybbp1a	0.00244169	-0.310452	1	1	1
Atxn10	0.00244169	0.307809	1	1	1
mt-Co2	0.00244169	0.239421	1	1	1
Pygb	0.00245081	0.158242	0.688	0.227	1
Myo1h	0.00249945	0.296326	0.625	0.136	1
Cstf2t	0.00254564	-0.123195	0.375	0.818	1
Rad18	0.00269174	0.210202	1	0.955	1
Peg3	0.00269174	-0.541891	1	1	1
Pwwp3a	0.00269174	0.244252	1	0.955	1
Slc17a5	0.00273169	0.136198	0.688	0.227	1
Vamp5	0.00292062	0.133374	0.562	0.136	1
Nr1d2	0.00292755	0.115325	0.875	0.409	1
Dut	0.00296499	-0.226343	1	1	1
Akr1a1	0.00296499	0.309591	1	1	1
Suz12	0.00296499	-0.298101	1	1	1
Egflam	0.00323215	0.0862338	0.438	0.045	1
Lmf1	0.00323238	0.177162	0.875	0.409	1
H3f3a	0.00326333	0.221755	1	1	1
Sgta	0.00326333	0.253302	1	1	1
Bex1	0.00326333	-0.635702	0.938	1	1
Ptpru	0.00328089	0.141809	0.562	0.136	1
Bid	0.00328888	-0.196162	0.312	0.682	1
Ldhb	0.00352503	0.358056	1	0.727	1
Rpl7	0.00358877	0.129544	1	1	1
Sbds	0.00358877	-0.32114	1	1	1
Pdap1	0.00358877	-0.309743	1	1	1
Tomm20	0.00358877	-0.216265	1	1	1
H2afx	0.00358877	0.449833	1	1	1
Pfkm	0.00368121	0.101973	0.562	0.136	1
Zfp12	0.00379653	0.147048	0.75	0.273	1
Ankrd24	0.00383275	0.092558	0.75	0.318	1
Bcl2l2	0.00393161	0.139231	0.562	0.182	1
Zbtb12	0.00394151	0.225933	1	0.909	1
Tuba1b	0.00394348	0.417629	1	1	1
Amotl2	0.00407883	-0.332164	0.625	0.864	1
Zfp825	0.00411163	0.130589	0.75	0.227	1
Tmem177	0.0041739	-0.113836	0.188	0.591	1
Cnot9	0.00432124	-0.312146	0.812	1	1
A630089N07Rik	0.00432124	0.213703	1	0.864	1
Trappc1	0.00432761	0.239194	1	0.909	1
Timm17a	0.00432974	-0.27811	1	1	1
Eif2s1	0.00432974	-0.174576	1	1	1
Rpl36	0.00432974	-0.12549	1	1	1
Slc26a2	0.00439059	0.0788414	0.625	0.136	1
Sp5	0.00457319	-0.108683	0	0.409	1
Wdr86	0.00457319	-0.0925951	0	0.409	1
Ctsh	0.00457319	-0.0295858	0	0.409	1
Itm2c	0.00470434	0.329786	1	0.773	1
Necap2	0.00470434	0.199856	1	0.773	1
Bud13	0.00470434	-0.273905	0.75	0.955	1
Cpne1	0.00475	-0.251841	1	1	1
Mnd1	0.00475	0.225512	1	1	1
Utp20	0.00475	-0.256169	1	1	1
Nsun2	0.00475	-0.232316	1	1	1
Mtch1	0.00475	0.315867	1	1	1
Tcof1	0.00475	-0.323098	1	1	1
Krt18	0.00478536	-0.361575	0.438	0.818	1
Gas2l1	0.00489761	-0.0990586	0.062	0.545	1
Rnd3	0.00503788	-0.33908	0.562	0.864	1
Ints2	0.00520437	-0.186867	0.875	1	1
Morc4	0.00520437	-0.517563	0.875	1	1
Cdc123	0.00520684	0.177015	1	1	1
Rpl9	0.00520684	0.133949	1	1	1
Kdelr2	0.00520684	0.311902	1	1	1
Tecr	0.00520684	0.270718	1	1	1
Cstb	0.00520684	0.297941	1	0.955	1
Laptm4b	0.00520684	0.335003	0.938	1	1
Ranbp1	0.00520684	-0.162769	1	1	1
Eif4g1	0.00520684	-0.192275	1	1	1
Rps18	0.00520684	0.143675	1	1	1
Cnrip1	0.00523587	0.261073	0.812	0.455	1
Trim8	0.00536094	-0.214173	0.688	0.955	1
Krt8	0.00565027	-0.454629	0.75	0.955	1
Chd3	0.00567611	-0.157926	0.188	0.591	1
Cdkl1	0.00567611	-0.122387	0.188	0.591	1
Nxph4	0.00568879	0.172104	0.75	0.318	1
Tnfrsf19	0.00570254	-0.0959496	0.125	0.591	1
Gnas	0.00570301	0.262332	1	1	1
Yes1	0.00570301	0.479022	1	0.955	1
Tmf1	0.00570301	0.238029	1	0.955	1
Ndufa13	0.00570301	0.278794	1	1	1
Tsr1	0.00570301	-0.294053	0.938	1	1
Rpl39	0.00570301	-0.207441	1	1	1
Tubb2a	0.00576527	-0.0748568	0.062	0.5	1
Ppp1r18	0.0059394	0.254526	0.938	0.864	1
Orai3	0.0060056	0.240704	1	0.636	1
Wwc2	0.00608367	-0.320688	0.75	0.864	1
Epn2	0.00608367	-0.270242	0.688	0.909	1
Gm19265	0.00609893	0.0629172	0.312	0	1
Btbd11	0.00609893	0.0840581	0.312	0	1
Ccdc157	0.00609893	0.0535101	0.312	0	1
Qrich2	0.00609893	0.060225	0.312	0	1
Metrnl	0.00609893	0.0759271	0.312	0	1
St6galnac3	0.00618484	0.38471	0.938	0.818	1
Hadh	0.00624144	0.239058	1	0.955	1
Rpl13a	0.00624144	-0.161632	1	1	1
Rps12	0.00624144	-0.285571	1	1	1
Ubald2	0.00624144	0.243521	1	1	1
Psmb5	0.00624144	0.195649	1	1	1
Zfp954	0.00635866	0.085096	0.5	0.091	1
Dusp6	0.00675202	0.17801	0.562	0.182	1
Tbc1d14	0.00676453	-0.409128	0.812	0.909	1
Katna1	0.00682217	-0.186999	0.875	1	1
Zc3h15	0.00682521	-0.271747	1	1	1
Pcif1	0.00682521	0.190687	1	0.955	1
Rbis	0.00682521	-0.275669	1	1	1
Vps72	0.00682521	0.209054	1	1	1
Tyms	0.00682521	0.357049	1	1	1
Fam3c	0.00682521	-0.19673	0.938	1	1
Atp6v1e1	0.00682521	0.226774	1	1	1
Nacc1	0.00682521	-0.242729	1	1	1
Cdv3	0.00682521	-0.313921	1	1	1
Tmbim6	0.00682521	0.30954	1	1	1
Smchd1	0.00682521	-0.266201	1	1	1
Ndufa2	0.00682521	-0.191735	1	1	1
Drap1	0.00682521	0.27697	1	1	1
Adora2b	0.0068782	-0.0950309	0.25	0.636	1
Msl3l2	0.00689247	0.119714	0.75	0.318	1
Sh3bp5	0.00694657	-0.247386	0.438	0.773	1
E130317F20Rik	0.00698841	-0.0911793	0.125	0.591	1
Washc5	0.0070721	0.1185	0.938	0.636	1
Tusc2	0.00710367	0.194316	0.938	0.864	1
Gba2	0.00729798	0.0731859	0.625	0.182	1
Dedd2	0.00729798	0.0882369	0.625	0.182	1
B4galt3	0.00736524	0.129736	0.75	0.409	1
Myd88	0.00744679	0.083724	0.5	0.136	1
Nbdy	0.00745433	0.238042	1	0.909	1
Imp4	0.00745759	0.226041	1	1	1
Prpf4	0.00745759	-0.238537	1	1	1
Caap1	0.00745759	-0.190301	1	0.955	1
Cdc37	0.00745759	0.252685	1	1	1
Srsf1	0.00745759	-0.266484	1	1	1
Dek	0.00745759	-0.265863	1	1	1
Rsl1d1	0.00745759	-0.257215	1	1	1
Rpl36a	0.00745759	-0.172832	1	1	1
Clasrp	0.00751271	0.158752	0.938	0.682	1
Endov	0.00756933	0.067998	0.75	0.273	1
Siah1b	0.00775942	-0.207116	0.812	0.955	1
Abraxas1	0.00785201	0.165171	1	0.636	1
Gpx8	0.00785517	-0.197801	0.375	0.727	1
Fkrp	0.00793772	0.158955	0.688	0.318	1
Fbxo45	0.00794808	-0.171088	0.625	0.955	1
Tcte2	0.00797147	-0.0679293	0.062	0.5	1
Sclt1	0.00807248	0.310567	0.938	0.818	1
Trmt13	0.00810721	0.134741	1	0.818	1
Phf23	0.00812809	-0.293086	0.812	1	1
Snrpa	0.00814202	0.218924	1	1	1
Mak16	0.00814202	-0.304643	1	1	1
Tkt	0.00814202	0.293362	1	1	1
Brd1	0.00814202	-0.282279	1	1	1
Naa50	0.00814202	-0.197769	1	1	1
Zbtb11	0.00814202	-0.233589	1	1	1
Paip2	0.00814202	0.257963	1	1	1
1810009A15Rik	0.00814202	-0.254678	0.938	1	1
Slc50a1	0.00830099	0.197552	0.75	0.5	1
Anxa2	0.00830099	-0.125267	0.312	0.818	1
Ppfibp2	0.00832023	-0.166924	0.25	0.682	1
Antxr2	0.00835549	0.158835	0.438	0.091	1
Epb41l1	0.00844636	-0.0764712	0	0.364	1
Klf6	0.00846889	-0.189314	0.812	0.955	1
Cdadc1	0.00857758	0.157041	0.875	0.545	1
Cops7b	0.00880781	0.177421	1	0.773	1
Ccn1	0.00884727	-0.207608	0.312	0.727	1
Ing3	0.00886725	-0.246513	0.812	1	1
Lin28a	0.00888214	-0.327768	0.938	1	1
Serbp1	0.00888214	-0.133508	1	1	1
Rps19	0.00888214	0.142269	1	1	1
Rpl27a	0.00888214	-0.0898275	1	1	1
Cops3	0.00888214	0.323032	1	1	1
Cebpz	0.00888214	-0.256322	1	1	1
2200002D01Rik	0.00899785	-0.11233	0.312	0.773	1
Lats2	0.00907913	-0.175537	0.438	0.727	1
Foxo3	0.00912891	0.154731	0.688	0.364	1
1700048O20Rik	0.00925876	-0.124085	0.062	0.455	1
Baz2b	0.00966589	0.351367	0.938	0.909	1
Exoc2	0.00966589	0.150052	1	0.864	1
Efnb2	0.00967782	-0.360503	0.875	1	1
Elp1	0.00968179	-0.220094	1	1	1
Itpr1	0.00968179	0.299903	1	0.955	1
Eif3f	0.00968179	0.26475	1	1	1
Smc6	0.00968179	-0.262617	1	1	1
Smc1a	0.00968179	0.280483	1	1	1
Hotairm1	0.0102181	-0.0904777	0.188	0.591	1
Usp40	0.0102905	-0.149472	0.562	0.864	1
Zkscan17	0.010502	0.136321	0.875	0.591	1
Axin2	0.0105026	-0.194581	0.875	0.909	1
A430093F15Rik	0.0105265	0.113103	0.438	0.091	1
Cyp27a1	0.0105356	0.11562	0.375	0.045	1
Ppfia3	0.0105356	0.0671021	0.375	0.045	1
Vav1	0.0105356	0.0682362	0.375	0.045	1
Scamp3	0.010545	0.196375	1	1	1
Krtcap2	0.010545	0.202243	1	1	1
Lyar	0.010545	-0.208764	1	1	1
Eif2b1	0.010545	0.214055	1	0.955	1
Cope	0.010545	0.250846	1	1	1
Rpl4	0.010545	0.211491	1	1	1
Cdk12	0.010545	-0.305278	0.938	1	1
Tubb5	0.010545	0.236519	1	1	1
Rab13	0.0107416	0.206036	0.875	0.636	1
Phpt1	0.010958	0.158456	0.938	0.864	1
Urod	0.010958	0.171852	0.938	0.864	1
Map3k5	0.0109596	0.149188	0.688	0.364	1
Galk2	0.0112242	0.204795	0.938	0.727	1
Atp6v0a2	0.0112242	0.166091	0.938	0.727	1
Kctd3	0.0113183	-0.156935	0.75	0.909	1
Xxylt1	0.0113183	-0.215765	0.75	0.909	1
Glcci1	0.0114544	0.128059	0.5	0.136	1
Otud6b	0.0114715	-0.262862	0.875	1	1
Gata6	0.0114715	0.289869	1	0.909	1
Anp32e	0.011476	-0.228615	1	1	1
Polr1a	0.011476	-0.243281	0.938	1	1
Pold3	0.011476	-0.232976	1	1	1
Cdc16	0.011476	0.221151	1	0.955	1
Itm2b	0.011476	0.356039	1	1	1
Ndufv1	0.011476	0.175574	1	1	1
Nphp3	0.0117897	0.0745983	0.438	0.091	1
Tars2	0.0119636	-0.164053	0.938	0.955	1
Cenpn	0.0119636	-0.210344	0.938	0.955	1
Kank1	0.0119774	-0.126078	0.188	0.636	1
Gm19710	0.0120466	-0.130021	0.25	0.636	1
Zfp748	0.0123407	-0.102914	0.375	0.818	1
Mrnip	0.0123639	-0.123332	0.312	0.682	1
Rnf214	0.0124312	0.101642	1	0.818	1
Fbln1	0.01246	0.199482	0.938	0.909	1
Zranb2	0.0124792	-0.262935	1	1	1
Selenow	0.0124792	0.29079	1	1	1
Rpl13	0.0124792	0.0991987	1	1	1
Egln1	0.0124792	0.245779	1	0.955	1
Sparc	0.0124792	0.308663	1	1	1
Gabarap	0.0124792	0.297307	1	1	1
Zfr	0.0124792	-0.276335	1	1	1
Asap1	0.0124792	0.243529	1	1	1
Trmt112	0.0124792	0.27757	1	1	1
Whrn	0.0126033	0.15677	0.688	0.318	1
Mthfsl	0.0126033	0.121453	0.688	0.318	1
Slc31a2	0.0129173	0.123715	0.625	0.273	1
Hist1h4m	0.0131152	-0.0820236	0.062	0.409	1
Pnrc1	0.0133808	0.284002	1	0.727	1
Traf6	0.013439	-0.0910087	0.375	0.818	1
Ift74	0.0134572	0.240025	0.938	0.818	1
Lonrf2	0.0135002	0.0841377	0.375	0.045	1
4933415A04Rik	0.0135002	0.0521462	0.375	0.045	1
Taldo1	0.0135594	0.189299	1	1	1
Hspa8	0.0135594	0.271909	1	1	1
Bsg	0.0135594	0.211985	1	1	1
Tmem14c	0.0135594	0.206058	1	1	1
Exoc3	0.0135594	0.187032	1	1	1
Nt5dc2	0.0135594	0.297283	1	1	1
Rbm26	0.0135594	-0.253999	1	1	1
Skp2	0.0135594	0.15648	1	0.955	1
Tuba1c	0.0135594	0.234058	1	1	1
1110038B12Rik	0.0135594	-0.236946	1	1	1
Frmd8	0.0138363	0.164249	0.875	0.636	1
Rora	0.0139299	0.304521	0.875	0.5	1
Enox2	0.0140304	0.17395	0.812	0.455	1
Ric8b	0.0143568	0.165224	0.875	0.545	1
Ube2h	0.0144182	0.236054	0.875	0.773	1
Tmtc3	0.0144182	-0.132931	0.625	0.955	1
Dpysl2	0.0147159	0.262753	1	0.909	1
Swi5	0.0147213	0.225124	1	1	1
Aimp1	0.0147213	-0.291103	1	1	1
Rps8	0.0147213	-0.158715	1	1	1
Rnf10	0.0147213	-0.233321	1	1	1
E2f4	0.0147213	0.591329	1	1	1
Sf3b3	0.0147213	-0.216536	1	1	1
Odc1	0.0147213	-0.296169	1	1	1
Gspt1	0.0147213	-0.209994	1	1	1
Galnt1	0.0147213	-0.246409	1	1	1
Morf4l2	0.0147213	-0.226453	1	1	1
Taz	0.0150303	0.109305	0.875	0.636	1
Rab2b	0.0151267	0.110839	0.625	0.227	1
Nt5c2	0.015139	0.18161	0.938	0.773	1
Secisbp2l	0.0151449	-0.116143	0.5	0.773	1
Gm17359	0.0152422	-0.0552419	0	0.318	1
Kdm1b	0.0152422	-0.0719728	0	0.318	1
Xlr3b	0.0152422	-0.0994249	0	0.318	1
Tor3a	0.0152485	0.183625	0.812	0.5	1
Dancr	0.0153289	-0.232589	0.938	0.955	1
Chkb	0.0155125	0.0965598	0.625	0.273	1
Bcar1	0.0156243	-0.1147	0.25	0.682	1
Gm17092	0.0156606	-0.184032	0.562	0.864	1
Crat	0.0157777	0.0358896	0.25	0	1
Jag1	0.0157777	0.081161	0.25	0	1
Srsf12	0.0157777	0.0512761	0.25	0	1
Fbxo2	0.0157777	0.0382588	0.25	0	1
AI839979	0.0157777	0.0489039	0.25	0	1
AC150683.1	0.0157777	0.0409279	0.25	0	1
Ttll13	0.0157777	0.0466315	0.25	0	1
Ipcef1	0.0157777	0.0625437	0.25	0	1
Gm47371	0.0157777	0.0409712	0.25	0	1
Chga	0.0157777	0.0450203	0.25	0	1
Edaradd	0.0157777	0.0676963	0.25	0	1
Tmem170b	0.0157777	0.0539087	0.25	0	1
Gm3512	0.0157777	0.0505901	0.25	0	1
Gm9732	0.0157777	0.0521594	0.25	0	1
Mapk11	0.0157777	0.0353551	0.25	0	1
Slc15a2	0.0157777	0.0440313	0.25	0	1
Gm33508	0.0157777	0.0408234	0.25	0	1
Adpgk	0.0158549	0.209953	1	0.773	1
Hist1h2ap	0.0159125	-0.762034	0.875	0.909	1
Zfas1	0.0159701	-0.233049	1	1	1
Scp2	0.0159701	0.266119	1	0.955	1
Emc10	0.0159701	0.230446	1	0.955	1
Tma16	0.0159701	-0.206398	1	1	1
Senp6	0.0159701	0.279725	1	1	1
Xpo1	0.0159701	-0.272825	1	1	1
Slirp	0.0159701	-0.265872	1	1	1
Polr3g	0.0159701	-0.266874	1	1	1
Tiam1	0.0159701	0.234969	1	0.955	1
Efemp2	0.01605	0.147994	0.688	0.409	1
Nfkbid	0.0162035	0.10548	0.438	0.136	1
Tmem238	0.0164213	-0.242522	0.688	0.955	1
Fundc1	0.0164213	0.156376	0.938	0.773	1
Tshz3	0.016583	0.0655551	0.625	0.227	1
Cbr3	0.016583	0.140681	0.562	0.273	1
Gm14326	0.0165998	-0.126448	0.375	0.773	1
Aptx	0.0169914	-0.151454	0.438	0.955	1
Amt	0.0169914	0.119573	0.938	0.591	1
Faap20	0.017189	0.204938	0.938	0.818	1
Trafd1	0.0172717	0.0838438	0.5	0.136	1
Rbm19	0.0172867	-0.170793	0.938	0.909	1
Pts	0.0172867	0.167029	1	0.864	1
Esf1	0.0173111	-0.222001	1	1	1
Dpm3	0.0173111	-0.24223	1	1	1
Capns1	0.0173111	0.212952	0.938	1	1
Amd1	0.0173111	-0.205595	1	1	1
Nup37	0.0173111	0.206065	1	1	1
Sypl	0.0173111	0.229396	0.938	1	1
Hnrnpc	0.0173111	-0.1548	1	1	1
Rpl10a	0.0173111	0.174648	1	1	1
Ss18	0.0173111	0.202616	1	1	1
Ccdc91	0.0177856	0.136478	0.75	0.409	1
Atat1	0.0177856	0.086006	0.812	0.364	1
Sat1	0.0177856	0.14361	0.688	0.455	1
Eif2ak4	0.0177981	0.168858	0.938	0.773	1
Gmpr	0.017858	0.200495	0.812	0.545	1
Lcmt2	0.0179603	0.0758078	0.562	0.136	1
Pcsk5	0.0180331	-0.278238	0.375	0.773	1
Uap1l1	0.0183091	0.0649378	0.562	0.182	1
Nxf7	0.0183091	-0.12427	0.125	0.5	1
Plod2	0.0183691	-0.118759	0.5	0.818	1
Dxo	0.0183885	0.17286	0.938	0.727	1
Aspscr1	0.0186205	0.15959	1	0.773	1
Etl4	0.018724	-0.459774	0.875	0.955	1
Tacc2	0.018724	0.171165	0.875	0.955	1
Smg7	0.0187499	-0.208078	1	0.955	1
Eif2a	0.0187499	-0.215689	1	1	1
H1fx	0.0187499	0.366306	1	0.955	1
Map2k4	0.0187499	-0.266688	0.938	1	1
Nol10	0.0187499	-0.236091	0.938	1	1
Cdc14b	0.0187499	-0.213709	1	1	1
Mrpl18	0.0187499	-0.17529	1	1	1
Maged1	0.0187499	0.304898	1	1	1
Auh	0.0191735	0.177657	0.875	0.636	1
Zbtb43	0.0193318	-0.103602	0.375	0.682	1
Rab26os	0.0193941	-0.202791	0.188	0.591	1
Pkmyt1	0.0195736	0.136207	0.75	0.5	1
Tecpr1	0.0198272	0.137735	0.75	0.364	1
Nsun4	0.0198692	-0.0724859	0.188	0.545	1
Pfkfb4	0.0198692	-0.303051	0.188	0.545	1
Psap	0.0199097	0.146021	0.875	0.773	1
Tnfsf9	0.0201218	0.0890187	0.562	0.227	1
Mks1	0.0201916	0.103227	0.688	0.364	1
Rnft1	0.0202237	0.154471	1	0.818	1
1500009L16Rik	0.0202648	0.297026	0.938	0.909	1
Rhoj	0.0202648	0.468954	0.938	0.909	1
Gtf2h4	0.0202648	-0.199896	0.938	0.909	1
Fhl3	0.0202651	0.100756	0.625	0.273	1
Rbm17	0.0202922	-0.248115	1	1	1
Rbm18	0.0202922	0.198439	0.938	1	1
Atpif1	0.0202922	0.232127	1	1	1
Ppat	0.0202922	-0.242698	1	1	1
Prdx2	0.0202922	0.247365	1	1	1
Frmd4b	0.0203265	0.760847	0.75	0.545	1
Polh	0.0203305	0.154619	0.75	0.455	1
Fzd2	0.0203721	0.155719	0.938	0.545	1
Hbp1	0.0205152	0.0718028	0.938	0.682	1
Mrm2	0.0207609	0.0674745	0.875	0.636	1
Mief1	0.0209878	-0.140844	0.5	0.773	1
Plxdc2	0.0212279	0.152822	0.75	0.5	1
Meis3	0.0212279	0.173407	0.75	0.5	1
Serpinf1	0.0213418	0.090518	0.375	0.091	1
Gm11713	0.0213418	0.0875132	0.375	0.091	1
Borcs8	0.021691	0.134721	0.875	0.818	1
Gm26724	0.0217159	-0.0821522	0.188	0.545	1
Map2k5	0.0218716	0.167025	1	0.818	1
Rapgef5	0.0218716	0.361733	1	0.818	1
Pim3	0.0219368	-0.285965	0.875	1	1
Nifk	0.021944	-0.203974	1	1	1
Tpm3	0.021944	-0.221424	1	1	1
Iqgap1	0.021944	0.235237	1	0.955	1
Cul5	0.021944	-0.248665	0.938	1	1
Nudt4	0.021944	-0.201555	1	1	1
Pafah1b1	0.021944	-0.228145	1	1	1
1110038F14Rik	0.021944	0.201059	1	1	1
Atp5j	0.021944	0.142733	1	1	1
Hist1h3d	0.0219538	-0.0916961	0.312	0.636	1
Spg11	0.022025	0.0967247	0.75	0.545	1
Acvrl1	0.0220276	0.116019	0.562	0.227	1
Tnk2	0.0220276	-0.0977708	0.188	0.5	1
Zkscan6	0.0220324	0.0729421	0.438	0.136	1
Sat2	0.0220324	0.0953251	0.438	0.136	1
Adamts6	0.0220324	0.0769746	0.438	0.136	1
Chtf18	0.0220506	-0.10424	0.562	0.818	1
Rpl10-ps3	0.0222024	-0.0965772	0.25	0.636	1
Zfp955b	0.0224617	-0.141085	0.5	0.909	1
Slc12a5	0.0224844	0.0497219	0.312	0.045	1
Cdh22	0.0224844	0.0582543	0.312	0.045	1
Egf	0.0224844	0.0475035	0.312	0.045	1
5430403G16Rik	0.0224844	0.0517045	0.312	0.045	1
Tradd	0.0224844	0.0490573	0.312	0.045	1
Sgcd	0.0224844	0.15448	0.312	0.045	1
Plet1	0.0227797	0.104205	0.75	0.409	1
4931428F04Rik	0.0227983	0.143694	0.5	0.182	1
Afg3l1	0.0228055	0.138279	0.938	0.955	1
Tmem184c	0.0230026	0.117523	0.812	0.455	1
Itga1	0.0231995	0.127127	0.5	0.136	1
Wdfy3	0.023681	0.265446	1	0.864	1
Nbea	0.023704	0.215062	1	0.909	1
Stt3a	0.023704	-0.28079	0.875	1	1
Zfp865	0.0237103	-0.079312	0.188	0.545	1
Orc2	0.0237116	-0.213121	1	1	1
Dido1	0.0237116	0.251572	1	1	1
Gon4l	0.0237116	-0.204781	1	1	1
Adh5	0.0237116	0.130017	1	1	1
Mms22l	0.0237116	0.217709	1	0.955	1
Snhg3	0.0237116	-0.455283	1	1	1
Morf4l1	0.0237116	-0.149977	1	1	1
Mif	0.0237116	0.131055	1	1	1
Nudcd3	0.0237116	-0.219274	1	1	1
Actn1	0.0237116	-0.267664	1	1	1
Erh	0.0237116	-0.16087	1	1	1
Tomm70a	0.0237116	-0.242491	1	1	1
Memo1	0.0237116	-0.249221	0.938	1	1
Tafa5	0.0238481	-0.0913461	0.438	0.909	1
Sfmbt1	0.0239002	-0.135972	0.375	0.727	1
Zmym3	0.0240886	-0.0984479	0.188	0.5	1
Parm1	0.0241679	-0.188047	0.125	0.5	1
Tmbim1	0.0243585	-0.0926911	0.312	0.682	1
Exoc6	0.0246397	-0.412618	0.625	0.864	1
Dpy19l4	0.0246958	0.128032	0.75	0.409	1
Plaat3	0.0248041	0.115207	0.812	0.5	1
Phlda3	0.0248734	0.114972	0.812	0.409	1
Depdc7	0.0250415	0.0488773	0.438	0.091	1
Maged2	0.025151	0.227678	0.875	0.773	1
Gm8251	0.0253839	0.0709027	0.312	0.045	1
Gpr35	0.0253839	0.0545225	0.312	0.045	1
Gm3854	0.0253839	0.0406715	0.312	0.045	1
Ppil6	0.0253839	0.0548068	0.312	0.045	1
Ctns	0.0253839	0.067472	0.312	0.045	1
Arsg	0.0253839	0.0438072	0.312	0.045	1
Rapgef1	0.0254403	-0.126854	0.812	0.909	1
Tmem131l	0.0254403	0.149515	0.875	0.864	1
Exoc3l	0.0254403	0.621226	0.938	0.818	1
Smyd2	0.0256015	0.152201	1	0.955	1
Zfp639	0.0256015	-0.286827	1	1	1
Chchd2	0.0256015	0.118403	1	1	1
Actb	0.0256015	0.362677	1	1	1
Elof1	0.0256015	0.167955	1	1	1
Gnai2	0.0256015	0.207091	1	1	1
Ddx21	0.0256015	-0.225471	1	1	1
1190007I07Rik	0.0256015	-0.19983	0.938	1	1
Atp5g2	0.0256015	0.164919	1	1	1
Tomm6	0.0256015	0.142613	1	1	1
Ndufb8	0.0256015	0.2117	1	1	1
Ankrd39	0.0257714	-0.15644	0.562	0.818	1
Smim27	0.0257714	-0.112923	0.5	0.864	1
Eif2ak3	0.0262213	0.147742	0.625	0.364	1
B9d2	0.0263509	0.111942	0.625	0.318	1
Phldb1	0.0263509	0.121601	0.625	0.318	1
B020010K11Rik	0.026453	-0.0838836	0.125	0.5	1
Crispld1	0.0264913	0.0944045	0.375	0.091	1
Mxd4	0.0264913	0.0729422	0.375	0.091	1
Abcc10	0.0264913	0.072095	0.375	0.091	1
Ap3s1	0.026586	0.238757	0.938	0.955	1
Prxl2c	0.0266065	0.324441	0.812	0.727	1
Urgcp	0.02675	0.131881	0.75	0.409	1
Inpp5k	0.0268644	0.0784366	0.438	0.136	1
Ano6	0.0269093	-0.160312	0.625	0.909	1
Pcdh18	0.0269417	-0.1806	0.438	0.727	1
Gm47985	0.0269512	-0.0452952	0	0.273	1
Skida1	0.0269512	-0.0425785	0	0.273	1
Lrrc55	0.0269512	-0.0500353	0	0.273	1
Myl9	0.0269512	-0.0840938	0	0.273	1
Crybg2	0.0269512	-0.0417636	0	0.273	1
Rad9b	0.0269512	-0.0431325	0	0.273	1
Scnn1a	0.0269512	-0.120488	0	0.273	1
Pex11g	0.0269512	-0.0405771	0	0.273	1
Kcnmb4os2	0.0269512	-0.0609102	0	0.273	1
Tnfrsf13b	0.0269512	-0.0501013	0	0.273	1
Gm48166	0.0269512	-0.0433837	0	0.273	1
Serpine3	0.0269512	-0.0685519	0	0.273	1
Tnfrsf13c	0.0269512	-0.0446363	0	0.273	1
Relch	0.0273232	0.23515	0.875	0.818	1
Trmt2b	0.027448	0.0581702	0.5	0.182	1
Ldlrad3	0.0275353	0.165304	1	0.818	1
Pgm2	0.0275353	0.17913	1	0.818	1
Tmem222	0.0275862	0.25091	0.938	0.909	1
Nfatc3	0.0275862	0.112246	0.938	0.909	1
Plp2	0.0275862	-0.209383	0.875	0.955	1
Urm1	0.0276202	0.177711	1	0.955	1
Snhg8	0.0276202	-0.219805	1	0.955	1
Aurkaip1	0.0276202	0.223154	1	1	1
Mrpl46	0.0276202	-0.18042	1	1	1
Rpf2	0.0276202	-0.260832	1	1	1
Mrps23	0.0276202	0.185705	1	0.955	1
Mrpl32	0.0276202	-0.208286	1	1	1
Cdkal1	0.0276202	0.214532	1	0.955	1
Bex4	0.0276202	-0.39473	0.938	1	1
Hist1h2bk	0.0277288	-0.0707487	0.062	0.364	1
Foxo4	0.0278274	0.147225	0.812	0.636	1
Syde2	0.0279505	-0.165181	0.688	0.864	1
Snx30	0.0280663	-0.0958193	0.312	0.636	1
Platr25	0.0283164	-0.0834263	0.438	0.864	1
Acadl	0.0283754	0.25736	0.938	0.773	1
Rab22a	0.0283754	-0.230738	0.688	0.955	1
Tmem159	0.0284566	0.0866459	0.625	0.364	1
Dnah11	0.0286014	0.0747375	0.312	0.045	1
Itgb7	0.0286014	0.0992945	0.312	0.045	1
Grin3a	0.0286276	0.19759	0.625	0.318	1
Dlc1	0.028705	0.284832	0.812	0.545	1
Bcdin3d	0.028705	0.108067	0.812	0.545	1
Lax1	0.0287164	0.338264	0.562	0.227	1
Fam171a1	0.0289501	-0.117421	0.375	0.682	1
Aff1	0.0289501	0.0937654	0.75	0.409	1
Fbxl14	0.0290263	0.160604	0.875	0.727	1
Plcb2	0.0294465	0.0630147	0.375	0.091	1
Gm43331	0.0294465	0.0539575	0.375	0.091	1
Inka2	0.0296063	-0.0483274	0.062	0.409	1
Csrnp1	0.0296063	0.0561956	0.438	0.136	1
Cnpy3	0.0296854	0.153317	1	0.818	1
Lrrc40	0.029739	0.195464	0.938	0.909	1
Ctr9	0.029739	-0.171664	0.875	0.955	1
Eif5b	0.0297748	-0.210154	1	1	1
Rexo4	0.0297748	-0.232954	1	0.955	1
Nelfcd	0.0297748	0.171982	0.938	1	1
Gsr	0.0297748	-0.201251	0.938	1	1
Tcf25	0.0297748	-0.207336	1	1	1
Rexo2	0.0297748	-0.237716	1	1	1
Atg5	0.0297748	0.208464	1	1	1
Ddx42	0.0297748	-0.167271	1	1	1
Rad17	0.0297748	-0.190859	1	0.955	1
Son	0.0297748	-0.214132	1	1	1
Cul2	0.0297748	-0.182424	1	1	1
Mul1	0.0300233	0.072501	0.875	0.591	1
Npr1	0.030065	0.113875	0.5	0.182	1
Gfpt2	0.0301375	-0.122902	0.562	0.955	1
Ift46	0.0302702	0.137614	0.75	0.455	1
Nomo1	0.0305847	-0.145137	0.812	0.864	1
Ppp1r37	0.0308136	0.108157	0.938	0.864	1
Ino80c	0.0308136	-0.144529	0.812	0.955	1
Habp4	0.0308195	0.0941319	0.438	0.182	1
Wbp1	0.0309496	0.11551	0.875	0.682	1
Esyt2	0.0309496	-0.140056	0.688	0.818	1
Pcolce	0.031024	-0.0661273	0.25	0.545	1
Socs4	0.0312852	-0.177775	0.625	0.909	1
Pdk1	0.0314501	-0.144162	0.438	0.727	1
Mdfic	0.0314501	-0.146843	0.375	0.773	1
Thap2	0.0315469	-0.150303	0.625	0.955	1
Plcl2	0.0315469	0.304349	0.875	0.773	1
Atp6v0d1	0.0320348	0.154736	1	0.864	1
Trappc6b	0.032063	-0.202017	0.875	1	1
Sephs1	0.0320724	0.0884994	1	1	1
Zdhhc5	0.0320724	-0.153559	0.938	1	1
Fxr1	0.0320724	-0.218081	1	1	1
Naa15	0.0320724	-0.170369	1	1	1
Ubap2	0.0320724	-0.195223	1	1	1
Mrto4	0.0320724	-0.23277	1	1	1
N4bp2l2	0.0320724	-0.156417	1	1	1
Snrpd2	0.0320724	0.13851	1	1	1
Fbl	0.0320724	0.238728	1	1	1
Psma1	0.0320724	-0.14748	1	1	1
Mrpl23	0.0320724	0.208927	1	1	1
Fnta	0.0320724	0.248787	1	0.955	1
Erg28	0.0320724	-0.132709	1	1	1
Adk	0.0320724	-0.291276	1	1	1
Ankrd28	0.0320724	-0.201967	1	1	1
Ktn1	0.0320724	-0.219401	1	1	1
Pnp	0.0320724	0.19217	1	1	1
Eif3h	0.0320724	0.175844	1	1	1
Pdcd11	0.0320724	-0.16966	1	1	1
Slc35c1	0.0321642	0.0556911	0.312	0.045	1
Ippk	0.0324701	0.127307	0.938	0.682	1
Cep170b	0.0325854	-0.038305	0.062	0.409	1
Gm47469	0.0326809	0.0650645	0.375	0.091	1
BC002059	0.0328938	0.104806	0.5	0.182	1
Mthfd2l	0.0333405	-0.130202	0.562	0.909	1
Smad3	0.033357	0.0752045	0.562	0.273	1
Prex2	0.033423	0.20749	0.625	0.364	1
Tmub2	0.0334743	0.09969	0.688	0.409	1
E2f8	0.0336927	-0.135125	0.25	0.591	1
Rnf128	0.0336927	0.091372	0.625	0.318	1
Fancl	0.0336932	0.155395	1	0.636	1
Asap2	0.0336932	0.164736	0.875	0.727	1
Rbm41	0.0337438	0.0887844	0.812	0.5	1
Chst2	0.0339374	0.157979	0.812	0.455	1
Palm	0.0339374	0.124341	0.75	0.5	1
Loxl2	0.0340902	-0.129719	0.188	0.5	1
Hps6	0.0340902	0.0659057	0.562	0.227	1
Rab3gap2	0.0341749	-0.158187	0.75	0.909	1
Lrrc28	0.034194	0.103366	0.875	0.545	1
Inip	0.0343228	0.11045	0.938	0.818	1
1700123M08Rik	0.0344608	0.0695365	0.562	0.182	1
Ankrd40	0.0344807	-0.139058	0.875	0.955	1
Mgat2	0.0345104	-0.171599	0.875	1	1
Snhg6	0.0345202	-0.224449	0.938	1	1
Hjurp	0.0345202	-0.147523	0.938	1	1
Hat1	0.0345202	-0.217994	1	1	1
Dynlrb1	0.0345202	0.19422	1	1	1
Macf1	0.0345202	-0.190817	1	1	1
Psmc2	0.0345202	-0.187	1	1	1
Denr	0.0345202	-0.200633	1	1	1
Ifitm2	0.0345202	0.244255	1	1	1
Lsm4	0.0345202	0.190785	1	1	1
Gpx1	0.0345202	0.168229	1	1	1
Drg1	0.0345202	-0.253932	1	1	1
Naa38	0.0345202	0.19827	1	1	1
Luc7l3	0.0345202	-0.197053	1	1	1
Cdk13	0.0345202	-0.229747	1	0.955	1
Ttc3	0.0345202	0.207605	1	1	1
S100a13	0.0350349	0.19115	0.75	0.545	1
Snhg9	0.0354264	-0.230638	0.625	0.818	1
1110051M20Rik	0.035487	0.133484	0.938	0.5	1
Zdhhc14	0.0355925	0.202238	0.688	0.364	1
Fignl2	0.0358176	0.0896537	0.438	0.136	1
Zfp386	0.0358878	-0.159647	0.625	0.864	1
Copz2	0.0359474	0.115284	0.5	0.182	1
Ajuba	0.0359939	-0.174947	0.5	0.773	1
Wdfy1	0.0361641	0.153518	0.688	0.409	1
Astn1	0.0362149	0.0758335	0.375	0.091	1
Zcchc24	0.0362149	0.0765421	0.375	0.091	1
Vps37c	0.0362149	0.0640398	0.375	0.091	1
Zfp943	0.0362376	-0.0812272	0.188	0.545	1
Hes6	0.036368	0.151249	0.812	0.5	1
Agl	0.0365362	0.0629242	0.625	0.273	1
Itfg1	0.0365467	0.108777	0.938	0.727	1
Gpatch2	0.0369188	0.305132	0.938	0.818	1
Lysmd2	0.0369188	0.104291	1	0.773	1
Dnajc4	0.0370176	-0.0953625	0.125	0.409	1
Dst	0.0370224	-0.232861	0.875	0.909	1
Dennd6a	0.0370845	0.21442	1	0.864	1
Mfsd10	0.0371156	0.238709	1	0.909	1
Rabac1	0.0371156	0.176443	1	0.909	1
Chd2	0.0371156	0.223742	1	0.909	1
Igf2	0.0371156	-0.232891	0.875	1	1
Usp25	0.0371156	-0.16466	1	0.909	1
Pfdn2	0.037126	-0.159513	1	1	1
Top1	0.037126	-0.354399	1	1	1
Sec22b	0.037126	-0.217734	1	1	1
Pabpc4	0.037126	-0.208512	1	1	1
Tomm7	0.037126	-0.154833	1	1	1
Grcc10	0.037126	0.309454	1	1	1
Rrp8	0.037126	-0.227876	1	1	1
Orc6	0.037126	-0.261282	1	1	1
Dcaf1	0.037126	-0.153261	0.938	1	1
Rpsa	0.037126	0.150151	1	1	1
Chmp6	0.037126	0.152544	1	1	1
Crip2	0.037126	-0.264671	1	1	1
Higd2a	0.037126	0.204495	1	1	1
Hmga1	0.037126	-0.219171	1	1	1
Idh3g	0.037126	0.171956	1	1	1
Cdc42ep4	0.0375257	0.0967009	0.875	0.591	1
Alg9	0.0375767	-0.155108	0.375	0.636	1
Fam171a2	0.0384571	0.218026	0.625	0.409	1
Abhd12	0.0385991	0.105978	0.875	0.682	1
AI837181	0.0387508	0.128458	0.875	0.5	1
Slc39a11	0.039113	0.0876091	0.625	0.364	1
Hist1h2br	0.039113	-0.0869569	0.25	0.636	1
Zfp280b	0.0391641	-0.109447	0.438	0.773	1
Usp54	0.0393275	-0.0742662	0.188	0.545	1
Msrb2	0.0395919	0.151646	0.625	0.273	1
Abhd10	0.0396802	0.159204	1	0.773	1
Pim1	0.0396802	-0.232249	0.75	0.955	1
B4galt6	0.0396802	-0.197869	0.812	0.909	1
H19	0.0397887	-0.491275	0.75	1	1
Msantd4	0.0397887	-0.14573	0.875	0.909	1
Pkp4	0.0398539	-0.245259	0.812	1	1
Socs6	0.0398539	-0.172375	0.875	0.955	1
Cep57	0.0398864	-0.217691	0.875	1	1
Tcea1	0.0398973	-0.204745	1	0.955	1
Hacd1	0.0398973	0.240543	1	0.955	1
Larp7	0.0398973	-0.203181	1	1	1
Rlf	0.0398973	-0.144225	1	0.955	1
Snrnp40	0.0398973	-0.179471	1	1	1
Gtf2h3	0.0398973	0.135042	1	1	1
Ndufa5	0.0398973	-0.249121	1	1	1
Ptms	0.0398973	0.447493	1	0.955	1
Tomm40	0.0398973	0.174578	1	1	1
Gpi1	0.0398973	0.222807	1	1	1
Zc3h18	0.0398973	-0.180794	1	1	1
Trim71	0.0398973	-0.212073	1	1	1
Snrpf	0.0398973	-0.17481	1	1	1
Myo10	0.0398973	-0.208983	1	1	1
Fam162a	0.0398973	0.221167	1	1	1
Afdn	0.0398973	-0.283695	1	1	1
Rpl7l1	0.0398973	-0.215978	1	1	1
Chst10	0.0399241	0.0462003	0.188	0	1
Rufy4	0.0399241	0.0335853	0.188	0	1
Ctse	0.0399241	0.0264863	0.188	0	1
Lad1	0.0399241	0.0372164	0.188	0	1
Gm13483	0.0399241	0.0589391	0.188	0	1
Ccdc148	0.0399241	0.0414343	0.188	0	1
Mapkbp1	0.0399241	0.0316977	0.188	0	1
Mertk	0.0399241	0.0311104	0.188	0	1
Gm43768	0.0399241	0.038966	0.188	0	1
Gm26691	0.0399241	0.0268176	0.188	0	1
Smpdl3b	0.0399241	0.0283341	0.188	0	1
Pax7	0.0399241	0.094388	0.188	0	1
Gm42413	0.0399241	0.0274941	0.188	0	1
Cux2	0.0399241	0.0278986	0.188	0	1
5830487J09Rik	0.0399241	0.0266533	0.188	0	1
Upk3bl	0.0399241	0.0614174	0.188	0	1
Orai2	0.0399241	0.0207003	0.188	0	1
Clec2l	0.0399241	0.0353203	0.188	0	1
Nod1	0.0399241	0.0342563	0.188	0	1
Gm15402	0.0399241	0.0357995	0.188	0	1
Gm44287	0.0399241	0.0373422	0.188	0	1
Crebl2	0.0399241	0.0357211	0.188	0	1
Leng9	0.0399241	0.0304434	0.188	0	1
B230322F03Rik	0.0399241	0.0320995	0.188	0	1
Zfp977	0.0399241	0.033467	0.188	0	1
Zfp473	0.0399241	0.0419955	0.188	0	1
AI467606	0.0399241	0.0371631	0.188	0	1
Urah	0.0399241	0.0515348	0.188	0	1
Gm15351	0.0399241	0.0405823	0.188	0	1
Zmat4	0.0399241	0.056891	0.188	0	1
Zfp882	0.0399241	0.0407639	0.188	0	1
Gm45766	0.0399241	0.132478	0.188	0	1
Gm16853	0.0399241	0.0375882	0.188	0	1
Lingo1	0.0399241	0.0460797	0.188	0	1
Rab27a	0.0399241	0.0352852	0.188	0	1
Gm2087	0.0399241	0.0314715	0.188	0	1
Nkain2	0.0399241	0.0394255	0.188	0	1
Hk1os	0.0399241	0.0379319	0.188	0	1
Plppr3	0.0399241	0.0354892	0.188	0	1
Prtn3	0.0399241	0.0394312	0.188	0	1
Gna15	0.0399241	0.0386974	0.188	0	1
Gm15344	0.0399241	0.0329533	0.188	0	1
Syt1	0.0399241	0.0807894	0.188	0	1
Lrig3	0.0399241	0.0272324	0.188	0	1
1700030C12Rik	0.0399241	0.0340379	0.188	0	1
Clhc1	0.0399241	0.0452044	0.188	0	1
Hsf5	0.0399241	0.0357125	0.188	0	1
Cacna1g	0.0399241	0.0258805	0.188	0	1
Ccdc103	0.0399241	0.0329582	0.188	0	1
Sstr2	0.0399241	0.0362238	0.188	0	1
1700001K19Rik	0.0399241	0.0513261	0.188	0	1
D130043K22Rik	0.0399241	0.0430587	0.188	0	1
Ahrr	0.0399241	0.0489534	0.188	0	1
Gm9776	0.0399241	0.0316814	0.188	0	1
5430414B19Rik	0.0399241	0.0383695	0.188	0	1
Gpr20	0.0399241	0.0858131	0.188	0	1
Mfsd3	0.0399241	0.0316725	0.188	0	1
1700088E04Rik	0.0399241	0.0390049	0.188	0	1
Masp1	0.0399241	0.0534628	0.188	0	1
Synj2	0.0399241	0.0304215	0.188	0	1
Hspa1a	0.0399241	0.0323092	0.188	0	1
Pcdhga11	0.0399241	0.0326109	0.188	0	1
G630055G22Rik	0.0399241	0.0294139	0.188	0	1
Gm36608	0.0399241	0.028569	0.188	0	1
Tigd3	0.0399241	0.031456	0.188	0	1
Zbtb3	0.0399241	0.0328919	0.188	0	1
8030456M14Rik	0.0399241	0.0394251	0.188	0	1
2010308F09Rik	0.0399241	0.0248502	0.188	0	1
3010001F23Rik	0.0399241	0.0283543	0.188	0	1
Ankrd44	0.0400696	0.0487101	0.375	0.091	1
Inpp5d	0.0400696	0.0547366	0.375	0.091	1
Gm26670	0.0400696	0.0531178	0.375	0.091	1
Slc4a5	0.0400696	0.0556862	0.375	0.091	1
Katnal2	0.0400696	0.0561093	0.375	0.091	1
Inpp1	0.0403012	0.0816272	0.562	0.227	1
Trim21	0.0404408	0.0494386	0.312	0.045	1
Eme2	0.0404408	0.0362499	0.312	0.045	1
Col5a1	0.0404956	0.0796117	0.438	0.182	1
Vax1	0.0408812	0.12206	0.5	0.227	1
6720427I07Rik	0.0410843	-0.148308	0.438	0.864	1
Chp1	0.0414826	0.167121	0.938	0.636	1
Zfp746	0.0418894	-0.131566	0.75	0.818	1
Slc30a1	0.0420992	-0.170647	0.312	0.682	1
Foxp1	0.0425951	0.142222	0.875	0.545	1
Tfpt	0.0426149	0.160885	1	0.773	1
Cfc1	0.0427176	0.188707	0.562	0.364	1
Gpat4	0.0427967	-0.126854	0.875	0.955	1
Washc3	0.0427967	0.125667	1	0.864	1
Mcrip1	0.0427967	0.222095	1	0.864	1
Commd10	0.0428308	0.118443	1	0.909	1
Wdr75	0.0428422	-0.219618	1	1	1
Degs1	0.0428422	-0.255554	1	1	1
Yrdc	0.0428422	-0.195433	1	1	1
Eif4g2	0.0428422	-0.20994	1	1	1
Rplp2	0.0428422	-0.163551	1	1	1
Cd81	0.0428422	0.159564	1	1	1
Tfdp2	0.0428422	0.173901	1	1	1
R3hdm2	0.0428422	0.183822	1	1	1
Mdh1	0.0428422	0.14708	1	1	1
Usp34	0.0428422	-0.138049	1	1	1
Psmb3	0.0428422	0.172834	1	1	1
Ppp3cb	0.0428422	0.164744	1	1	1
Nit2	0.0428422	0.143564	1	0.955	1
Usp16	0.0428422	-0.258589	1	1	1
Cfap298	0.0428422	-0.156931	1	1	1
mt-Nd4	0.0428422	0.267648	1	1	1
Pacc1	0.0428618	-0.0899658	0.25	0.545	1
Ahdc1	0.0433686	-0.152675	0.625	0.773	1
Tmem181a	0.0437507	0.102027	0.562	0.227	1
Bet1l	0.0439756	0.155985	0.938	0.773	1
Tspan2	0.0441271	0.0961141	0.75	0.455	1
Zfp944	0.0441526	0.08004	0.812	0.591	1
Rxra	0.0442468	-0.0598066	0.125	0.409	1
Slc35e3	0.0442468	-0.0576506	0.125	0.409	1
Hs6st2	0.044266	-0.242993	0.812	0.955	1
Klf3	0.0444545	-0.0752605	0.125	0.5	1
Fam126a	0.0445465	0.155032	0.812	0.727	1
Nek9	0.0445465	0.0914644	0.938	0.636	1
Gm7072	0.0445806	0.132183	0.562	0.318	1
Zfp68	0.0447768	0.103279	0.625	0.409	1
Mtss1	0.0448053	-0.139024	0.438	0.818	1
B3gnt5	0.0448053	-0.127153	0.5	0.773	1
Furin	0.0449722	0.22927	0.875	0.727	1
Hlx	0.0451983	0.111158	0.375	0.136	1
9530068E07Rik	0.0453039	-0.156873	0.688	0.909	1
Dgcr2	0.045553	-0.151837	0.75	0.909	1
Fam102b	0.0456054	0.197706	0.625	0.364	1
Foxp4	0.045635	-0.118117	0.438	0.727	1
Rad51ap1	0.0457311	-0.218492	0.875	0.864	1
Spint2	0.0457311	-0.172954	0.812	0.909	1
Ctsb	0.0457311	0.175477	1	0.773	1
Lztfl1	0.0459213	0.149566	1	0.864	1
Fbxw8	0.0459569	0.143287	1	0.909	1
Msl1	0.0459569	-0.170368	0.875	1	1
Rpl7a	0.0459688	0.186148	1	1	1
Slc43a1	0.0459688	0.151646	1	0.955	1
Rbm39	0.0459688	-0.216063	1	1	1
E2f5	0.0459688	-0.231854	0.938	1	1
Kdm1a	0.0459688	-0.160763	1	1	1
Vkorc1l1	0.0459688	-0.203592	1	1	1
Gtf2h1	0.0459688	-0.209843	1	1	1
Hikeshi	0.0459688	0.166604	1	1	1
Nemf	0.0459688	-0.173715	1	1	1
Pinx1	0.0459688	-0.255508	0.938	1	1
Fam49b	0.0459688	0.161559	1	1	1
Rpl35a	0.0459688	-0.128415	1	1	1
Hsd11b2	0.0461818	0.122104	0.562	0.273	1
Nefl	0.046501	-0.1297	0.062	0.318	1
Vps13d	0.0465673	-0.12028	0.562	0.818	1
Gmppb	0.0465673	0.127195	0.812	0.636	1
Nkapl	0.0465957	-0.0505676	0.125	0.455	1
Ankrd23	0.0468535	-0.04365	0	0.227	1
Lypd1	0.0468535	-0.0429503	0	0.227	1
Ppfia4	0.0468535	-0.0433515	0	0.227	1
Platr14	0.0468535	-0.0393752	0	0.227	1
2810405F17Rik	0.0468535	-0.0462222	0	0.227	1
Tas1r1	0.0468535	-0.234121	0	0.227	1
1110006O24Rik	0.0468535	-0.053779	0	0.227	1
Hoxa1	0.0468535	-0.0433601	0	0.227	1
4930557K07Rik	0.0468535	-0.0429124	0	0.227	1
Crlf1	0.0468535	-0.0570799	0	0.227	1
Jsrp1	0.0468535	-0.036665	0	0.227	1
Slc6a15	0.0468535	-0.0522772	0	0.227	1
Gm28557	0.0468535	-0.0319778	0	0.227	1
1700120C14Rik	0.0468535	-0.0344008	0	0.227	1
Zfp229	0.0468535	-0.0351862	0	0.227	1
Gm50399	0.0468535	-0.0453976	0	0.227	1
Bbs1	0.0468535	-0.0383479	0	0.227	1
Tm7sf2	0.0468535	-0.0334158	0	0.227	1
Gm17227	0.0468535	-0.0493651	0	0.227	1
Clip2	0.046963	0.118117	0.75	0.545	1
Arsk	0.0474464	-0.0903409	0.188	0.5	1
Pmaip1	0.0474464	-0.068387	0.188	0.5	1
Nutf2-ps1	0.0474464	0.0787366	0.562	0.227	1
Tmsb15b1	0.0474464	-0.0644182	0.188	0.5	1
Sipa1l2	0.0474624	0.185751	0.75	0.455	1
Ndufa4l2	0.0477991	0.192665	0.812	0.727	1
Cttnbp2nl	0.0481202	0.0936412	0.812	0.545	1
Agpat3	0.0481202	-0.188761	0.562	0.727	1
Reep4	0.0481202	-0.205884	0.562	0.727	1
Slc25a10	0.048193	0.079088	0.562	0.318	1
Ggta1	0.0482441	-0.161068	0.75	0.818	1
Brip1os	0.0482441	0.172251	0.875	0.727	1
Faxc	0.0482872	0.0730731	0.438	0.182	1
Cep104	0.0486703	-0.101189	0.438	0.773	1
Sbk1	0.0488292	0.0637223	0.375	0.091	1
Gria4	0.048851	0.471108	0.875	0.818	1
Ivd	0.0490371	0.138597	1	0.773	1
Peg10	0.0490371	-0.235691	0.812	0.909	1
Prkdc	0.0490371	0.117688	0.938	0.818	1
Src	0.0491489	0.116135	0.75	0.409	1
Abhd14a	0.0491613	-0.184864	0.875	0.909	1
Unc119	0.0491613	0.234305	1	0.818	1
BC051226	0.0491783	0.0833793	0.625	0.364	1
Rhoc	0.0492358	0.211263	0.938	0.909	1
Gclm	0.0492358	-0.258684	0.938	0.909	1
Ints12	0.0492358	-0.0866174	0.875	0.955	1
Pawr	0.0492731	-0.209119	0.875	1	1
Kif20b	0.0492731	-0.299782	0.875	1	1
Ccnt2	0.0492855	-0.103186	0.938	1	1
Pdss1	0.0492855	-0.153812	1	1	1
Rpl11	0.0492855	0.108514	1	1	1
Atp5k	0.0492855	-0.179581	1	1	1
Cul1	0.0492855	-0.244548	1	1	1
Bola2	0.0492855	-0.216685	1	1	1
Pgls	0.0492855	0.21738	1	0.955	1
4921524J17Rik	0.0492855	-0.317683	1	1	1
Mrpl54	0.0492855	-0.131416	1	1	1
Gna11	0.0492855	-0.140948	1	1	1
Rps27a	0.0492855	0.0983161	1	1	1
Tlk2	0.0492855	-0.155762	1	1	1
Dph3	0.0492855	-0.192193	1	1	1
Usp7	0.0492855	-0.152981	1	1	1
Eif1ax	0.0492855	-0.195961	1	1	1
Pdha1	0.0492855	-0.148869	1	1	1
Cep76	0.0499536	-0.16013	0.688	0.864	1
Epdr1	0.0499701	0.0676741	0.562	0.273	1
Clic6	0.0500895	-0.152295	0.25	0.545	1
Cryzl1	0.0505738	0.16964	0.938	0.773	1
Dlg4	0.0506583	-0.0977996	0.375	0.636	1
Slc22a5	0.0506892	-0.0478822	0.125	0.455	1
Tob1	0.0506892	0.0793001	0.5	0.182	1
4930517O19Rik	0.0506892	-0.0710677	0.125	0.455	1
Abhd16a	0.0508717	-0.125752	0.562	0.773	1
Zbtb14	0.0508717	0.0215974	0.812	0.591	1
Atxn7l3	0.0508908	-0.190754	0.812	0.955	1
Ctbp2	0.051005	-0.142332	0.938	0.955	1
Ublcp1	0.051005	0.270038	0.938	0.955	1
Magt1	0.051005	0.172313	0.938	0.955	1
Atp9a	0.0512546	-0.0571512	0.062	0.318	1
Nipsnap2	0.051401	0.0852019	0.562	0.227	1
Gpcpd1	0.0516388	-0.12724	0.438	0.818	1
Dvl2	0.0516388	-0.132482	0.438	0.818	1
Slc49a4	0.0519509	0.106106	0.688	0.364	1
Apobec2	0.0520482	0.179714	0.562	0.318	1
Slc35g1	0.0520482	-0.0626514	0.188	0.591	1
Fnbp1	0.0520755	0.155908	0.938	0.727	1
Ugdh	0.0520755	0.154904	0.938	0.727	1
Guf1	0.0520755	0.164696	0.875	0.773	1
Mkrn2	0.0520755	-0.124728	0.688	0.909	1
2610301B20Rik	0.0522416	-0.113595	0.438	0.773	1
Irak1bp1	0.0523472	-0.103493	0.75	0.909	1
Hopx	0.0523949	0.17088	0.5	0.227	1
Nanos1	0.0526331	0.0931601	0.438	0.182	1
Cep70	0.052657	0.0856296	0.75	0.5	1
Hmgcs1	0.052671	-0.315412	0.875	0.909	1
Fchsd2	0.0527488	0.199364	1	0.864	1
Trap1	0.0527876	0.17173	1	0.909	1
Fbxo11	0.0527876	-0.231091	0.875	1	1
Adipor1	0.0528006	0.22771	1	1	1
Dhx9	0.0528006	-0.155968	1	1	1
Ino80	0.0528006	-0.142102	0.938	1	1
Ttc4	0.0528006	-0.1955	1	0.955	1
Grrp1	0.0528006	0.264793	1	0.955	1
Rspo3	0.0528006	-0.277109	1	1	1
Dctn2	0.0528006	0.226974	1	1	1
Rpl26	0.0528006	-0.114178	1	1	1
Acp1	0.0528006	-0.135902	1	1	1
Med6	0.0528006	-0.166359	1	1	1
Tmem167	0.0528006	-0.196571	1	1	1
Exosc4	0.0528006	-0.213505	1	1	1
Rangap1	0.0528006	-0.20956	1	1	1
Tcp11l1	0.0528289	0.0814777	0.75	0.409	1
Ogfrl1	0.0535253	0.226743	0.812	0.773	1
Pdxk	0.0535624	-0.11086	0.562	0.818	1
Kif26b	0.0537072	0.326826	0.562	0.364	1
Pced1a	0.0540156	-0.0905979	0.188	0.545	1
AA465934	0.0540156	-0.0634932	0.188	0.545	1
Cd40	0.0541078	0.254714	0.75	0.545	1
Stk19	0.0541724	0.0763336	0.812	0.864	1
Dhx34	0.0544191	-0.0380832	0.062	0.364	1
2410022M11Rik	0.0544191	-0.0456554	0.062	0.364	1
Kbtbd7	0.0544191	-0.0376757	0.062	0.364	1
5031439G07Rik	0.0544683	-0.10935	0.375	0.636	1
Abi3	0.054503	-0.132101	0.812	0.955	1
Comt	0.0546221	-0.300039	0.938	0.955	1
Ppm1m	0.054905	-0.140599	0.688	0.818	1
Selenon	0.0553702	0.108706	0.875	0.5	1
Rdh14	0.0553702	0.125717	0.75	0.591	1
Rnf113a2	0.0553702	0.122703	0.812	0.545	1
Npc1	0.0553896	-0.105281	0.75	0.818	1
Fbxo38	0.0553896	-0.0947401	0.625	0.909	1
Tmco6	0.055628	0.0599497	0.562	0.227	1
Pcbd2	0.055767	0.188405	0.875	0.773	1
Ppt2	0.055767	0.0834605	0.875	0.773	1
Neo1	0.0560293	0.183699	0.688	0.591	1
Gtpbp6	0.0560503	0.12113	1	0.727	1
Serpine2	0.0562527	0.126644	1	0.773	1
Pabpc4l	0.0563687	0.0629505	0.438	0.136	1
Stc2	0.0563687	0.0507232	0.438	0.136	1
Rinl	0.0564084	-0.0429096	0.062	0.318	1
Smoc1	0.0564084	-0.0689329	0.062	0.318	1
D330041H03Rik	0.0564084	-0.0542653	0.062	0.318	1
Dnlz	0.0564688	0.166199	1	0.864	1
Tbcc	0.0564688	0.12662	0.938	0.909	1
Neurl4	0.0564937	0.0825653	0.75	0.5	1
Slc25a33	0.0565093	-0.178001	0.875	1	1
Fam76b	0.0565093	0.210503	1	0.909	1
Vps41	0.0565093	0.117973	1	0.909	1
Arpc5	0.0565229	-0.130436	1	1	1
Stx12	0.0565229	0.176544	1	0.955	1
Eif4g3	0.0565229	-0.19162	1	1	1
Tmem165	0.0565229	0.209419	1	1	1
Timm50	0.0565229	0.141859	1	1	1
Ldha	0.0565229	0.167584	1	1	1
Fam32a	0.0565229	0.173822	1	0.955	1
Mns1	0.0565229	-0.229859	1	1	1
Gpx4	0.0565229	0.207065	1	1	1
Eif5a	0.0565229	0.117008	1	1	1
Srsf2	0.0565229	-0.185519	1	1	1
Ifrd1	0.0565229	-0.242552	1	1	1
Timm9	0.0565229	-0.21799	1	1	1
Abt1	0.0565229	-0.158011	1	1	1
Nup155	0.0565229	-0.135466	1	1	1
Rps10	0.0565229	0.105322	1	1	1
Vapa	0.0565229	-0.152077	1	1	1
Snx2	0.0565229	0.150239	1	0.955	1
Eef2kmt	0.0567365	0.0654778	0.75	0.409	1
Lgr4	0.0567382	0.135595	0.688	0.5	1
Plekha6	0.0567902	0.103762	0.5	0.227	1
Etnk2	0.0571832	0.053756	0.312	0.091	1
Pianp	0.0571832	0.0446704	0.312	0.091	1
Stxbp1	0.0573012	0.0883739	0.438	0.182	1
Gm42702	0.0573012	-0.0568796	0.125	0.409	1
Dock9	0.0579821	0.269338	0.938	0.773	1
Atrn	0.0580073	-0.148996	0.5	0.727	1
Trappc11	0.0584269	0.106674	0.812	0.591	1
Nup160	0.0584506	-0.204575	0.938	0.955	1
Ecscr	0.0587637	-0.13936	0.375	0.727	1
Wrn	0.058776	-0.101796	0.688	0.818	1
Gm42726	0.059143	0.0551932	0.375	0.091	1
Proser2	0.0591627	0.0518831	0.25	0.045	1
Gm30648	0.0591627	0.0546157	0.25	0.045	1
2510017J16Rik	0.0591627	0.0499196	0.25	0.045	1
P2ry6	0.0591627	0.0460649	0.25	0.045	1
Slc27a1	0.0591627	0.0517043	0.25	0.045	1
Fos	0.0591627	0.0497382	0.25	0.045	1
Gm36445	0.0591627	0.0507527	0.25	0.045	1
Plekhh2	0.0591627	0.0472745	0.25	0.045	1
Awat2	0.0591627	0.0411909	0.25	0.045	1
Mtfmt	0.0592808	-0.144357	0.625	0.909	1
Ak3	0.0593236	-0.159644	0.562	0.727	1
Cby1	0.0596739	0.126802	0.938	0.727	1
Igsf11	0.0597828	-0.0583882	0.125	0.455	1
Rai1	0.0599689	0.196677	0.875	0.818	1
Plag1	0.0600623	0.151592	0.625	0.409	1
Cpne8	0.0601406	-0.0519095	0.188	0.5	1
Cox18	0.0604047	-0.173805	0.812	1	1
Tm2d2	0.0604469	0.285633	1	0.909	1
Nsd3	0.0604469	0.211237	1	0.909	1
Herc1	0.0604469	0.280611	1	0.909	1
Uchl5	0.060461	-0.188679	1	1	1
Ergic3	0.060461	0.243442	1	0.955	1
Ccna2	0.060461	-0.233607	1	1	1
Ssr3	0.060461	-0.21309	1	1	1
Rps11	0.060461	-0.0797449	1	1	1
Eif3c	0.060461	-0.171567	1	1	1
Col4a1	0.060461	-0.258639	0.938	1	1
Mettl1	0.060461	-0.162793	0.938	1	1
Uqcr10	0.060461	-0.145605	1	1	1
Grb10	0.060461	-0.325684	0.938	1	1
Ftsj3	0.060461	-0.17631	1	1	1
Sumo2	0.060461	-0.112153	1	1	1
Prpf39	0.060461	-0.154312	0.938	1	1
Eif5	0.060461	-0.193238	1	1	1
B230219D22Rik	0.060461	-0.0892621	1	1	1
Glud1	0.060461	0.154205	1	1	1
Ntan1	0.060461	0.132967	1	1	1
Mrps18a	0.060461	-0.136017	1	1	1
Mrpl43	0.060461	-0.162174	1	1	1
Atp5md	0.060461	-0.167092	1	1	1
Bbs7	0.0605346	0.141065	0.562	0.318	1
Ctbs	0.0608816	0.0919151	0.625	0.5	1
Cptp	0.0613327	0.098636	0.625	0.364	1
Tesk2	0.0614823	0.0507072	0.438	0.136	1
Gm9929	0.0614881	0.0304531	0.5	0.227	1
Osbpl2	0.0614881	0.0774538	0.5	0.227	1
Car13	0.0619866	-0.040843	0.062	0.318	1
Gm13842	0.0619866	-0.168094	0.062	0.318	1
Birc3	0.0619866	-0.065221	0.062	0.318	1
Mier3	0.0620118	-0.0755452	0.812	0.864	1
Hgs	0.0621377	0.0951563	0.75	0.545	1
Tmem135	0.0622148	-0.0902553	0.625	0.818	1
Foxd2os	0.0623085	-0.0648225	0.125	0.409	1
Mppe1	0.0623085	-0.0611931	0.125	0.409	1
Zfp105	0.0623703	-0.120215	0.812	0.955	1
Acox1	0.0628268	0.0580633	0.625	0.273	1
Ech1	0.0628709	0.128876	0.875	0.682	1
Lurap1l	0.0631427	0.150067	0.312	0.091	1
Mettl24	0.0631427	0.149665	0.312	0.091	1
Rab26	0.0631427	0.0571549	0.312	0.091	1
Hist1h3b	0.0635824	-0.0827468	0.312	0.591	1
Kirrel	0.0638052	-0.152118	0.688	0.909	1
Pdlim7	0.0638052	-0.162061	0.688	0.909	1
Armh4	0.0638052	-0.285445	0.75	0.864	1
Pex19	0.0643314	0.124097	0.875	0.864	1
Slc30a7	0.0643314	0.122473	1	0.773	1
Kpna6	0.0643314	-0.0705452	0.75	0.955	1
Asf1b	0.0643314	0.0972099	1	0.773	1
Hexa	0.0643314	0.147213	1	0.773	1
Dgcr8	0.0643314	-0.140002	0.812	0.909	1
Pex13	0.0644776	0.172134	1	0.818	1
Ddc	0.0644963	0.0692974	0.688	0.364	1
Cebpd	0.0644963	0.104452	0.688	0.364	1
Trp53rka	0.0645654	0.111395	0.938	0.909	1
Notch2	0.0646092	-0.231797	0.875	1	1
Pold2	0.0646092	0.154068	1	0.909	1
Togaram1	0.0646092	-0.160653	0.875	1	1
Ddx18	0.0646239	-0.17677	1	1	1
Snrpe	0.0646239	-0.118733	1	1	1
Tlk1	0.0646239	-0.163508	1	1	1
H2afz	0.0646239	-0.0708791	1	1	1
Usp48	0.0646239	-0.134411	0.938	1	1
Prkrip1	0.0646239	-0.137549	1	1	1
Smarcad1	0.0646239	-0.212861	1	1	1
Snrpg	0.0646239	-0.108907	1	1	1
Sin3b	0.0646239	0.173439	1	0.955	1
Llph	0.0646239	-0.216038	1	1	1
Dynll2	0.0646239	-0.203654	1	1	1
Rpl15	0.0646239	0.124399	1	1	1
Atad2	0.0646239	-0.239172	1	1	1
T	0.0646239	-0.291922	1	0.955	1
Tpgs2	0.0646239	0.117352	0.938	1	1
Etf1	0.0646239	-0.171805	1	1	1
Txnl4a	0.0646239	-0.178164	1	1	1
Ndufs8	0.0646239	0.16229	1	0.955	1
Tle4	0.0646239	0.246865	1	0.955	1
Brat1	0.0648143	-0.0395139	0.125	0.455	1
Zfp334	0.0648665	0.0834405	0.75	0.5	1
Maf	0.0651902	-0.240789	0.312	0.5	1
Ngef	0.0662596	0.0422085	0.25	0.045	1
Procr	0.0662596	0.0547441	0.25	0.045	1
Tmod1	0.0662596	0.0442758	0.25	0.045	1
Cttnbp2	0.0662596	0.0718314	0.25	0.045	1
Rdh5	0.0662596	0.0384893	0.25	0.045	1
Gm11714	0.0662596	0.0559951	0.25	0.045	1
A830035A12Rik	0.0662596	0.0469914	0.25	0.045	1
Cbx4	0.0662596	0.0374281	0.25	0.045	1
Mblac2	0.0662596	0.0599193	0.25	0.045	1
Slc2a13	0.0662596	0.102497	0.25	0.045	1
Itga9	0.0662706	0.207151	0.938	0.773	1
Lysmd4	0.0665033	0.0513085	0.5	0.227	1
Kbtbd3	0.0665033	0.0757555	0.5	0.227	1
Gm21887	0.0665033	-0.0846698	0.188	0.455	1
Acsl1	0.0665084	0.134864	0.75	0.545	1
Dnpep	0.0666433	0.127756	0.938	0.864	1
Ndufaf1	0.0666433	0.190787	0.938	0.864	1
Atp9b	0.0666433	-0.171323	0.812	0.955	1
Ccnc	0.0667775	-0.147379	0.938	0.955	1
Gabbr1	0.0669633	-0.073136	0.25	0.591	1
Cpne3	0.0671988	-0.100943	0.625	0.864	1
Med15	0.0671988	-0.129512	0.688	0.818	1
D630045J12Rik	0.0673571	-0.112016	0.375	0.636	1
Snap29	0.0673571	-0.0866645	0.375	0.636	1
Ptprm	0.0673571	0.208272	0.625	0.455	1
Gem	0.0674753	0.147912	0.5	0.273	1
Tmem80	0.0674753	0.0766674	0.75	0.455	1
1700052K11Rik	0.0676264	-0.0583345	0.25	0.545	1
Trh	0.0676726	0.137676	0.438	0.182	1
Klc1	0.0677449	-0.125079	0.75	0.818	1
Zfp516	0.0677449	-0.151227	0.75	0.818	1
Gchfr	0.067822	0.054519	0.562	0.273	1
Brip1	0.0679343	0.125397	0.812	0.545	1
Platr22	0.0680137	-0.0639758	0.062	0.318	1
Gm266	0.0680137	-0.0533584	0.062	0.318	1
Lyst	0.0681699	-0.241984	0.625	0.955	1
St6gal1	0.0681699	0.190533	0.938	0.727	1
Hdx	0.0684888	-0.138899	0.75	0.909	1
Wfdc2	0.0687166	-0.251459	0.812	0.909	1
Cdk5rap2	0.0687166	0.16352	1	0.773	1
Col13a1	0.0687166	0.354919	0.875	0.864	1
Dmap1	0.0687579	0.09958	0.812	0.682	1
Paqr3	0.0687579	0.0772454	0.812	0.682	1
Cnksr3	0.0687579	0.233511	0.812	0.682	1
Twf2	0.0689597	0.172683	0.938	0.909	1
Sdhc	0.0690053	0.127229	1	0.909	1
Asph	0.0690053	0.153033	1	0.909	1
Snrpn	0.0690053	0.115189	1	0.909	1
Tmem164	0.0690053	0.271668	1	0.909	1
Atp5c1	0.0690205	0.135253	1	1	1
Ctsz	0.0690205	-0.187027	1	0.955	1
Tsc22d2	0.0690205	-0.164304	0.938	1	1
Topors	0.0690205	-0.122225	1	1	1
Mier1	0.0690205	-0.170947	1	1	1
Ncapg	0.0690205	0.158877	1	1	1
Pitpnb	0.0690205	-0.165917	1	1	1
Hmgb1	0.0690205	-0.0733312	1	1	1
Suclg1	0.0690205	0.15257	1	1	1
Nectin2	0.0690205	-0.286346	1	0.955	1
Pop4	0.0690205	0.190261	1	0.955	1
Polr2l	0.0690205	-0.200448	0.938	1	1
Cwf19l2	0.0690205	0.147911	1	0.955	1
Cgnl1	0.0690205	-0.148148	1	1	1
Cdc40	0.0690205	-0.126337	1	1	1
Cd164	0.0690205	-0.122426	0.938	1	1
Smarcb1	0.0690205	0.0943014	1	1	1
Tmed4	0.0690205	0.119073	0.938	1	1
Rack1	0.0690205	0.0868758	1	1	1
Med31	0.0690205	0.124927	0.938	1	1
Pdia6	0.0690205	0.188268	1	1	1
Cdk7	0.0690205	-0.216338	1	1	1
Prrc2a	0.0690205	-0.138614	1	1	1
Fibp	0.0690205	0.193358	1	0.955	1
Prpf19	0.0690205	0.13469	1	1	1
Nek6	0.069197	-0.0860795	0.375	0.591	1
Gorasp1	0.069197	0.0510756	0.688	0.364	1
Pex11b	0.0694223	0.089789	0.75	0.5	1
Lins1	0.0694223	0.0895904	0.812	0.455	1
Ccnj	0.0697317	-0.0968325	0.312	0.682	1
1810041H14Rik	0.069868	-0.0583014	0.125	0.364	1
Ethe1	0.0699256	0.0965933	0.688	0.455	1
A430033K04Rik	0.070078	-0.0600343	0.188	0.5	1
Rgs12	0.0701371	0.0961425	0.562	0.318	1
Nmral1	0.0707675	0.172722	0.938	0.773	1
Nid2	0.0711292	-0.126203	0.5	0.727	1
Gm28375	0.0711518	0.0705587	0.375	0.136	1
Dclk1	0.0711518	0.0791242	0.375	0.136	1
Tram1l1	0.0711518	0.052788	0.375	0.136	1
Rbm47	0.0711518	0.121078	0.375	0.136	1
4930513N10Rik	0.0711518	0.046586	0.375	0.136	1
Grid1	0.0711518	0.0626158	0.375	0.136	1
Abhd4	0.0711518	0.0485991	0.375	0.136	1
Wtip	0.0712938	-0.169095	0.938	0.955	1
Dsn1	0.0714883	-0.110092	0.438	0.864	1
Ctxn1	0.0714883	0.128577	0.812	0.591	1
Cmtm3	0.071769	0.229501	0.875	0.682	1
Smpd4	0.071769	-0.0934198	0.688	0.818	1
Zfat	0.0719401	-0.102051	0.312	0.545	1
Dhcr7	0.0727238	-0.0820234	0.25	0.545	1
Klhl7	0.0727772	-0.130093	0.75	0.864	1
Ptprk	0.0727772	-0.15479	0.75	0.864	1
Cnn2	0.0727772	-0.172165	0.875	0.773	1
Dgkd	0.0731081	-0.149733	0.75	0.909	1
Sh3pxd2a	0.0731081	0.189289	0.875	0.818	1
Crtc3	0.0732727	-0.0771961	0.312	0.591	1
Spout1	0.0733446	-0.166109	0.75	0.955	1
Bloc1s4	0.0733446	-0.168062	0.875	0.864	1
Rabepk	0.0735022	0.0818833	0.875	0.909	1
Frs2	0.0735022	-0.0440117	1	0.818	1
Dok4	0.0735365	0.277949	0.688	0.591	1
Trappc9	0.0735365	0.0232309	0.812	0.5	1
2023-09-10	0.0735968	0.104672	1	0.864	1
Plekhf2	0.0736442	-0.159152	0.875	1	1
Drosha	0.0736442	-0.185222	0.875	1	1
Slc39a10	0.0736599	-0.155498	1	1	1
Tor1aip2	0.0736599	0.214943	0.938	1	1
Nmt2	0.0736599	-0.151811	1	0.955	1
Caprin1	0.0736599	-0.176904	1	1	1
Snx5	0.0736599	0.175658	1	1	1
Hdac1	0.0736599	0.131534	1	1	1
Arid1a	0.0736599	-0.139693	1	1	1
Arl6ip4	0.0736599	0.123171	1	1	1
Psenen	0.0736599	0.180796	1	1	1
Rps15a	0.0736599	-0.117229	1	1	1
Ppp2r5c	0.0736599	0.197165	1	1	1
Stard3nl	0.0736599	-0.15357	1	1	1
Cggbp1	0.0736599	-0.17433	1	1	1
Uhrf2	0.0736599	-0.140699	1	1	1
Ecm1	0.0740436	0.0383563	0.25	0.045	1
Enho	0.0740436	0.0702753	0.25	0.045	1
2900089D17Rik	0.0740436	0.0566654	0.25	0.045	1
Tcim	0.0740436	0.0813644	0.25	0.045	1
Rab39	0.0740436	0.0408309	0.25	0.045	1
Ypel2	0.0740436	0.05128	0.25	0.045	1
Nnt	0.0740436	0.0361935	0.25	0.045	1
Nim1k	0.0740436	0.0539521	0.25	0.045	1
Gm536	0.0740436	0.0554486	0.25	0.045	1
Gap43	0.0740436	0.0315582	0.25	0.045	1
Pnliprp2	0.0740436	0.0246932	0.25	0.045	1
Phactr2	0.0741755	0.147904	0.625	0.409	1
Narf	0.0742376	0.0805617	0.75	0.5	1
Pag1	0.0745146	-0.0389491	0.062	0.318	1
Gm20635	0.0745146	-0.0531669	0.062	0.318	1
B4galnt1	0.0745146	-0.044696	0.062	0.318	1
Pak1	0.0746843	0.0883635	0.812	0.409	1
Kif13a	0.0748453	0.160999	0.688	0.455	1
Aars2	0.0748453	0.106185	0.688	0.455	1
Kansl3	0.0749585	-0.123062	0.688	0.727	1
Zfp950	0.0749585	0.0812767	0.812	0.636	1
Polr3e	0.0755117	0.193421	0.938	0.773	1
Pip4k2a	0.075913	0.20198	0.938	0.864	1
Foxn2	0.075913	-0.181821	0.812	0.955	1
Fam168b	0.0760575	-0.150843	0.938	0.955	1
Ddah1	0.0765909	-0.171116	0.562	0.909	1
Lzts1	0.0766037	0.0681163	0.312	0.091	1
Gm47271	0.0766037	0.0450247	0.312	0.091	1
Mir17hg	0.0771788	-0.102142	0.625	0.909	1
Pcyox1	0.0772159	0.0339466	0.625	0.318	1
Lrch1	0.0772159	0.212843	0.562	0.364	1
Heatr5b	0.0772159	0.0627145	0.625	0.318	1
Usp51	0.0772159	0.199782	0.562	0.364	1
Fam122b	0.0772227	0.0787481	0.75	0.455	1
Nsun6	0.077271	-0.13622	0.375	0.636	1
Gm8797	0.0775451	-0.065114	0.188	0.455	1
Gm30938	0.0775451	-0.103007	0.188	0.455	1
Dalrd3	0.0775474	0.113091	0.75	0.591	1
Ebf3	0.0775894	0.117836	0.375	0.136	1
Lrrc49	0.0775894	0.0448865	0.375	0.136	1
Arl4d	0.0775894	0.0485507	0.375	0.136	1
Arhgap26	0.0775894	0.0543846	0.375	0.136	1
Echdc1	0.0779793	-0.0812246	0.75	0.909	1
Shkbp1	0.0781314	0.0477698	0.625	0.273	1
Setd1a	0.0782245	-0.192246	0.75	0.955	1
Telo2	0.0782245	0.136516	1	0.773	1
Hspb11	0.078351	0.154936	0.812	0.682	1
Coa7	0.0783879	-0.148867	0.875	0.909	1
Ncaph2	0.0783879	0.165499	1	0.818	1
Hspbp1	0.0784859	-0.154925	0.938	0.909	1
Dbn1	0.0784859	-0.169571	0.812	1	1
Zeb1	0.0784859	0.239319	0.938	0.909	1
Psmc3ip	0.0785349	0.172754	1	0.909	1
Rbm14	0.0785349	0.124861	1	0.909	1
Mindy4	0.0785484	0.0642956	0.562	0.273	1
Zfp868	0.0785484	0.0493957	0.562	0.273	1
Rrs1	0.0785513	-0.179116	1	1	1
Fh1	0.0785513	0.203204	1	0.955	1
Ptpa	0.0785513	0.117457	1	0.955	1
Cse1l	0.0785513	-0.147614	1	1	1
Gtf2b	0.0785513	0.184275	1	0.955	1
Ndufaf4	0.0785513	-0.22104	1	1	1
Noc2l	0.0785513	-0.203136	1	1	1
Pus7	0.0785513	-0.211382	0.938	1	1
Idh2	0.0785513	0.171062	1	0.955	1
Mesd	0.0785513	-0.206985	0.938	1	1
Smg1	0.0785513	-0.0884074	1	1	1
Ppp4c	0.0785513	0.177246	1	0.955	1
Mrpl4	0.0785513	0.184165	1	1	1
Dnajc7	0.0785513	-0.133173	1	1	1
Papola	0.0785513	-0.203445	1	1	1
Sod1	0.0785513	-0.140078	1	1	1
Seh1l	0.0785513	-0.175241	1	1	1
Usp44	0.0785531	-0.102766	0.312	0.591	1
Utp14b	0.0793224	-0.105807	0.438	0.727	1
Rfng	0.079541	0.0568585	0.438	0.182	1
Ly6e	0.079541	0.0636467	0.438	0.182	1
Dennd6b	0.079541	-0.0478062	0.125	0.409	1
Kdm4c	0.0796975	-0.101646	0.688	0.864	1
Gm37494	0.079831	0.0944207	0.688	0.5	1
Fktn	0.0799821	-0.0960504	0.5	0.864	1
Dcaf6	0.0800441	0.0619831	0.75	0.409	1
Cdk2ap2	0.0800441	0.115187	0.688	0.455	1
Adhfe1	0.0804498	-0.0324517	0	0.182	1
B3gat2	0.0804498	-0.0394801	0	0.182	1
G730003C15Rik	0.0804498	-0.0362689	0	0.182	1
Lrrn2	0.0804498	-0.0304573	0	0.182	1
Naif1	0.0804498	-0.0259969	0	0.182	1
Tuft1	0.0804498	-0.03053	0	0.182	1
Anxa9	0.0804498	-0.0219695	0	0.182	1
Gm43848	0.0804498	-0.0260446	0	0.182	1
Rbm12b1	0.0804498	-0.0289173	0	0.182	1
Megf9	0.0804498	-0.0319474	0	0.182	1
Bmp8b	0.0804498	-0.0415724	0	0.182	1
Oprd1	0.0804498	-0.0437304	0	0.182	1
Rex2	0.0804498	-0.0327913	0	0.182	1
Cgref1	0.0804498	-0.0427135	0	0.182	1
Acad12	0.0804498	-0.0272175	0	0.182	1
AI854703	0.0804498	-0.0274845	0	0.182	1
Fkbp14	0.0804498	-0.0342936	0	0.182	1
Zfp9	0.0804498	-0.0308027	0	0.182	1
Gm15862	0.0804498	-0.0521028	0	0.182	1
Cblc	0.0804498	-0.0235118	0	0.182	1
Gm26810	0.0804498	-0.0307178	0	0.182	1
Izumo1	0.0804498	-0.0309701	0	0.182	1
4933406P04Rik	0.0804498	-0.0513705	0	0.182	1
4931440F15Rik	0.0804498	-0.0198407	0	0.182	1
Gm2a	0.0804498	-0.0193446	0	0.182	1
C1qtnf1	0.0804498	-0.0278486	0	0.182	1
Gm10451	0.0804498	-0.0314456	0	0.182	1
Clmn	0.0804498	-0.0491141	0	0.182	1
Mboat1	0.0804498	-0.0524577	0	0.182	1
Serpinb6b	0.0804498	-0.0336161	0	0.182	1
Wnk2	0.0804498	-0.0505382	0	0.182	1
Fbp1	0.0804498	-0.0325383	0	0.182	1
Zfp458	0.0804498	-0.035129	0	0.182	1
9330111N05Rik	0.0804498	-0.0255971	0	0.182	1
Cdhr1	0.0804498	-0.0281494	0	0.182	1
Lacc1	0.0804498	-0.0327797	0	0.182	1
Dab2	0.0804498	-0.0385722	0	0.182	1
Ephb3	0.0804498	-0.0365592	0	0.182	1
6330408M09Rik	0.0804498	-0.0286226	0	0.182	1
Zfp960	0.0804498	-0.0296479	0	0.182	1
Spaca6	0.0804498	-0.0287609	0	0.182	1
Gng13	0.0804498	-0.0229849	0	0.182	1
Gm20468	0.0804498	-0.0261601	0	0.182	1
Tcp11	0.0804498	-0.0260566	0	0.182	1
Cyp4f13	0.0804498	-0.0270923	0	0.182	1
B3galt4	0.0804498	-0.0270565	0	0.182	1
Pygm	0.0804498	-0.0438034	0	0.182	1
Akr7a5	0.0805123	0.115345	0.938	0.773	1
BC004004	0.0805123	0.0852573	0.938	0.773	1
Dapk1	0.080928	0.252355	0.938	0.864	1
Rab5b	0.0811606	0.0920575	0.75	0.545	1
Zcwpw1	0.0815145	-0.03764	0.062	0.318	1
Ptpn21	0.0815145	-0.0606213	0.062	0.318	1
Tcf19	0.0815145	-0.0390818	0.062	0.318	1
Stat5b	0.0822826	-0.216158	0.75	0.818	1
Galc	0.0824863	0.0723135	0.375	0.182	1
Chpf2	0.0825596	0.0281809	0.25	0.045	1
Tmem116	0.0825596	0.0398411	0.25	0.045	1
Ilvbl	0.0825596	0.0457687	0.25	0.045	1
Gm34921	0.0825596	0.0295077	0.25	0.045	1
Dph1	0.0825596	0.0265431	0.25	0.045	1
Gm20337	0.0825596	0.0432773	0.25	0.045	1
4930579G18Rik	0.0825596	0.0340497	0.25	0.045	1
Tada3	0.0827563	0.0982452	0.938	0.727	1
Dpp8	0.0827563	0.0953	0.938	0.727	1
Erf	0.0828028	-0.102026	0.312	0.545	1
Arhgef9	0.0828028	-0.126318	0.312	0.545	1
Pecr	0.0831116	-0.152136	0.75	0.909	1
Tango6	0.0831116	-0.157168	0.75	0.909	1
Dck	0.0833654	-0.15131	0.875	0.864	1
Ap3d1	0.0833654	-0.133116	0.875	0.864	1
Mogs	0.0835346	0.216495	0.875	0.909	1
Slc25a32	0.0835346	-0.130093	0.875	0.909	1
Rnf17	0.0835412	-0.207104	0.688	0.773	1
Igsf21	0.083602	0.0560394	0.5	0.227	1
Sez6l2	0.083602	0.0622878	0.5	0.227	1
Hspg2	0.0836361	-0.15074	0.812	1	1
Ddx49	0.0836361	0.0990062	1	0.864	1
Dip2c	0.0836361	0.232225	0.938	0.909	1
Nfatc1	0.0836361	0.102313	1	0.864	1
Snhg12	0.0836869	0.153465	1	0.909	1
2310022B05Rik	0.0836869	0.0654434	1	0.909	1
Rbm34	0.0836869	-0.133313	0.875	1	1
Nck1	0.0836869	0.204986	1	0.909	1
Cbr1	0.0836869	0.142979	1	0.909	1
Tmem134	0.0836869	0.19193	1	0.909	1
Eprs	0.0837038	-0.17549	1	1	1
Cdk9	0.0837038	0.151403	1	1	1
Spc25	0.0837038	-0.193493	1	1	1
Mdk	0.0837038	0.110877	1	1	1
Snrpb2	0.0837038	-0.169541	1	1	1
Rps21	0.0837038	-0.286178	1	1	1
Prpf6	0.0837038	-0.154474	1	1	1
Impa1	0.0837038	0.158629	1	0.955	1
Bcas2	0.0837038	-0.140567	1	1	1
Sars	0.0837038	-0.176812	0.938	1	1
Tnpo3	0.0837038	-0.120535	1	1	1
Gapdh	0.0837038	0.217998	1	1	1
Gemin7	0.0837038	-0.103306	1	1	1
Snrpa1	0.0837038	-0.14093	1	1	1
Otud4	0.0837038	-0.170419	1	1	1
Fto	0.0837038	0.143744	1	0.955	1
Cox4i1	0.0837038	0.14323	1	1	1
Tspan3	0.0837038	0.126121	1	1	1
Cenpw	0.0837038	-0.217614	1	1	1
Eef2	0.0837038	0.093296	1	1	1
Actr6	0.0837038	-0.115771	1	0.955	1
Vdac1	0.0837038	-0.128841	1	1	1
C1qbp	0.0837038	-0.145938	1	1	1
Tmem199	0.0837038	0.142376	1	0.955	1
Psme3	0.0837038	-0.218721	1	1	1
Nol8	0.0837038	-0.188124	1	1	1
Btf3	0.0837038	-0.0869012	1	1	1
Tox4	0.0837038	-0.12315	0.938	1	1
Chmp2b	0.0837038	-0.0554327	1	1	1
Gm42418	0.0837038	-0.609351	0.938	1	1
Ppm1b	0.0837038	-0.140647	0.938	1	1
Npm3	0.0837038	-0.111137	1	1	1
Edc3	0.0838402	0.147332	0.688	0.591	1
Nr5a2	0.0841642	0.145189	0.312	0.091	1
Pfkfb3	0.0841642	-0.0471771	0.062	0.273	1
Ppp1r13l	0.0841642	-0.0403018	0.062	0.273	1
Peg12	0.0841642	-0.0389111	0.062	0.273	1
Tdrp	0.0841642	-0.0446012	0.062	0.273	1
Sp6	0.0841642	-0.0462398	0.062	0.273	1
Nkd2	0.0841642	0.0570226	0.312	0.091	1
Bcar3	0.0843541	-0.109382	0.25	0.455	1
Dnajb4	0.0843541	0.0740205	0.5	0.273	1
Mfsd11	0.084408	-0.0671047	0.25	0.5	1
Flad1	0.0844936	0.0417141	0.375	0.136	1
Myo1e	0.0844936	0.108108	0.375	0.136	1
Kitl	0.0846869	-0.208286	0.438	0.727	1
Casp6	0.0849353	0.138736	0.938	0.682	1
Trim11	0.0849353	0.148697	0.812	0.773	1
Fblim1	0.0850108	0.0431368	0.625	0.409	1
Ikzf3	0.0850108	-0.195552	0.312	0.636	1
a	0.0852429	0.0824937	0.438	0.227	1
Rgp1	0.0852429	0.0814979	0.438	0.227	1
Dhrs7	0.0852429	0.0880342	0.438	0.227	1
AI597479	0.0852758	-0.0822103	0.562	0.818	1
Stard3	0.0852758	0.147971	0.812	0.636	1
Tram2	0.0855326	0.0943882	0.688	0.455	1
Tlnrd1	0.0857786	-0.116707	0.812	0.864	1
Cnnm4	0.086081	-0.0513965	0.125	0.409	1
Ccdc71	0.0862388	0.114769	0.875	0.636	1
Prmt7	0.0863636	0.158586	0.938	0.955	1
Sepsecs	0.086591	-0.0947139	0.5	0.727	1
Nfrkb	0.086591	0.142514	0.75	0.545	1
Gm5617	0.086591	-0.082942	0.5	0.727	1
Fam43a	0.086591	0.152385	0.75	0.545	1
Rttn	0.086591	0.133661	0.75	0.545	1
Dpf3	0.0868523	0.254961	0.562	0.318	1
Itfg2	0.0870266	-0.0971202	0.625	0.864	1
Mettl3	0.0870266	0.122409	0.75	0.773	1
Zfp637	0.0876567	0.095322	0.875	0.727	1
Tmem230	0.0881467	-0.171157	0.812	0.818	1
Mex3d	0.0881467	-0.14268	0.688	0.909	1
Dcbld2	0.0881467	-0.142795	0.75	0.864	1
Pde5a	0.0882407	0.10469	0.812	0.545	1
Obsl1	0.0883428	-0.0635407	0.375	0.636	1
Nutf2	0.0885142	-0.126038	0.75	0.909	1
Gm16552	0.0887129	-0.0520492	0.312	0.545	1
Mtmr7	0.0887129	-0.100512	0.312	0.545	1
Naa30	0.0887767	-0.0886713	0.875	0.864	1
Tm9sf1	0.0887767	-0.132135	0.812	0.909	1
Vps26c	0.0887767	0.118694	0.938	0.818	1
Mapkapk2	0.0889516	-0.112474	0.875	0.909	1
Trmt1l	0.0890064	-0.108347	0.562	0.864	1
Utp25	0.0890064	0.0708558	0.812	0.682	1
Cluh	0.0890064	-0.0756443	0.562	0.864	1
Taf6l	0.0890064	0.0939813	0.812	0.682	1
Gprc5c	0.0890388	-0.0250334	0.062	0.318	1
Glmn	0.0890566	0.219562	0.938	0.909	1
Fkbp9	0.0890566	-0.189791	0.875	0.955	1
Rad54l2	0.0890566	-0.163719	0.875	0.955	1
Mon2	0.0890566	0.128454	0.938	0.909	1
Morc2a	0.0890566	-0.106033	0.875	0.955	1
Ramp2	0.0891091	0.284068	1	0.909	1
Cox5b	0.0891266	0.130905	1	1	1
R3hdm1	0.0891266	0.176752	1	0.955	1
Mcm6	0.0891266	0.244229	1	1	1
Mmadhc	0.0891266	-0.130091	0.938	1	1
Sri	0.0891266	0.207622	1	0.955	1
Lap3	0.0891266	0.126079	1	1	1
Dhx15	0.0891266	-0.129094	1	1	1
Gnb2	0.0891266	0.165914	1	1	1
Ybx3	0.0891266	-0.211208	1	1	1
Fgfr1op2	0.0891266	-0.134113	1	1	1
Sae1	0.0891266	-0.16482	1	1	1
Zfp428	0.0891266	0.180618	1	1	1
Cox6b1	0.0891266	0.132386	1	1	1
Polb	0.0891266	0.0927917	1	1	1
Rex1bd	0.0891266	-0.167379	0.938	1	1
Cand1	0.0891266	-0.12992	1	1	1
Dcakd	0.0891266	0.239804	1	1	1
Gadd45g	0.0891266	-0.245907	1	1	1
Eif3l	0.0891266	0.163528	1	1	1
Mapre2	0.0891266	0.176769	1	1	1
Grk2	0.0891266	-0.0992552	1	1	1
Zfp91	0.0891266	-0.221109	0.938	1	1
Myo18a	0.0894142	0.0405571	0.812	0.5	1
Crabp1	0.089654	0.141557	0.75	0.636	1
Polq	0.089654	-0.0906658	0.5	0.818	1
Abcb1b	0.0899281	-0.124085	0.25	0.545	1
Kremen1	0.0900364	-0.0656018	0.188	0.455	1
Stk26	0.0900364	-0.0507422	0.188	0.455	1
Zfp763	0.0900423	-0.0730993	0.312	0.591	1
Gan	0.0903412	0.0765364	0.688	0.545	1
Pacs2	0.0903412	0.0677028	0.688	0.545	1
Mms19	0.090448	0.0808984	0.938	0.682	1
Gm47320	0.0906163	-0.0468386	0.188	0.545	1
Entpd7	0.0906163	0.0874377	0.5	0.318	1
Hif1an	0.0906163	-0.0803259	0.25	0.5	1
Arhgdib	0.0906869	0.070725	0.5	0.273	1
Gtpbp2	0.0906869	0.0967536	0.5	0.273	1
Mapk8ip3	0.0908494	-0.133685	0.562	0.818	1
Shroom4	0.0908494	0.239694	0.75	0.682	1
Bmp2k	0.0908899	0.0673765	0.625	0.409	1
Arel1	0.0908899	-0.0487951	0.375	0.591	1
Cadm1	0.0913198	0.256079	0.938	0.773	1
Mxra7	0.0913198	0.187644	0.938	0.773	1
Ccdc90b	0.0917644	0.0674038	0.938	0.864	1
Pias1	0.0917644	0.101094	0.938	0.864	1
Dnajc18	0.091845	-0.0711513	0.625	0.818	1
Chac1	0.0918527	0.0284707	0.25	0.045	1
Cplane2	0.0918527	0.0194347	0.25	0.045	1
Gm16104	0.0918527	0.0298896	0.25	0.045	1
Tnfsf12	0.0918527	0.0363562	0.25	0.045	1
Jakmip2	0.0918527	0.0247223	0.25	0.045	1
Per3	0.0918866	0.0517805	0.375	0.136	1
Fkbp8	0.0919244	-0.137692	0.938	0.955	1
Nt5c	0.0919244	0.138076	0.938	0.955	1
Dusp10	0.0923111	-0.105872	0.5	0.727	1
Gm15283	0.0923111	-0.14544	0.5	0.727	1
Sertad4	0.0923175	-0.0661443	0.062	0.273	1
Arrdc1	0.0923175	0.0334669	0.312	0.091	1
Cda	0.0923175	0.0376768	0.312	0.091	1
Sh3bp2	0.0923175	0.0574473	0.312	0.091	1
Neu3	0.0923175	0.0411683	0.312	0.091	1
Cbln1	0.0923175	0.0316803	0.312	0.091	1
Irf1	0.0923175	-0.0416511	0.062	0.273	1
Pnma2	0.0923175	0.0439258	0.312	0.091	1
Shisa8	0.0923175	0.0313538	0.312	0.091	1
Tshz1	0.0923175	0.0700115	0.312	0.091	1
Ears2	0.0925289	0.107348	0.812	0.591	1
Ptgr1	0.0930488	0.0605233	0.438	0.182	1
Hoxb3	0.0930488	-0.0326812	0.125	0.409	1
Klf15	0.0931144	0.0256822	0.438	0.136	1
S100pbp	0.0933105	0.106256	0.875	0.727	1
Avpi1	0.0938167	-0.134911	0.688	0.909	1
Elf1	0.0939938	-0.0808044	0.188	0.5	1
Glt1d1	0.0940168	-0.211747	0.625	0.682	1
Surf1	0.0941964	0.148309	0.875	0.818	1
Dtd2	0.0944675	-0.16127	0.75	0.955	1
B3galnt2	0.0944675	-0.118575	0.812	0.909	1
Il6st	0.0944675	0.0841597	0.875	0.864	1
E130309D02Rik	0.0947566	0.124618	0.938	0.909	1
Mettl6	0.0947566	0.173138	1	0.864	1
Efr3a	0.0948108	0.141107	1	0.909	1
Ufd1	0.0948108	0.141907	1	0.909	1
Nop58	0.0948289	-0.161179	1	1	1
Agfg1	0.0948289	-0.103699	1	1	1
Rpl12	0.0948289	-0.110667	1	1	1
Hypk	0.0948289	0.148105	1	1	1
Phgdh	0.0948289	-0.234057	1	1	1
Kti12	0.0948289	0.143625	1	1	1
Thrap3	0.0948289	-0.164924	1	1	1
Srrm1	0.0948289	-0.18524	1	1	1
Capzb	0.0948289	0.160064	1	1	1
Paics	0.0948289	0.152744	1	1	1
Naa25	0.0948289	-0.198206	1	0.955	1
Ubn2	0.0948289	-0.164645	1	1	1
Ndufb2	0.0948289	0.119716	1	1	1
Trnt1	0.0948289	-0.149378	0.938	1	1
Rps9	0.0948289	0.0897246	1	1	1
Hnrnpul1	0.0948289	-0.16489	0.938	1	1
Vstm2b	0.0948289	0.230859	1	0.955	1
Uqcrc2	0.0948289	0.159432	1	1	1
Ier2	0.0948289	0.173164	1	1	1
Tfam	0.0948289	0.153848	1	1	1
Atp5b	0.0948289	0.153724	1	1	1
Idi1	0.0948289	-0.380648	1	0.955	1
Zfp131	0.0948289	-0.145814	0.938	1	1
Cuta	0.0948289	0.157313	1	1	1
Eif1a	0.0948289	-0.203904	1	1	1
Pgam1	0.0948289	0.135413	1	1	1
Zfx	0.0948289	-0.129429	0.938	1	1
Gpatch3	0.0949583	0.0752786	0.562	0.364	1
Socs1	0.0954774	-0.276575	0.625	0.727	1
Hipk3	0.0962451	-0.126178	0.688	0.864	1
Tinf2	0.0962451	0.0494677	0.812	0.773	1
Slc35e2	0.0962954	-0.0984182	0.5	0.682	1
Wwc1	0.0962954	-0.0897617	0.438	0.727	1
Abitram	0.0967122	-0.0903524	0.625	0.773	1
Tceanc2	0.0967122	-0.0875522	0.562	0.818	1
Mknk1	0.0967122	-0.143301	0.625	0.773	1
Klf5	0.0967122	-0.177122	0.625	0.773	1
Zeb2os	0.0968636	-0.070537	0.188	0.455	1
Neurl2	0.096892	-0.0655596	0.125	0.364	1
Cep152	0.0970202	-0.130053	0.438	0.682	1
Mapk9	0.0970202	-0.133965	0.438	0.682	1
Xpr1	0.0970916	0.108324	0.625	0.409	1
Rabep2	0.0970916	0.0889305	0.625	0.409	1
Tent5a	0.097421	-0.115604	0.375	0.682	1
Ube2d1	0.0976042	0.213854	0.938	0.864	1
Ssh2	0.0976042	0.0941141	0.938	0.864	1
Daxx	0.0976042	-0.118057	0.812	0.955	1
Yju2	0.0977404	-0.0776245	0.625	0.818	1
Dnajb1	0.0977694	0.170076	0.938	0.955	1
Tmem106b	0.0983308	-0.0622692	0.5	0.727	1
Ampd2	0.098581	0.0920223	0.938	0.636	1
Morn1	0.0990793	0.0563888	0.438	0.227	1
Serinc5	0.0990793	0.125889	0.438	0.227	1
Slc39a8	0.0992531	-0.20326	0.75	0.818	1
Pi4k2b	0.0992531	-0.147692	0.75	0.818	1
Alg1	0.0995173	0.0410823	0.625	0.364	1
Camkmt	0.0995173	0.119499	0.625	0.364	1
Zbtb38	0.0996844	0.0886581	0.562	0.318	1
Schip1	0.0997756	-0.134331	0.688	0.909	1
Mllt3	0.0997756	0.11453	0.875	0.773	1
Ccdc77	0.0997756	-0.157273	0.75	0.864	1
Pus10	0.0997756	0.114617	0.875	0.773	1
Ccdc28a	0.0997907	0.0375595	0.375	0.136	1
Rbsn	0.100092	-0.0747429	0.562	0.727	1
H2-Ke6	0.100092	0.106386	0.812	0.545	1
Fads2	0.100154	0.120665	0.75	0.455	1
Styx	0.100167	0.1178	0.875	0.818	1
Qsox1	0.100462	0.0664389	0.438	0.182	1
Pacsin3	0.100462	0.0493341	0.438	0.182	1
A930009A15Rik	0.100462	-0.0410115	0.125	0.409	1
6330403K07Rik	0.100462	0.0550143	0.438	0.182	1
Efhc1	0.100512	0.0273554	0.125	0	1
Gm26788	0.100512	0.0230613	0.125	0	1
Pou3f3	0.100512	0.0209324	0.125	0	1
Slc23a3	0.100512	0.0181779	0.125	0	1
Pax3	0.100512	0.0194385	0.125	0	1
Mogat1	0.100512	0.0187481	0.125	0	1
Sned1	0.100512	0.0263997	0.125	0	1
Gm28857	0.100512	0.0156595	0.125	0	1
Gm28609	0.100512	0.0136413	0.125	0	1
Optc	0.100512	0.0356133	0.125	0	1
Apoa2	0.100512	0.019246	0.125	0	1
Spta1	0.100512	0.0344431	0.125	0	1
A230020J21Rik	0.100512	0.0197617	0.125	0	1
Olfml2a	0.100512	0.0312338	0.125	0	1
Gm26558	0.100512	0.0319032	0.125	0	1
Ttc30b	0.100512	0.019349	0.125	0	1
Gm13710	0.100512	0.0216667	0.125	0	1
Btbd18	0.100512	0.0197789	0.125	0	1
Serinc4	0.100512	0.0169704	0.125	0	1
Dzank1	0.100512	0.0260827	0.125	0	1
Slc2a10	0.100512	0.03203	0.125	0	1
9230112E08Rik	0.100512	0.0246685	0.125	0	1
A930001A20Rik	0.100512	0.0230949	0.125	0	1
Mir124-2hg	0.100512	0.0157221	0.125	0	1
Gm5148	0.100512	0.0226538	0.125	0	1
Rbm46	0.100512	0.022236	0.125	0	1
Tbx15	0.100512	0.0225925	0.125	0	1
I830077J02Rik	0.100512	0.0221865	0.125	0	1
Gm12522	0.100512	0.0189651	0.125	0	1
Gm4610	0.100512	0.0192878	0.125	0	1
4930539J05Rik	0.100512	0.0245224	0.125	0	1
Gm15688	0.100512	0.0286477	0.125	0	1
Gbp7	0.100512	0.0261968	0.125	0	1
Trp53inp1	0.100512	0.0186899	0.125	0	1
Pdp1	0.100512	0.0431377	0.125	0	1
Arid3c	0.100512	0.0230505	0.125	0	1
Dnajb5	0.100512	0.0181142	0.125	0	1
Plppr1	0.100512	0.0697439	0.125	0	1
Pappa	0.100512	0.0281588	0.125	0	1
Gm12802	0.100512	0.0195949	0.125	0	1
6330411D24Rik	0.100512	0.0126589	0.125	0	1
Lrrc38	0.100512	0.0145271	0.125	0	1
Pramef12	0.100512	0.013906	0.125	0	1
Zfp981	0.100512	0.0289958	0.125	0	1
Fndc10	0.100512	0.0197797	0.125	0	1
Tmem240	0.100512	0.0252763	0.125	0	1
Msantd1	0.100512	0.0308918	0.125	0	1
Ccdc149	0.100512	0.0146598	0.125	0	1
Gm45495	0.100512	0.0180837	0.125	0	1
Nsun7	0.100512	0.0181615	0.125	0	1
Sowahb	0.100512	0.0227581	0.125	0	1
Gm43138	0.100512	0.0146957	0.125	0	1
Gm43122	0.100512	0.0184498	0.125	0	1
Dtx1	0.100512	0.0219405	0.125	0	1
Hvcn1	0.100512	0.0283747	0.125	0	1
Tmem132cos	0.100512	0.0196176	0.125	0	1
Caln1	0.100512	0.0254449	0.125	0	1
Gm42456	0.100512	0.0192757	0.125	0	1
9130604C24Rik	0.100512	0.0182411	0.125	0	1
N4bp2l1	0.100512	0.0225535	0.125	0	1
Gm4876	0.100512	0.0267876	0.125	0	1
Gm44284	0.100512	0.0361011	0.125	0	1
Fam221a	0.100512	0.0249798	0.125	0	1
Gm9008	0.100512	0.0184338	0.125	0	1
Loxl3	0.100512	0.0184696	0.125	0	1
Gm45216	0.100512	0.0420424	0.125	0	1
Lhfpl4	0.100512	0.048108	0.125	0	1
Timp4	0.100512	0.0322842	0.125	0	1
Gm36355	0.100512	0.028061	0.125	0	1
Cacna1c	0.100512	0.0325639	0.125	0	1
Gm28809	0.100512	0.0316	0.125	0	1
Tmtc1	0.100512	0.0873038	0.125	0	1
Zfp772	0.100512	0.0214935	0.125	0	1
Gm42372	0.100512	0.0183873	0.125	0	1
Gm16251	0.100512	0.0195803	0.125	0	1
Lgals4	0.100512	0.0362648	0.125	0	1
Zfp14	0.100512	0.0228451	0.125	0	1
Fxyd7	0.100512	0.0242006	0.125	0	1
1700008O03Rik	0.100512	0.0354525	0.125	0	1
Fam71e1	0.100512	0.0181455	0.125	0	1
Nell1	0.100512	0.0115131	0.125	0	1
Gm45016	0.100512	0.0146956	0.125	0	1
Gm26981	0.100512	0.0228784	0.125	0	1
Aqp11	0.100512	0.0205341	0.125	0	1
Pde2a	0.100512	0.0114264	0.125	0	1
Tomt	0.100512	0.0313729	0.125	0	1
Sigirr	0.100512	0.021605	0.125	0	1
Muc6	0.100512	0.0262443	0.125	0	1
Osbpl5	0.100512	0.0149874	0.125	0	1
Gm9939	0.100512	0.0184041	0.125	0	1
Asb5	0.100512	0.0267687	0.125	0	1
0610038B21Rik	0.100512	0.0299266	0.125	0	1
Gm36325	0.100512	0.0153469	0.125	0	1
Irx3os	0.100512	0.018686	0.125	0	1
C78859	0.100512	0.030643	0.125	0	1
Gm31805	0.100512	0.0116695	0.125	0	1
Ctrl	0.100512	0.0190189	0.125	0	1
Il34	0.100512	0.0262029	0.125	0	1
Fendrr	0.100512	0.0288742	0.125	0	1
Gm15775	0.100512	0.0118289	0.125	0	1
Pcnx2	0.100512	0.0241047	0.125	0	1
Ccdc159	0.100512	0.0357343	0.125	0	1
Gm10687	0.100512	0.0179166	0.125	0	1
C030014I23Rik	0.100512	0.0205541	0.125	0	1
Il18	0.100512	0.0573764	0.125	0	1
2310030G06Rik	0.100512	0.0148792	0.125	0	1
Gm26868	0.100512	0.0264312	0.125	0	1
Pygo1	0.100512	0.0272321	0.125	0	1
4930429F24Rik	0.100512	0.0232627	0.125	0	1
Arpp21	0.100512	0.0603392	0.125	0	1
Entpd3	0.100512	0.0193181	0.125	0	1
Tcf21	0.100512	0.0154415	0.125	0	1
Gm26535	0.100512	0.0467114	0.125	0	1
Ccn6	0.100512	0.0269401	0.125	0	1
Scml4	0.100512	0.0179342	0.125	0	1
Pln	0.100512	0.0195509	0.125	0	1
Fam241b	0.100512	0.0437165	0.125	0	1
Rsph14	0.100512	0.0741705	0.125	0	1
Ggt5	0.100512	0.0267516	0.125	0	1
Timp3	0.100512	0.0231812	0.125	0	1
Gm48089	0.100512	0.0312521	0.125	0	1
B530045E10Rik	0.100512	0.0210468	0.125	0	1
Lrriq1	0.100512	0.023499	0.125	0	1
Glipr1	0.100512	0.0216831	0.125	0	1
4930471E19Rik	0.100512	0.0219898	0.125	0	1
Agap2	0.100512	0.0185179	0.125	0	1
Zpbp	0.100512	0.0146989	0.125	0	1
Tenm2	0.100512	0.0255045	0.125	0	1
Lyrm7	0.100512	0.0446869	0.125	0	1
Gm12258	0.100512	0.0154145	0.125	0	1
Myh3	0.100512	0.0244714	0.125	0	1
Pld2	0.100512	0.0156475	0.125	0	1
Wscd1	0.100512	0.0148147	0.125	0	1
1700016P03Rik	0.100512	0.0259974	0.125	0	1
Cct6b	0.100512	0.0307272	0.125	0	1
Gm11437	0.100512	0.0530287	0.125	0	1
Pdk2	0.100512	0.0236273	0.125	0	1
Gm11630	0.100512	0.0233428	0.125	0	1
Krt28	0.100512	0.0165473	0.125	0	1
Gm11707	0.100512	0.0197336	0.125	0	1
Cygb	0.100512	0.0651904	0.125	0	1
Gm48236	0.100512	0.0193611	0.125	0	1
Gm47545	0.100512	0.0179539	0.125	0	1
Gm26571	0.100512	0.0282293	0.125	0	1
Acot6	0.100512	0.0237612	0.125	0	1
Kcnk10	0.100512	0.026229	0.125	0	1
Gm20036	0.100512	0.0229962	0.125	0	1
A230087F16Rik	0.100512	0.0234265	0.125	0	1
Ero1lb	0.100512	0.0274272	0.125	0	1
Gm47882	0.100512	0.0197901	0.125	0	1
Pgbd1	0.100512	0.015527	0.125	0	1
Hist1h2bp	0.100512	0.0205173	0.125	0	1
Unc5a	0.100512	0.0272462	0.125	0	1
Ctla2a	0.100512	0.0884701	0.125	0	1
4930525G20Rik	0.100512	0.0218451	0.125	0	1
Pou5f2	0.100512	0.0222091	0.125	0	1
Naip2	0.100512	0.0115963	0.125	0	1
Gm2897	0.100512	0.0234265	0.125	0	1
Kcnma1	0.100512	0.0374754	0.125	0	1
Syt15	0.100512	0.0329543	0.125	0	1
Sh2d4b	0.100512	0.0354055	0.125	0	1
Gpr137c	0.100512	0.0115297	0.125	0	1
Gm15218	0.100512	0.0202095	0.125	0	1
A730061H03Rik	0.100512	0.0238234	0.125	0	1
Gm49067	0.100512	0.0181261	0.125	0	1
Gm15918	0.100512	0.0242795	0.125	0	1
Sox21	0.100512	0.0288233	0.125	0	1
Card6	0.100512	0.0109693	0.125	0	1
Gm49208	0.100512	0.0235196	0.125	0	1
Gm46515	0.100512	0.0230066	0.125	0	1
Gm49313	0.100512	0.031803	0.125	0	1
Them6	0.100512	0.0196104	0.125	0	1
Ly6c1	0.100512	0.0234265	0.125	0	1
Gm35339	0.100512	0.101701	0.125	0	1
Card10	0.100512	0.0214142	0.125	0	1
Nell2	0.100512	0.0214177	0.125	0	1
Nckap5los	0.100512	0.0215001	0.125	0	1
4930478M13Rik	0.100512	0.0225202	0.125	0	1
Gtsf2	0.100512	0.0242181	0.125	0	1
Gm49785	0.100512	0.0242539	0.125	0	1
Gm15764	0.100512	0.0250801	0.125	0	1
2510009E07Rik	0.100512	0.0162547	0.125	0	1
Gm41496	0.100512	0.0300878	0.125	0	1
Mas1	0.100512	0.0263042	0.125	0	1
Tnfrsf12a	0.100512	0.00814839	0.125	0	1
Trp53cor1	0.100512	0.0245776	0.125	0	1
Fgd2	0.100512	0.0179514	0.125	0	1
Ly6g6c	0.100512	0.0289186	0.125	0	1
Runx2os1	0.100512	0.031153	0.125	0	1
St6gal2	0.100512	0.0396325	0.125	0	1
Tubb4a	0.100512	0.0237566	0.125	0	1
Gm17133	0.100512	0.0243809	0.125	0	1
Ttc39d	0.100512	0.0187383	0.125	0	1
Gm17036	0.100512	0.0269905	0.125	0	1
Nol4	0.100512	0.029466	0.125	0	1
A830052D11Rik	0.100512	0.0271001	0.125	0	1
Igip	0.100512	0.0176182	0.125	0	1
Sh3tc2	0.100512	0.0250595	0.125	0	1
Onecut2	0.100512	0.0241798	0.125	0	1
Gnal	0.100512	0.0357831	0.125	0	1
Cfap53	0.100512	0.0285109	0.125	0	1
Neat1	0.100512	0.0159996	0.125	0	1
AW112010	0.100512	0.0196176	0.125	0	1
Il33	0.100512	0.0215486	0.125	0	1
Lbx1	0.100512	0.0228434	0.125	0	1
Ccdc120	0.100512	0.0398812	0.125	0	1
Gm14634	0.100512	0.0225636	0.125	0	1
Slc9a7	0.100512	0.0299322	0.125	0	1
Gria3	0.100512	0.0296204	0.125	0	1
Gm29242	0.100512	0.0269582	0.125	0	1
Gabra3	0.100512	0.0220753	0.125	0	1
Gm15063	0.100512	0.0304308	0.125	0	1
Eda2r	0.100512	0.023136	0.125	0	1
Klhl4	0.100512	0.0299464	0.125	0	1
Chrdl1	0.100512	0.0244471	0.125	0	1
Ctsa	0.100633	0.0794534	1	0.818	1
Prkaca	0.100633	0.14066	1	0.818	1
A130010J15Rik	0.100659	-0.0648838	0.375	0.636	1
Hist1h4a	0.100659	-0.0555482	0.375	0.636	1
Sec24c	0.100799	0.0697055	0.812	0.682	1
Med22	0.100801	0.132292	1	0.909	1
Gtpbp10	0.100801	-0.108478	0.875	1	1
Reep3	0.100801	0.110789	1	0.909	1
Pes1	0.100801	-0.186571	0.875	1	1
Tsr3	0.100801	0.111001	1	0.909	1
Acbd3	0.10082	0.155904	1	1	1
Immp1l	0.10082	0.100847	1	0.955	1
Fabp5	0.10082	-0.289716	1	1	1
Slc16a1	0.10082	-0.36345	0.938	1	1
Szrd1	0.10082	-0.122897	1	1	1
Kmt2e	0.10082	-0.103075	1	0.955	1
Ctbp1	0.10082	0.163937	1	1	1
Hnrnpdl	0.10082	-0.163627	1	1	1
Cux1	0.10082	0.240042	1	0.955	1
Mrpl35	0.10082	-0.178331	1	1	1
Napa	0.10082	0.157896	1	1	1
Uqcrc1	0.10082	0.217128	1	1	1
Ndufa12	0.10082	0.142644	1	1	1
Cdc42se2	0.10082	-0.142692	0.938	1	1
Nampt	0.10082	-0.173764	1	0.955	1
Rhobtb3	0.10082	-0.194847	0.938	1	1
Larp4	0.10082	-0.169047	1	1	1
Srrm2	0.10082	-0.163482	1	1	1
Kif5b	0.10082	-0.15209	1	1	1
Dkc1	0.10082	-0.169836	1	1	1
Dhtkd1	0.101093	0.0452013	0.312	0.091	1
Zer1	0.101093	0.0379863	0.312	0.091	1
Rtn2	0.101093	0.059508	0.312	0.091	1
[truncated: 30,286 more rows]

## Sheet: Cardiac_Mesoderm
gene	p_val	avg_log2FC	pct.1	pct.2	p_val_adj
Dab2	3.24317e-11	0.249951	0.026	0.829	1.04706e-06
Yap1	3.85921e-10	-0.315233	0.154	0.878	1.24594e-05
Spin2c	1.87488e-09	-1.2919	0.846	0.976	6.05304e-05
Lin28a	4.07331e-09	-0.694504	0.974	1	0.000131507
Wtip	1.08068e-08	-0.453396	0.974	1	0.000348897
Gm10076	1.51548e-08	-0.446727	1	1	0.000489273
Rps2	1.69507e-08	0.265881	1	1	0.000547254
Ajuba	1.88831e-08	-0.33853	0.333	0.927	0.000609642
Prdx2	5.30632e-07	0.300852	1	1	0.0171315
Nectin2	6.23937e-07	-0.515228	0.821	0.976	0.0201438
Hmgb2	1.22681e-06	-0.240101	1	1	0.0396074
Tpm1	1.35086e-06	-0.762124	0.923	1	0.0436126
Peg3	1.56204e-06	-0.56713	1	1	0.0504303
Phlda2	1.80374e-06	-0.841787	1	1	0.0582338
Wwc2	2.25125e-06	-0.440053	0.795	0.976	0.0726815
Rps28	2.89688e-06	-0.269718	1	1	0.0935256
Rpl38	3.49258e-06	-0.32281	1	1	0.112758
Rps4x	4.20477e-06	0.260044	1	1	0.135751
Lix1l	6.50776e-06	0.17572	0.59	0.122	0.210103
Wdfy1	7.75274e-06	0.206978	0.795	0.39	0.250297
Rpl39	8.32649e-06	-0.269366	1	1	0.268821
Rpl35	9.52274e-06	-0.231062	1	1	0.307442
H2afv	9.52274e-06	0.460989	1	1	0.307442
Rps29	9.52274e-06	-0.306067	1	1	0.307442
Ncl	9.95675e-06	-0.289042	1	1	0.321454
Hypk	9.95675e-06	0.337228	0.974	1	0.321454
Tmem88	1.04047e-05	-0.438206	0.923	1	0.335914
Rpl37	1.04096e-05	-0.251032	1	1	0.336075
Krt18	1.24198e-05	-1.19538	0.923	1	0.400973
Ccn1	1.27882e-05	-0.196325	0.179	0.659	0.412866
Cdk5rap1	1.55488e-05	0.302312	0.667	0.22	0.501993
Plet1	1.88971e-05	0.272659	0.615	0.195	0.610093
Rpl37a	2.00708e-05	-0.233021	1	1	0.647984
Aimp1	2.18739e-05	-0.264274	1	1	0.706197
Itm2b	2.28322e-05	0.361871	1	0.976	0.737138
Atg16l2	2.30445e-05	0.102746	0.487	0.073	0.743992
Peg10	2.38305e-05	-0.615466	1	1	0.769367
Amotl2	2.68456e-05	-0.231093	0.538	0.878	0.866709
Krt8	2.94766e-05	-0.936373	1	1	0.951652
Rhoc	3.06339e-05	0.293159	0.949	0.902	0.989015
Rpl41	4.86611e-05	-0.21051	1	1	1
Arl4c	6.42916e-05	-0.458362	0.769	0.927	1
Cdkl1	6.77609e-05	-0.149445	0.205	0.634	1
Pdlim3	7.02608e-05	0.480127	0.821	0.512	1
Rps27	7.61878e-05	-0.320865	1	1	1
Rnd3	8.16155e-05	-0.507183	0.821	0.951	1
Lin7c	0.000104304	-0.330918	0.846	0.976	1
Lats2	0.000114501	-0.251248	0.487	0.829	1
Dnajb11	0.000115614	-0.332431	0.923	0.976	1
Atp5g2	0.000122744	0.201173	1	1	1
Hotairm1	0.000129298	-0.175792	0.282	0.707	1
Has2	0.000135288	0.447711	0.949	0.78	1
Rps3a1	0.000138013	0.17267	1	1	1
Fgfr1op2	0.000143436	-0.225513	0.923	1	1
Pnrc1	0.000155044	0.42556	1	0.951	1
Gm42418	0.000167442	-0.492846	0.923	1	1
Cd59a	0.000174765	0.343189	0.641	0.268	1
Anp32e	0.00018088	-0.255497	1	1	1
Ndufa4l2	0.000182875	0.314783	0.872	0.683	1
Rps21	0.00018794	-0.455845	1	1	1
Rap2c	0.000195241	-0.313847	0.949	1	1
Rbm42	0.000195258	0.274873	1	1	1
Rpsa	0.000195258	0.240076	1	1	1
Rps5	0.000202844	0.166905	1	1	1
Hnrnpab	0.000202844	-0.213205	1	1	1
Cdv3	0.000210706	-0.294305	1	1	1
Nudt4	0.000210706	-0.376888	0.974	1	1
Morc4	0.000210706	-0.507276	1	0.976	1
Cox6b1	0.000236043	0.185807	1	1	1
Vapa	0.000264218	-0.220906	1	1	1
Oaz1	0.00027429	0.161861	1	1	1
Eef1a1	0.000284721	0.234313	1	1	1
Kpna1	0.000289242	-0.255014	0.872	0.976	1
Pcdh11x	0.000296906	-0.114251	0	0.293	1
Nefl	0.000298209	-0.234597	0.308	0.683	1
Cited1	0.00030372	-0.0173296	0.051	0.415	1
Swi5	0.000306708	0.237515	1	1	1
Txnrd1	0.000306708	-0.324113	0.974	1	1
Nxph4	0.000317992	0.167958	0.513	0.171	1
Rpl13	0.000318288	0.0948329	1	1	1
Cdk6	0.000320751	-0.34972	0.692	0.878	1
Car4	0.000382282	-0.725244	0.949	0.951	1
Hspd1	0.000382585	-0.18209	1	1	1
Snhg3	0.000382585	-0.374179	1	1	1
Chek2	0.000387961	0.214849	0.897	0.805	1
Rbm47	0.000390188	0.0975633	0.333	0.024	1
Sclt1	0.000393086	0.215199	0.949	0.829	1
Tgif2	0.000413731	0.210918	0.923	0.829	1
2200002D01Rik	0.000414667	-0.130918	0.436	0.805	1
S1pr2	0.000416141	-0.121955	0.308	0.732	1
Aldh9a1	0.000426127	0.217249	0.974	0.902	1
Shisa9	0.000435754	0.128196	0.462	0.098	1
Snx12	0.00044242	-0.207846	0.923	1	1
Uba52	0.000442557	-0.251102	1	1	1
Grsf1	0.000475695	-0.263737	0.949	1	1
Eif3j1	0.000475732	-0.302537	1	1	1
Rpl9	0.000475732	0.138865	1	1	1
Ssbp4	0.000502728	0.231161	0.923	0.805	1
Rap2b	0.000503516	0.220955	0.872	0.659	1
AY036118	0.00051106	-0.40304	0.923	1	1
Gnai2	0.000511215	0.265034	1	1	1
Tkt	0.000511215	0.328857	1	1	1
Rps3	0.000529868	0.163669	1	1	1
Zswim5	0.00054774	0.12175	0.462	0.098	1
Chchd2	0.00056909	0.153677	1	1	1
Reps2	0.000580253	-0.062936	0	0.268	1
Morf4l2	0.0005897	-0.247487	1	1	1
Ahnak	0.000596714	-0.461625	0.564	0.78	1
Eif4e2	0.00063302	-0.227999	1	1	1
Rpn1	0.00063302	-0.290891	1	1	1
Astn2	0.0006364	0.0884616	0.641	0.268	1
Yy1	0.000679286	0.257565	1	1	1
Zfp12	0.000697713	0.121373	0.667	0.341	1
Ergic3	0.000703579	0.201781	0.974	1	1
Ptprn	0.000707688	0.0674235	0.308	0.024	1
1810009A15Rik	0.0007224	-0.217503	0.846	0.927	1
Cygb	0.000750027	0.0998509	0.436	0.098	1
H3f3a	0.000754607	0.17558	1	1	1
Clic1	0.000754607	0.309462	1	1	1
Herc1	0.000780834	0.325625	0.949	0.951	1
Arf5	0.000781391	0.267079	1	1	1
Eif3k	0.000809054	0.195274	1	1	1
Rpl8	0.000809054	0.171346	1	1	1
Hdgf	0.000837624	-0.19066	1	1	1
Stard8	0.000880081	-0.32761	0.872	0.976	1
1700017B05Rik	0.00089361	-0.146892	0.59	0.878	1
Svil	0.0009144	0.251598	0.872	0.683	1
Appl1	0.000928982	-0.215119	0.949	1	1
Llgl2	0.000950239	-0.123564	0.231	0.61	1
Apoe	0.000961519	0.534831	1	1	1
Ndufv1	0.000961519	0.216138	1	1	1
Fbn2	0.000979817	0.479447	0.872	0.683	1
Rhoq	0.000987712	0.110619	0.667	0.293	1
Eif3i	0.00099504	0.213348	1	1	1
Pgls	0.00099504	0.241838	1	1	1
Snrpg	0.00110221	-0.173492	1	1	1
Rplp0	0.00114023	0.142302	1	1	1
Mtcl1	0.00117243	-0.197944	0.538	0.829	1
Ykt6	0.00117517	-0.150478	0.718	0.902	1
Serbp1	0.00117947	-0.169354	1	1	1
Gata6	0.00121963	0.251464	0.949	0.976	1
Ppia	0.00121996	0.112963	1	1	1
Pcolce	0.00125931	-0.0660866	0.077	0.39	1
Gab1	0.00126342	0.187596	0.769	0.415	1
Ddr1	0.00126846	-0.136215	0.179	0.488	1
Kif3a	0.00129072	0.155944	0.949	0.805	1
Itgb1	0.0013048	-0.235196	1	0.976	1
Rpl10a	0.0013048	0.160769	1	1	1
Wdr5	0.00132676	-0.227982	0.974	0.976	1
Dancr	0.00134185	-0.246347	0.795	1	1
Impdh2	0.00134924	0.27438	1	1	1
Rbbp7	0.00134924	-0.325745	1	1	1
Prorsd1	0.00136236	-0.161013	0.718	0.951	1
Eif3b	0.00139506	-0.211774	1	1	1
Dcps	0.00139506	0.19397	1	1	1
R3hcc1l	0.00144477	0.195496	0.846	0.585	1
Rasgrp2	0.00145612	0.259877	0.667	0.39	1
Mrps5	0.00149105	-0.245569	0.974	1	1
Lrpap1	0.00149105	-0.405848	0.974	1	1
Arhgap29	0.00152952	-0.481756	0.846	0.927	1
Dlk1	0.00153153	-0.210471	0.564	0.78	1
Srsf5	0.0015413	-0.290957	1	1	1
Capn10	0.00156312	0.111604	0.897	0.683	1
Ypel3	0.00159269	0.267798	1	0.927	1
Cdk7	0.00159309	-0.192689	0.974	1	1
Polr3gl	0.00161749	0.0799639	0.462	0.146	1
Atf7ip	0.00164068	0.242017	0.923	0.902	1
Daam1	0.00164242	-0.530104	0.744	0.878	1
Cox17	0.00164649	-0.228053	0.974	1	1
Pakap	0.00172117	-0.0898073	0.051	0.341	1
Bcam	0.00173597	-0.0901756	0.128	0.415	1
Ubl3	0.0017794	0.15151	0.718	0.39	1
Tnfrsf19	0.00178338	-0.256645	0.872	0.976	1
Hemk1	0.001784	0.0483352	0.333	0.049	1
Kirrel3	0.00179007	0.294167	0.487	0.171	1
Eri3	0.0018166	0.212712	1	0.951	1
Gtpbp4	0.00181672	-0.256779	1	1	1
Rpl3	0.00181672	0.17222	1	1	1
Rps10	0.00181672	0.099499	1	1	1
Xist	0.00184339	0.973768	0.667	0.317	1
Sap30	0.00187696	0.22648	0.974	1	1
Dap3	0.00193903	0.214717	1	1	1
Igfbp4	0.00200298	0.413381	0.974	1	1
Robo1	0.00201533	0.504918	0.923	0.829	1
Taf2	0.00204139	-0.188288	0.769	0.951	1
Rnf185	0.00210773	0.129783	0.769	0.463	1
Atg3	0.00212953	-0.166309	0.846	0.976	1
Cst3	0.00213673	-0.241229	1	1	1
Pink1	0.00226311	0.0531593	0.333	0.049	1
Mxd4	0.00227832	0.108633	0.538	0.171	1
Atp5k	0.00227862	-0.199394	1	1	1
Isyna1	0.00227862	0.338263	1	1	1
Atp5g1	0.00227862	0.205546	1	1	1
Cebpz	0.00227862	-0.206384	1	0.976	1
Hspa12a	0.00232015	0.0796634	0.462	0.146	1
Slc35d2	0.00233075	0.0804977	0.385	0.098	1
Klf7	0.00235048	0.152063	0.667	0.415	1
Psme2	0.00235262	-0.416524	0.949	1	1
Ddx18	0.00235276	-0.23831	1	1	1
Rps9	0.00235276	0.086579	1	1	1
Cisd3	0.00239777	0.0789899	0.436	0.146	1
Bloc1s6	0.00240274	0.174105	0.872	0.78	1
Usp29	0.0024269	-0.224524	0.769	0.927	1
Mcrip1	0.0024291	0.151204	0.974	1	1
Cox10	0.00248468	-0.150107	0.615	0.927	1
2023-03-01	0.00250297	0.0913077	0.205	0	1
Smdt1	0.0025077	0.169738	0.974	1	1
Sfi1	0.00251018	0.07631	0.462	0.146	1
Tnfrsf1a	0.00252821	0.160559	0.821	0.61	1
Urah	0.00266755	0.0629149	0.333	0.073	1
Ulk1	0.00272797	0.0830118	0.59	0.244	1
H13	0.00275608	0.220434	1	0.902	1
Tbx3	0.00275766	-0.226494	1	1	1
Rpl36	0.00275766	-0.160388	1	1	1
Cox4i2	0.00278709	0.180091	0.974	0.707	1
Acd	0.00282668	0.139922	0.769	0.537	1
Syde1	0.00283012	-0.0963324	0.205	0.512	1
Itpr3	0.00283902	0.142604	0.692	0.366	1
Rrp8	0.00284526	-0.22668	0.949	0.976	1
Rpl24	0.00284591	-0.163733	1	1	1
Dapk1	0.00286654	0.29428	0.718	0.537	1
Golga3	0.00288926	-0.414566	0.795	0.902	1
Plpp3	0.00292725	0.135623	0.564	0.268	1
Pdgfa	0.00293013	-0.270856	0.692	0.829	1
Morf4l1	0.00293674	-0.145222	1	1	1
Pcmt1	0.00293674	-0.183337	0.974	1	1
Lrrc1	0.00294584	-0.0946438	0.359	0.732	1
Cdx1	0.00296271	-0.124763	0.154	0.512	1
Pmp22	0.0030302	-0.412616	1	1	1
Ankrd54	0.00308045	0.144501	0.872	0.707	1
Slc2a3	0.00310432	-0.20397	0.744	0.854	1
Gnas	0.00312636	0.200642	1	1	1
Rsrp1	0.00312636	0.315141	1	1	1
Pdcd5	0.00312636	-0.178599	1	1	1
Klhl28	0.00315969	-0.0946737	0.282	0.61	1
Vldlr	0.00318586	0.328408	0.974	0.756	1
Frat2	0.00323225	0.149891	0.744	0.585	1
Git1	0.00325952	-0.108782	0.513	0.732	1
Ndufb8	0.00332709	0.169041	1	1	1
Greb1l	0.00342801	-0.335153	0.923	0.951	1
Fgfr1op	0.00343073	-0.152016	0.718	0.976	1
Trim71	0.00343179	-0.249556	1	1	1
Rbm34	0.00351626	-0.16318	0.821	0.951	1
Ppp4r2	0.00353948	-0.214038	1	1	1
Gapdh	0.00353948	0.229127	1	1	1
Sec61g	0.00353948	-0.153785	1	1	1
Cox7c	0.00353948	-0.14105	1	1	1
Naa50	0.00353948	-0.228821	1	1	1
Castor2	0.00356437	0.0684996	0.308	0.049	1
Ism2	0.00356437	-0.0690425	0.051	0.293	1
Bola2	0.00365024	-0.198426	1	1	1
Mnat1	0.00365024	-0.216808	0.974	1	1
Gng11	0.00365925	0.130618	0.513	0.244	1
Rpl10-ps3	0.00375305	-0.100548	0.282	0.585	1
Nudc	0.00376414	-0.191218	1	1	1
Ptov1	0.00376414	0.209722	1	1	1
Rpl15	0.00376414	0.100992	1	1	1
Nsmce2	0.00376414	0.233379	1	1	1
Adamts3	0.00383549	0.227791	0.897	0.829	1
Dhx15	0.00388127	-0.215301	1	1	1
Plekha3	0.00388292	-0.142227	0.667	0.951	1
Tmem131l	0.00390503	0.180517	0.897	0.756	1
mt-Cytb	0.00400084	0.408441	0.974	0.951	1
Rps26	0.00400169	-0.22546	1	1	1
Gm13166	0.0040394	-0.0329209	0	0.195	1
Cast	0.00408844	-0.120666	0.769	0.878	1
Kitl	0.00413721	-0.0609496	0.359	0.683	1
Nanog	0.00415428	-0.123047	0.077	0.341	1
Cuta	0.00425277	0.141546	1	1	1
Gm45889	0.00426209	-0.192911	0.513	0.78	1
Ddit4	0.00427276	0.173346	0.487	0.195	1
Magi3	0.00433315	0.46274	0.949	0.78	1
Hspa12b	0.00434206	-0.145094	0.41	0.683	1
Akap12	0.00435943	-0.405901	0.795	0.805	1
Cald1	0.004379	-0.306474	0.897	0.976	1
Trnt1	0.00438268	-0.246333	0.923	1	1
Bop1	0.00438268	-0.157274	0.923	1	1
Manf	0.0043836	-0.38792	1	1	1
Canx	0.0043836	-0.221267	1	1	1
Zfand6	0.00451806	-0.289373	1	1	1
Psmb8	0.0045214	-0.0694912	0.077	0.341	1
Krt19	0.00455285	-0.140746	0.103	0.341	1
Thsd7a	0.00455992	0.26057	0.744	0.488	1
Mical1	0.00457344	0.112727	0.692	0.439	1
Peli2	0.00458449	0.0962163	0.692	0.488	1
Jpx	0.00458471	0.154426	0.795	0.634	1
Haglr	0.00462597	-0.111687	0.41	0.683	1
Tcn2	0.00462597	0.0954873	0.718	0.39	1
Lactb2	0.004636	-0.15776	0.846	0.951	1
Dusp26	0.00463637	0.0555132	0.231	0.024	1
Scd2	0.00465624	-0.283813	1	0.976	1
Crym	0.00469621	0.0598253	0.308	0.073	1
Lbr	0.00479825	-0.422852	1	1	1
Pdia4	0.00479825	-0.193965	1	0.976	1
Hapln3	0.00479874	-0.0864721	0.154	0.439	1
Atg13	0.00482904	0.0979122	0.615	0.244	1
Ppef2	0.00488508	0.0503963	0.231	0.024	1
Kcnq5	0.00491957	0.589124	0.846	0.756	1
Dhcr24	0.0049391	-0.205703	0.897	0.976	1
Nit2	0.00494314	0.160832	0.949	0.976	1
Cisd2	0.00494416	-0.197304	1	1	1
Atp5d	0.00494416	0.168171	1	1	1
Ddx5	0.00494416	-0.193817	1	1	1
Efcab8	0.00497965	0.0307697	0.179	0	1
Adk	0.00509407	-0.264927	1	1	1
Atxn1l	0.00513021	-0.125684	0.487	0.756	1
Psen2	0.00514866	0.076965	0.359	0.098	1
Nxf7	0.00515821	-0.0753567	0.077	0.317	1
Por	0.00517673	0.186855	0.795	0.585	1
Fgd5	0.00517673	0.180906	0.846	0.537	1
Psmc3	0.00524808	-0.17621	1	1	1
Btg2	0.00529885	0.18097	0.513	0.293	1
6030442K20Rik	0.00533568	-0.0843699	0.128	0.39	1
Eif2s3y	0.00536878	-0.262506	0.308	0.634	1
Atp5md	0.00540628	-0.174014	1	1	1
Ndufb11	0.00540628	0.157998	1	1	1
Tmsb4x	0.00540628	0.493305	1	1	1
Sh3bp5	0.00541898	-0.195876	0.641	0.756	1
Fzd3	0.00547161	-0.134975	0.538	0.78	1
AC160336.1	0.00550614	-0.114674	0.41	0.634	1
Ddx3y	0.0055127	-0.139498	0.256	0.585	1
Pepd	0.00556766	0.235596	1	0.927	1
Tbx20	0.00556878	-0.199544	0.974	1	1
Odc1	0.00556878	-0.266065	1	1	1
Gchfr	0.00570526	0.0362425	0.231	0.024	1
Fkbp7	0.00571387	0.0772405	0.538	0.244	1
Luzp1	0.00573567	-0.236745	1	0.976	1
Hint2	0.00579665	0.145157	0.872	0.927	1
Ube2ql1	0.0058058	-0.0646522	0.077	0.341	1
Stx7	0.00583492	-0.0898023	0.59	0.829	1
Rars	0.00590705	-0.177411	1	1	1
Ddx52	0.00590705	-0.179095	0.974	1	1
Lrrc59	0.00590705	-0.231141	0.974	1	1
Vbp1	0.00590705	-0.158839	1	1	1
Cd47	0.00596209	0.135126	0.769	0.537	1
Ptpn14	0.00599787	-0.13759	0.41	0.659	1
Amacr	0.00600323	0.126941	0.59	0.366	1
Azin2	0.00600508	0.049307	0.231	0.024	1
Cope	0.00608304	0.18069	1	1	1
Slc7a5	0.00614817	0.129541	0.872	0.732	1
Erlec1	0.00614817	0.140533	0.872	0.732	1
Gm46367	0.00619651	-0.0889729	0.333	0.61	1
Mfn1	0.00619699	-0.0982593	0.59	0.78	1
Gfpt2	0.00625765	-0.237526	0.897	0.976	1
Ldha	0.00626374	0.216272	1	1	1
Socs2	0.0062706	0.318808	0.795	0.659	1
Ptprd	0.00628151	-0.213534	0.692	0.829	1
Loxl2	0.00638363	-0.123418	0.59	0.78	1
Atp5c1	0.00644926	0.152937	1	1	1
Eif4h	0.00644926	-0.155299	1	1	1
Ndufs7	0.00644926	0.146758	1	1	1
Paip2	0.00644926	0.160758	1	1	1
Gm27003	0.00646016	0.0703043	0.538	0.22	1
Nmral1	0.00646242	0.150405	0.897	0.732	1
Map1b	0.00652418	0.571456	0.795	0.878	1
Asl	0.0065484	0.136173	0.795	0.537	1
Etv5	0.0065953	0.162009	0.538	0.317	1
Clpx	0.00661295	-0.1684	0.846	0.951	1
Atxn2	0.0066397	-0.159884	1	1	1
Csnk2a2	0.0066397	-0.1852	1	1	1
Nos1ap	0.00668107	-0.314285	0.487	0.78	1
Rps8	0.00683519	-0.170862	1	1	1
Sco2	0.00689555	0.146683	0.821	0.683	1
Hras	0.00703583	-0.216722	0.974	1	1
C430049B03Rik	0.00703583	-0.493518	1	1	1
Hivep1	0.00709865	-0.131331	0.385	0.634	1
Birc3	0.00721972	0.0639491	0.385	0.146	1
Efemp1	0.00729041	-0.0966414	0.103	0.366	1
Acad10	0.00741044	-0.0720699	0.077	0.341	1
Pcbp1	0.00745305	-0.124466	1	1	1
Grb10	0.00745305	-0.291998	0.974	1	1
Mid1	0.00749306	-0.124841	0.128	0.39	1
Nkd2	0.00751808	-0.0525362	0.077	0.317	1
Gdf6	0.00756537	-0.0367371	0	0.171	1
Chst8	0.00756537	-0.0799066	0	0.171	1
Vwa7	0.00756537	-0.0366305	0	0.171	1
3830403N18Rik	0.00756537	-0.0630081	0	0.171	1
Purb	0.00766987	-0.209193	0.974	1	1
Etv2	0.00768961	0.733834	0.897	0.732	1
Klf11	0.00771355	-0.0545325	0.077	0.341	1
Herpud1	0.00781214	0.149658	0.795	0.537	1
2310009A05Rik	0.00784866	0.127197	0.949	0.829	1
Fam13c	0.00787645	0.0472888	0.256	0.049	1
Slc15a2	0.00787645	0.0919496	0.256	0.049	1
Etfb	0.00789233	0.148086	1	1	1
Arl1	0.00789233	-0.171038	1	1	1
Rps27a	0.00789233	0.0840351	1	1	1
Sra1	0.00789233	0.140883	1	1	1
Eif2s2	0.00812055	-0.182735	1	1	1
Map4	0.00812055	-0.23851	1	0.976	1
Ndufa11	0.00812055	0.192781	1	1	1
Zmat2	0.00812055	-0.181138	1	1	1
Cand1	0.00835466	-0.146179	1	1	1
Usp28	0.00836959	0.111485	0.385	0.146	1
D930016D06Rik	0.0084341	0.111655	0.641	0.366	1
Fndc3c1	0.00858142	-0.195429	0.667	0.878	1
Bnip3l	0.00859479	0.201873	1	1	1
Sf1	0.00859479	-0.219731	1	1	1
Entpd6	0.0086339	-0.0855533	0.41	0.659	1
Zfp985	0.00869067	0.0552976	0.333	0.098	1
Dlc1	0.00876522	0.320765	0.872	0.707	1
Arhgef18	0.00879647	-0.116489	0.538	0.829	1
Asf1a	0.00884106	-0.221795	1	1	1
Rpl36a	0.00884106	-0.170924	1	1	1
Plxnb2	0.00901707	-0.108297	0.692	0.878	1
Lta4h	0.00908551	0.168055	0.974	0.902	1
Cks1b	0.00909363	0.159255	1	1	1
Rpl18a	0.00909363	0.117149	1	1	1
Uqcrq	0.00909363	-0.177511	1	1	1
Ndufb1-ps	0.00909363	-0.145327	1	1	1
Gm42726	0.00912409	-0.0620357	0.051	0.268	1
Csnk1g1	0.00920795	0.199909	0.974	0.878	1
Coq2	0.0092219	0.149679	0.974	0.976	1
Ctsa	0.00923477	0.164392	0.821	0.659	1
Kdm5d	0.00925428	-0.108747	0.179	0.463	1
Hivep2	0.00929652	0.198825	0.59	0.293	1
Letm2	0.00930718	0.0780273	0.436	0.171	1
Gli3	0.00935096	-0.274593	0.974	0.951	1
Mri1	0.0093522	0.179097	1	0.951	1
Tdg	0.00935261	-0.177838	0.974	1	1
Srsf1	0.00935261	-0.197753	1	1	1
Pak1ip1	0.00935261	-0.198067	1	1	1
Eif1a	0.00935261	-0.227071	1	1	1
Layn	0.00941376	0.0373486	0.205	0.024	1
Bak1	0.00956736	0.178458	0.923	0.854	1
Hist1h3g	0.00959207	0.0770034	0.41	0.171	1
Eif1	0.00961816	-0.124603	1	1	1
Slirp	0.00961816	-0.205718	0.974	1	1
Myh9	0.00961816	-0.250954	1	1	1
Gcnt1	0.00973578	0.0808474	0.513	0.244	1
Ppm1j	0.00982632	0.0268117	0.154	0	1
Aloxe3	0.00982632	0.0262408	0.154	0	1
Acap1	0.00982632	0.0314851	0.154	0	1
C1qtnf1	0.00982632	0.0440656	0.154	0	1
1810041H14Rik	0.00982632	0.0274141	0.154	0	1
Lrrk1	0.0098303	-0.0925843	0.256	0.537	1
Abcc4	0.00988439	0.042818	0.256	0.049	1
Anp32b	0.00989041	-0.165395	1	1	1
Hif1a	0.00989041	-0.199471	0.974	1	1
Pkp4	0.0101607	-0.193644	0.923	0.951	1
Grcc10	0.0101695	0.210805	0.974	1	1
Wdr43	0.0101695	-0.197023	1	1	1
Tmem119	0.0101891	0.100679	0.667	0.366	1
Atp13a1	0.0102871	0.155494	0.821	0.683	1
Serpinb9b	0.0103706	-0.0328767	0.026	0.22	1
Morn1	0.0103732	-0.0559412	0.154	0.39	1
Pard6b	0.0103812	-0.229424	0.846	0.902	1
Gm26788	0.0104203	0.0447845	0.205	0.024	1
Arid2	0.0104551	0.202596	1	0.951	1
Timm23	0.0104556	-0.155059	1	1	1
B3galt1	0.0104941	0.194557	0.641	0.39	1
Ube2t	0.0105261	0.174254	0.923	0.829	1
Mmgt2	0.0106288	-0.140341	0.59	0.878	1
Ccdc28a	0.0106541	0.0834647	0.436	0.195	1
Mms19	0.0106872	0.14251	0.872	0.78	1
Ufm1	0.0107488	-0.179607	0.974	1	1
Cul4b	0.0107488	-0.171303	1	1	1
Mrgbp	0.0108158	-0.143363	0.667	0.854	1
Srd5a3	0.0109684	-0.110772	0.718	0.854	1
Nelfb	0.0109929	0.164615	0.923	0.854	1
Gli2	0.0110032	-0.157287	0.615	0.805	1
Ctc1	0.0110128	0.116741	0.744	0.585	1
Qrich1	0.0110474	0.140497	0.974	0.951	1
Eif4ebp1	0.0110493	0.163511	1	1	1
Rps12	0.0110493	-0.25738	1	1	1
Ddx21	0.0110493	-0.273258	1	1	1
Pde4a	0.0111107	-0.0826794	0.41	0.683	1
Alx3	0.0111277	-0.0735751	0.154	0.39	1
Cmtm6	0.011183	-0.241227	0.769	0.902	1
Taf1a	0.0111832	0.111519	0.872	0.634	1
Fbxl2	0.0112463	-0.0822342	0.359	0.61	1
Zzef1	0.0112639	0.118049	0.692	0.463	1
Shisal2a	0.0112974	0.0453731	0.256	0.049	1
Tdp1	0.0113304	-0.105352	0.872	0.951	1
Set	0.0113573	-0.111339	1	1	1
Supt5	0.0115136	-0.150135	0.974	0.976	1
Ddb2	0.0115159	0.0974591	0.564	0.317	1
Mettl5os	0.0115215	0.0322309	0.205	0.024	1
Slitrk2	0.0115215	0.0543144	0.205	0.024	1
Lmbrd1	0.0115524	0.160607	0.821	0.659	1
Clock	0.0115652	0.186944	0.897	0.829	1
Ryr2	0.0115757	-0.113233	0.385	0.683	1
Mybl2	0.0116316	-0.131504	0.846	0.951	1
Srrd	0.011632	0.133779	0.769	0.659	1
Srrm1	0.0116728	-0.166842	1	1	1
Ppat	0.0116728	-0.190606	1	1	1
St6galnac6	0.0117969	0.0766189	0.641	0.39	1
Nfic	0.0118067	0.032364	0.256	0.049	1
Pcsk6	0.0118204	-0.048671	0.051	0.268	1
Tagln	0.0118671	-0.262719	0.436	0.61	1
Ston2	0.0118775	0.0741322	0.462	0.195	1
Tnnt2	0.0119723	-0.0315872	0.026	0.22	1
Gm42982	0.0119723	-0.0322691	0.026	0.22	1
Manbal	0.0119941	0.132129	1	0.927	1
Nucks1	0.0119961	-0.129874	1	1	1
Dbf4	0.0119961	-0.204576	1	1	1
Tomm22	0.0119961	-0.171443	1	1	1
App	0.0121602	-0.269744	0.974	0.976	1
Stat3	0.0122527	0.0998267	0.487	0.244	1
Sema5b	0.0122729	0.0927644	0.462	0.195	1
Glce	0.0122834	0.128667	0.718	0.585	1
Col13a1	0.0122894	0.125362	0.564	0.341	1
Xpnpep3	0.0122926	0.0701479	0.795	0.634	1
Arhgef15	0.0123363	0.0328986	0.256	0.049	1
Cmc1	0.0123488	0.120628	0.923	0.78	1
Gm14966	0.0124163	0.0425239	0.282	0.073	1
Dhx34	0.0125658	0.0914495	0.385	0.171	1
Wls	0.0126666	-0.299739	1	1	1
Mrpl19	0.0126666	-0.186051	0.974	1	1
Trp53	0.0126666	0.16238	1	1	1
Pnn	0.0126666	-0.192931	1	1	1
Calm2	0.0126666	0.222001	1	1	1
Lmnb1	0.0126666	-0.173968	1	1	1
Arhgap28	0.0126753	0.166726	0.821	0.732	1
Rnf150	0.0127248	0.0423039	0.205	0.024	1
Rab40c	0.0128314	0.0771248	0.821	0.683	1
Fam214a	0.0128835	0.0750283	0.308	0.098	1
AI506816	0.0129265	0.172329	0.897	0.854	1
Nhsl1	0.012937	0.141961	0.692	0.488	1
Stx17	0.0129852	-0.103647	0.282	0.585	1
Fam133b	0.013012	-0.175304	0.949	0.976	1
Hdac3	0.013012	0.169753	0.974	0.951	1
Mybbp1a	0.0130141	-0.212884	1	1	1
Znhit3	0.0130141	-0.172157	1	1	1
5730480H06Rik	0.0130378	-0.141364	0.769	0.927	1
Gm5784	0.0130494	0.0756447	0.487	0.244	1
Lrrn4	0.0131241	-0.142058	0.59	0.854	1
Npl	0.0131444	-0.10244	0.385	0.61	1
Coq5	0.0131733	-0.16408	0.769	0.902	1
Dtd2	0.013181	0.152486	0.821	0.78	1
Mrpl32	0.0131905	-0.154482	0.974	0.976	1
Tecpr2	0.0133115	0.105147	0.641	0.415	1
Lpcat1	0.0133592	-0.14705	0.949	0.927	1
Polr2l	0.0133695	-0.186028	0.949	1	1
Timm17a	0.0133701	-0.208595	1	1	1
Pfdn6	0.0133701	0.185516	1	1	1
Tomm6	0.0133701	0.133815	1	1	1
Uqcc3	0.0133701	0.202184	0.974	1	1
Tmem258	0.0133701	-0.156728	1	1	1
Bex2	0.0133701	0.32278	1	1	1
Tmem200a	0.013417	-0.0497319	0.051	0.268	1
Zfpm2	0.0134419	0.135181	0.436	0.195	1
Zfp40	0.0136004	-0.0591324	0.256	0.512	1
Gclm	0.0137324	-0.173751	0.949	0.976	1
Slc6a4	0.0137407	0.0533845	0.359	0.122	1
Znrf2	0.0138404	0.178986	0.821	0.707	1
Syt7	0.0139163	0.0524526	0.308	0.098	1
Vax1	0.0140306	0.0537043	0.282	0.073	1
Cpa6	0.0140719	-0.0419211	0	0.146	1
Hopx	0.0140719	-0.0232943	0	0.146	1
Ido2	0.0140719	-0.043481	0	0.146	1
Il15	0.0140719	-0.0287055	0	0.146	1
2010001A14Rik	0.0140719	-0.035466	0	0.146	1
Guca1b	0.0140719	-0.0335481	0	0.146	1
Airn	0.0141022	-0.393474	0.949	0.951	1
Fads2	0.0141049	-0.0903684	0.308	0.537	1
Sec62	0.0141078	-0.201255	0.974	1	1
Tead1	0.0141078	-0.24596	1	0.976	1
Myo7a	0.0142769	0.061382	0.385	0.146	1
Etv1	0.0143268	0.169309	0.59	0.415	1
Vps39	0.0144028	0.0554346	0.538	0.293	1
Trim8	0.0144417	-0.168733	0.846	0.951	1
Hspa4l	0.0144652	-0.0553691	0.077	0.293	1
Pcbp4	0.01449	-0.15455	1	1	1
Mgll	0.0145316	0.0634148	0.231	0.049	1
Il15ra	0.0146712	-0.0469783	0.051	0.244	1
Capn11	0.0146712	0.031794	0.256	0.049	1
Atf1	0.0146839	-0.176517	0.974	0.976	1
Samd5	0.0148664	0.283684	0.487	0.268	1
Adsl	0.0148696	-0.186216	0.897	0.976	1
Alpk3	0.0148763	-0.129015	0.333	0.61	1
Kpna6	0.0148772	-0.100251	0.744	0.854	1
Zfp787	0.0148772	-0.111739	0.795	0.805	1
Rps19	0.0148813	0.0848911	1	1	1
Cdc34	0.0148813	-0.178792	0.974	1	1
Golim4	0.0149198	0.13691	0.769	0.561	1
Vav3	0.0150533	0.0873419	0.564	0.317	1
F11r	0.0150647	0.174569	0.872	0.805	1
Ramp2	0.0151174	0.109519	0.513	0.293	1
Erbin	0.0152101	0.132562	0.923	0.854	1
Rplp1	0.0152819	-0.196543	1	1	1
Ltbp1	0.0153097	0.121298	0.59	0.366	1
Shld3	0.0153275	-0.0591936	0.231	0.512	1
Tbc1d22b	0.015334	-0.0704503	0.385	0.659	1
Fgf15	0.0153357	0.284714	0.795	0.585	1
Pygo2	0.015375	-0.107077	0.41	0.659	1
Gadd45b	0.0154144	-0.115353	0.308	0.537	1
Champ1	0.0154153	0.1036	0.897	0.756	1
Ikzf4	0.0154293	-0.0466498	0.103	0.317	1
Melk	0.0154851	-0.183248	0.974	0.976	1
Zfp982	0.0156043	-0.136333	0.462	0.634	1
Ptgr1	0.0156704	0.0642211	0.41	0.195	1
Pkm	0.0156919	0.217803	1	1	1
Ralbp1	0.0156919	-0.119347	0.974	1	1
Mapk8ip3	0.015694	0.153897	0.769	0.659	1
Kdsr	0.0157082	0.106423	0.718	0.463	1
Zfp84	0.0157535	-0.0773487	0.564	0.805	1
Rab10os	0.0157535	0.104588	0.769	0.61	1
Bckdha	0.0158095	0.10272	0.641	0.439	1
Cotl1	0.0158103	0.106203	0.436	0.195	1
Zar1	0.0158787	0.0843726	0.231	0.049	1
Gm29170	0.0159278	0.0664816	0.436	0.171	1
Fgfr3	0.01601	-0.0572217	0.103	0.317	1
Zfp568	0.0160768	-0.170278	0.897	0.927	1
Hist1h2ap	0.0160991	-0.541053	0.923	0.951	1
Tcea1	0.0161116	-0.164174	1	1	1
Ube2b	0.0161116	0.21321	1	1	1
Pfdn5	0.0161116	0.146779	1	1	1
2023-03-05	0.0161116	-0.167074	1	0.976	1
Frmd8	0.0161188	0.0601291	0.821	0.61	1
Thap3	0.0161876	0.107802	0.872	0.756	1
Tmem158	0.0162548	0.0298322	0.667	0.415	1
Fbxl20	0.0163868	0.137762	0.744	0.488	1
Rab33b	0.0163896	-0.0647463	0.205	0.463	1
Dand5	0.0164697	0.0513287	0.282	0.073	1
Dusp16	0.0165067	0.102276	0.641	0.366	1
Polr2i	0.0165411	-0.176027	0.974	1	1
Cdo1	0.0165926	0.0416796	0.231	0.049	1
Abhd6	0.0167331	0.0352814	0.385	0.122	1
Klf12	0.0167962	0.145554	0.897	0.805	1
Bmt2	0.0167971	0.110913	0.846	0.707	1
Igsf11	0.0168964	-0.0782736	0.077	0.293	1
Clip1	0.0168965	0.108856	0.872	0.707	1
Cnot10	0.0169444	0.156063	0.949	0.878	1
Dnajc3	0.016978	-0.140863	0.949	0.976	1
Rsrc2	0.0169806	0.185899	1	0.976	1
Ppp2r3d	0.0169931	0.0790482	0.744	0.537	1
Exoc3l	0.0171777	0.182399	0.333	0.122	1
Gsc	0.0171777	0.0994328	0.333	0.122	1
Gm47889	0.0172295	-0.105069	0.103	0.317	1
Hoxb3os	0.0172697	-0.136203	0.538	0.756	1
Pnma2	0.0173807	-0.0973097	0.41	0.634	1
Zbtb12	0.0174172	0.126872	0.974	0.902	1
Chtop	0.0174304	-0.176644	0.974	1	1
Mak16	0.0174304	-0.176759	1	1	1
Taf15	0.0174304	-0.198054	1	1	1
Adgrf5	0.017466	0.0726214	0.308	0.098	1
Kmt2e	0.0176033	0.265461	0.923	0.878	1
Irs1	0.0176208	-0.149464	0.538	0.707	1
Hsf1	0.0177037	0.12054	0.897	0.659	1
Arxes2	0.0177363	-0.102026	0.59	0.707	1
Coasy	0.0177827	0.0640439	0.872	0.61	1
Scarb1	0.0178668	0.150317	0.615	0.439	1
Fem1c	0.0178771	-0.142319	0.897	0.976	1
Atp5e	0.0178905	-0.16549	1	1	1
Zfp638	0.0178905	0.171598	1	1	1
Pfkl	0.0178905	0.205718	1	1	1
Larp4	0.0178905	-0.198989	1	1	1
Cars	0.017921	-0.114907	0.59	0.829	1
Snx29	0.0179501	0.126227	0.59	0.415	1
Itgav	0.0179961	0.110516	0.821	0.561	1
Prps1l3	0.018013	0.113546	0.974	0.78	1
Pknox2	0.0180736	-0.0872806	0.436	0.707	1
Zfp273	0.0181314	-0.0299727	0.051	0.244	1
Sec14l1	0.0181339	0.143161	0.821	0.78	1
Pik3ca	0.0182111	0.17148	0.872	0.854	1
Fnip1	0.0182111	0.151964	0.897	0.829	1
Podxl	0.0183476	-0.333858	0.872	1	1
Trnau1ap	0.0183613	-0.123038	0.974	1	1
Tuba1b	0.0183613	0.290084	1	1	1
Iqsec1	0.0183717	-0.138501	0.692	0.902	1
Cd9	0.0184545	0.213001	0.846	0.78	1
2900089D17Rik	0.018722	-0.030228	0.026	0.195	1
Fyn	0.0187435	0.127396	0.718	0.512	1
Axin2	0.0187844	-0.155145	0.897	0.902	1
Cdc42se2	0.0188289	-0.149567	0.897	0.976	1
Kdf1	0.0188812	-0.0488668	0.128	0.341	1
Nsg2	0.0189035	-0.0447217	0.051	0.244	1
Esrrg	0.018906	0.044409	0.231	0.049	1
Opcml	0.018906	0.0710055	0.231	0.049	1
1810062O18Rik	0.018906	0.0300073	0.231	0.049	1
Epb41l3	0.0189398	0.281248	0.872	0.756	1
Polg2	0.0189677	0.105098	0.564	0.317	1
Mef2a	0.0190632	0.196725	0.923	0.927	1
Sox5	0.0191095	0.118415	0.333	0.122	1
Zfp458	0.0191095	0.0518986	0.333	0.122	1
Tbc1d8	0.0192113	-0.0623815	0.103	0.317	1
Armcx5	0.0192489	0.105713	0.718	0.512	1
Col19a1	0.0192841	0.0276664	0.128	0	1
Mtmr11	0.0192841	0.0365476	0.128	0	1
Sox5os4	0.0192841	0.0274041	0.128	0	1
Tmem91	0.0192841	0.0240574	0.128	0	1
9130019O22Rik	0.0192841	0.0274659	0.128	0	1
Tnfrsf22	0.0192841	0.0254205	0.128	0	1
Mtus1	0.0192841	0.0665109	0.128	0	1
Endod1	0.0192841	0.0233366	0.128	0	1
Gramd2	0.0192841	0.049046	0.128	0	1
Spns3	0.0192841	0.0206504	0.128	0	1
Klhl10	0.0192841	0.0254143	0.128	0	1
Gm10433	0.0192841	0.0253937	0.128	0	1
Gm46515	0.0192841	0.0267167	0.128	0	1
Erg	0.0192841	0.0325556	0.128	0	1
Unc93b1	0.0192841	0.0399243	0.128	0	1
Sfxn3	0.0192841	0.0291837	0.128	0	1
Maob	0.0192841	0.0258027	0.128	0	1
Stk39	0.0193106	-0.238782	0.897	0.951	1
Meis2	0.0193177	-0.245843	0.615	0.829	1
Phf21a	0.0193284	0.245814	0.949	0.951	1
Mtx2	0.0193355	-0.197941	1	1	1
Srsf6	0.0193355	-0.153843	1	1	1
Ifitm2	0.0193355	0.194398	1	1	1
Anapc11	0.0193355	0.14726	0.974	1	1
Gm8066	0.0194059	0.0456318	0.256	0.073	1
Gm50209	0.0194059	0.0585024	0.256	0.073	1
Gsto1	0.0195609	0.16395	0.974	0.878	1
Ampd3	0.0197374	0.0311039	0.231	0.049	1
Erich1	0.0197398	-0.131278	0.564	0.902	1
Gm20939	0.0197704	-0.0487413	0.154	0.39	1
Gja1	0.0197988	-0.156782	0.872	0.951	1
Gm7160	0.0198253	0.0528494	0.179	0.024	1
Lurap1	0.0198253	0.0437725	0.179	0.024	1
Colec12	0.0198364	-0.306028	0.974	0.951	1
Smarca5	0.0198393	-0.128867	1	1	1
Wdr83os	0.0198393	0.162512	1	1	1
Msi2	0.0198393	0.232955	0.974	1	1
Tef	0.0198868	0.057872	0.564	0.268	1
Hpcal1	0.0199292	0.11415	0.744	0.537	1
Iba57	0.0200637	0.0450905	0.385	0.195	1
Sowahd	0.0200637	-0.0986438	0.179	0.39	1
Ncapd3	0.0200947	0.126881	0.974	0.976	1
Cyba	0.0201445	0.183866	0.846	0.854	1
Bscl2	0.0201759	0.0814232	0.718	0.488	1
Cyth3	0.0201894	0.108208	0.692	0.439	1
Atraid	0.0202332	0.108052	0.949	0.805	1
1110012L19Rik	0.0203133	0.14736	0.923	0.902	1
Zdhhc6	0.0203515	-0.143624	0.949	0.976	1
Klk13	0.0205343	-0.03483	0.051	0.244	1
Gab3	0.020562	-0.0387797	0.026	0.195	1
Pim1	0.0206374	-0.144837	0.718	0.878	1
Tcim	0.0207167	0.0617851	0.41	0.171	1
Tstd3	0.020784	-0.0875842	0.385	0.683	1
Rxrb	0.020787	0.130307	0.795	0.683	1
Gsn	0.0208247	0.0549674	0.179	0.024	1
Edem2	0.0208372	0.0946848	0.744	0.488	1
Osbpl10	0.0208613	-0.109589	0.333	0.61	1
Phf10	0.0208664	-0.112689	0.897	0.976	1
Gm47283	0.0208664	-0.449969	1	0.878	1
B3gntl1	0.0208775	0.0810502	0.538	0.317	1
Emc10	0.0208806	0.142173	1	0.951	1
Znhit6	0.0208813	-0.161368	0.974	1	1
Bax	0.0208813	0.128508	1	1	1
Rpl19	0.0208813	0.0569476	1	1	1
Pgk1	0.0208813	0.21424	1	1	1
Leng8	0.0210523	-0.116537	0.615	0.756	1
Gm26885	0.021099	-0.444608	0.154	0.39	1
Baz2b	0.0211227	0.155749	0.923	0.927	1
Ldhb	0.0211484	0.212408	0.974	0.976	1
Cnrip1	0.0212504	0.109849	0.462	0.268	1
Crnkl1	0.0213933	-0.181847	0.897	0.951	1
4833420G17Rik	0.0214124	0.173894	1	0.902	1
Rpl7a	0.02142	0.134371	1	1	1
Atp5a1	0.02142	0.140497	1	1	1
Ctdspl	0.0215019	0.0890557	0.821	0.61	1
Mt2	0.0215398	0.015766	0.026	0.195	1
Myl7	0.0216246	0.263665	0.769	0.585	1
Nrxn2	0.021786	0.0510249	0.308	0.098	1
Scube1	0.0218676	0.0442256	0.179	0.024	1
Msh5	0.0218676	0.0322361	0.179	0.024	1
Mmgt1	0.0218686	-0.0741189	0.41	0.707	1
Enoph1	0.0219553	-0.161167	0.897	0.976	1
Mest	0.02197	-0.342872	0.949	1	1
Mrps18b	0.02197	-0.168038	0.949	1	1
Lyar	0.0219708	-0.128491	1	1	1
Taf1d	0.0219708	-0.270969	1	1	1
Hmga1	0.0219708	-0.161251	1	1	1
Timm17b	0.0219708	0.151414	0.974	1	1
Gm17276	0.022162	-0.0306732	0.103	0.317	1
Kdr	0.022185	0.532142	0.923	0.878	1
Mfn2	0.0221898	-0.0770295	0.564	0.78	1
Ldlrap1	0.0222032	0.0807936	0.667	0.39	1
Mast4	0.0222467	0.329894	0.897	0.78	1
Gusb	0.0223082	0.118627	0.846	0.854	1
Cpq	0.0223479	-0.0561376	0.179	0.439	1
Mid1ip1	0.0224562	-0.342317	0.692	0.878	1
Gm17501	0.0224861	-0.0504885	0.077	0.268	1
Tbc1d10b	0.0225023	0.0872406	0.641	0.415	1
Cdk11b	0.0225339	-0.145611	1	1	1
Pcgf5	0.0225339	-0.171281	0.974	1	1
Dusp3	0.0225899	-0.0445129	0.103	0.293	1
Spopl	0.0226604	-0.116056	0.718	0.902	1
Calcoco1	0.0226881	0.108706	0.436	0.22	1
Gm50340	0.0226914	-0.0377392	0.128	0.366	1
Zfp521	0.0227434	0.15025	0.795	0.585	1
Gstcd	0.0227531	0.124732	0.974	0.829	1
Sash1	0.0227921	0.235223	0.974	0.878	1
Ablim1	0.0228049	0.1494	0.615	0.439	1
Ckap4	0.0228193	-0.117859	0.974	0.976	1
Ro60	0.0228522	-0.0957707	0.718	0.878	1
Fancl	0.0229089	0.132422	0.795	0.756	1
Gad1os	0.0229558	0.0364288	0.179	0.024	1
Hif3a	0.0229558	0.0331572	0.179	0.024	1
P4htm	0.0229558	0.0284249	0.179	0.024	1
Tmem178b	0.0229586	0.113079	0.308	0.122	1
Myrf	0.0229586	-0.0491448	0.103	0.317	1
Tapbp	0.0229624	-0.128333	0.359	0.585	1
Patj	0.0230129	-0.113918	0.821	0.951	1
St3gal2	0.0230447	0.145186	0.744	0.561	1
Frmd6	0.0230933	-0.259167	0.949	0.927	1
Tyms	0.0231094	0.159416	1	1	1
Fam162a	0.0231094	0.170831	1	1	1
Gart	0.0231094	-0.164791	0.974	1	1
Fam43a	0.0231319	0.166988	0.692	0.537	1
Timp2	0.0235307	-0.121904	0.538	0.707	1
Ndrg2	0.0235497	0.0425136	0.333	0.122	1
Bahd1	0.0235955	-0.0985185	0.359	0.585	1
Dync1li1	0.0236518	-0.140276	0.846	0.976	1
Bex1	0.0236895	-0.36508	0.897	1	1
Serf2	0.0236977	0.116237	1	1	1
Dnaja1	0.0236977	-0.131887	1	1	1
Dek	0.0236977	-0.187104	1	1	1
Smim10l2a	0.0237478	-0.0866448	0.41	0.659	1
Ankrd50	0.0238158	-0.116349	0.59	0.829	1
Ubox5	0.0239177	-0.0613462	0.333	0.61	1
Med14	0.0239532	-0.139936	0.667	0.854	1
Scp2	0.0239958	0.164028	0.974	0.976	1
Snhg15	0.0242289	0.153979	0.949	0.854	1
Ppp3r1	0.0242522	-0.136092	0.897	0.927	1
Cenps	0.0242906	-0.181244	0.897	1	1
Rps20	0.0242989	0.0725727	1	1	1
0610009B22Rik	0.0242989	0.136765	0.974	1	1
Rbfox3	0.0243709	0.0740042	0.333	0.122	1
Vps35l	0.0246441	0.103434	0.795	0.659	1
Fst	0.0248854	-0.461595	0.59	0.707	1
Zfp639	0.0249099	-0.134035	0.923	1	1
Lamtor2	0.0249133	0.149015	1	1	1
Rpl11	0.0249133	0.092444	1	1	1
Ccnb2	0.0249133	0.148194	1	1	1
Commd1	0.0249133	0.122092	1	1	1
Rrp1b	0.0249133	-0.158488	1	1	1
Plxdc2	0.0251617	0.133866	0.769	0.512	1
Pik3c3	0.0251887	-0.071989	0.487	0.707	1
Chmp2a	0.0252247	0.154919	0.974	0.976	1
Fblim1	0.025396	0.0773582	0.538	0.317	1
Gna12	0.0255325	0.158688	0.949	0.951	1
Ranbp2	0.0255376	-0.108142	0.974	0.951	1
Nsmce1	0.0255402	0.117655	1	0.951	1
Pebp1	0.0255411	0.141484	1	1	1
H1fx	0.0255411	0.247336	1	1	1
Rnf7	0.0255411	0.171864	1	1	1
Ddah2	0.0255411	0.206407	1	0.976	1
Htt	0.0258296	0.197128	0.923	0.927	1
Trib1	0.0259684	0.11097	0.385	0.171	1
Gm38251	0.026062	-0.0175154	0	0.122	1
Hoxd13	0.026062	-0.0313009	0	0.122	1
Srxn1	0.026062	-0.0275189	0	0.122	1
Gbp2	0.026062	-0.024822	0	0.122	1
Gm43660	0.026062	-0.0249954	0	0.122	1
Stag3	0.026062	-0.0244613	0	0.122	1
9330104G04Rik	0.026062	-0.0202903	0	0.122	1
Gm6871	0.026062	-0.0323826	0	0.122	1
Dhrs13os	0.026062	-0.0214109	0	0.122	1
Gm11627	0.026062	-0.0195682	0	0.122	1
5430414B19Rik	0.026062	-0.0179139	0	0.122	1
Angpt1	0.026062	-0.0264112	0	0.122	1
Syp	0.026062	-0.0286216	0	0.122	1
Letmd1	0.0260687	0.0435052	0.308	0.098	1
Rian	0.0260773	-0.198271	0.872	0.902	1
Hbegf	0.0261115	-0.0806823	0.359	0.61	1
Apool	0.0261738	0.120894	1	0.902	1
Camta1	0.026179	0.174821	1	0.927	1
Mdn1	0.0261817	-0.138568	0.949	1	1
Akr1a1	0.0261825	0.149558	1	1	1
Eif4g2	0.0261825	-0.121382	1	1	1
Tomm20	0.0261825	-0.158269	1	1	1
Ddx24	0.0261825	-0.204883	0.974	1	1
Smg9	0.0262661	0.0847024	0.641	0.488	1
Tbc1d4	0.0264742	0.125352	0.744	0.537	1
Gm47512	0.026507	0.0186674	0.179	0.024	1
Cpsf2	0.0265076	-0.120083	0.974	0.976	1
Fbln1	0.0265076	0.228113	0.974	0.976	1
Samd14	0.026571	0.0400394	0.256	0.073	1
Tnnt3	0.0265834	-0.0986528	0.282	0.512	1
Bmp7	0.0266322	0.144419	0.846	0.707	1
Hist1h3f	0.0266356	0.0943087	0.59	0.366	1
Hist2h2bb	0.0266924	0.151829	0.667	0.512	1
Slc35g2	0.0267853	0.058896	0.41	0.195	1
Qars	0.0267879	0.149257	0.949	0.878	1
Cstf2	0.0268289	-0.124773	0.949	0.951	1
Psmd10	0.0268343	0.108348	0.974	0.951	1
Zcrb1	0.0268379	-0.182102	1	1	1
Adam23	0.0269849	0.0942859	0.333	0.122	1
Fzd4	0.0271249	-0.139117	0.333	0.585	1
Tmem198b	0.0271477	0.0666653	0.462	0.244	1
Pip5k1b	0.027177	0.0341774	0.359	0.146	1
Hspb1	0.0272334	-0.10001	0.333	0.537	1
Phf8	0.0274554	0.12148	0.769	0.707	1
Rc3h1	0.0275037	0.193737	0.974	0.951	1
Zranb2	0.0275073	-0.184458	1	1	1
Eif2s1	0.0275073	-0.119113	1	1	1
Mrpl52	0.0275073	-0.141903	1	1	1
Asb4	0.0275859	0.23628	0.923	0.78	1
Mamdc4	0.0277918	-0.0272771	0.026	0.171	1
Eva1a	0.0277918	-0.0319335	0.026	0.171	1
Gm39214	0.0277918	-0.0259657	0.026	0.171	1
Gm20337	0.0277918	-0.0441076	0.026	0.171	1
Surf1	0.0278256	0.129716	0.769	0.756	1
Acot9	0.0278256	-0.0833571	0.641	0.878	1
Ppp2cb	0.0278465	-0.137585	0.974	0.976	1
Masp1	0.0279783	0.0657593	0.513	0.244	1
Dkk1	0.0279938	0.217577	0.821	0.683	1
Dlg3	0.0279938	-0.135395	0.667	0.829	1
Grrp1	0.0281252	0.161868	0.795	0.61	1
Cse1l	0.0281911	-0.169418	1	1	1
Dis3	0.0281911	-0.108813	1	1	1
Ptpn3	0.028274	-0.0628639	0.256	0.512	1
Notch4	0.028448	0.0566834	0.282	0.098	1
Cenpb	0.0284633	-0.0924364	0.744	0.902	1
Zfp711	0.0286135	-0.165768	0.359	0.561	1
Dck	0.0286832	-0.127559	0.795	0.927	1
Nt5c3b	0.0286832	0.141515	0.923	0.805	1
Nipsnap1	0.0286936	0.131615	0.821	0.683	1
9930012K11Rik	0.0287717	-0.030898	0.051	0.22	1
Zc3h6	0.0287954	0.0633737	0.205	0.049	1
Rgs17	0.0288074	0.0988755	0.436	0.22	1
Iqcc	0.0288126	0.0918111	0.692	0.488	1
Snx5	0.0288895	-0.117059	1	1	1
Mdh1	0.0288895	0.161405	1	1	1
Son	0.0288895	-0.177102	1	1	1
Phactr2	0.0289434	-0.130371	0.59	0.756	1
Cntln	0.0289731	-0.0482208	0.103	0.293	1
Naa60	0.0290697	-0.126161	0.769	0.854	1
Grina	0.0292627	0.0582849	0.308	0.122	1
Zfp334	0.0293463	-0.0910851	0.487	0.707	1
Rhou	0.0293929	0.197974	0.872	0.854	1
Kifc3	0.029439	-0.0534843	0.308	0.512	1
Chac2	0.0294864	0.0710776	0.564	0.341	1
Fam177a	0.0295111	-0.0464609	0.154	0.366	1
Slc4a4	0.0295424	0.170255	0.846	0.732	1
Actn4	0.0295932	-0.177548	0.949	0.951	1
Rabl6	0.0296027	0.165135	1	1	1
Gtf2b	0.0296027	0.159494	1	1	1
Mat2a	0.0296027	-0.187993	1	1	1
Rps7	0.0296027	0.0483179	1	1	1
Tmem167	0.0296027	-0.132734	1	1	1
Scfd2	0.0296434	-0.103126	0.41	0.634	1
Lin37	0.0297891	0.110804	0.872	0.756	1
Pclo	0.0297948	-0.0670001	0.077	0.244	1
Mblac2	0.0297948	0.0432039	0.256	0.073	1
Abcf3	0.0298905	0.0923758	0.897	0.756	1
Cyp26a1	0.0299195	0.0691639	0.538	0.317	1
Ube2cbp	0.0300605	0.113319	0.744	0.585	1
Gm30938	0.0302155	0.0941419	0.41	0.22	1
Zfp473	0.0302751	-0.0324339	0.103	0.317	1
Itga4	0.0303286	-0.0533125	0.077	0.268	1
Map2k1	0.0303301	0.195578	1	0.951	1
Ppp1r7	0.030331	-0.0853638	0.974	1	1
Tfam	0.030331	-0.133501	1	1	1
Cdc5l	0.030331	-0.115324	1	1	1
Ybx2	0.0305231	-0.0326178	0.026	0.171	1
Atg4c	0.0305428	0.0770432	0.436	0.22	1
Ank	0.030558	0.0464552	0.282	0.098	1
Crot	0.0306667	-0.146839	0.872	0.976	1
Kcnip3	0.0307292	0.0652467	0.513	0.268	1
Lhx1os	0.0307641	0.0422436	0.462	0.22	1
Gcfc2	0.0307722	-0.0638889	0.487	0.78	1
Mef2d	0.0307815	0.101315	0.564	0.463	1
Pakap.1	0.030793	-0.187832	0.795	0.902	1
2810002D19Rik	0.0309782	0.0985632	0.564	0.366	1
Abcb8	0.0309782	0.0831116	0.564	0.366	1
Jarid2	0.0310737	0.246081	1	0.951	1
Pdap1	0.0310747	-0.153069	1	1	1
Gpi1	0.0310747	0.177064	1	1	1
Slc25a37	0.0312049	0.081991	0.615	0.439	1
Tcaf1	0.0312446	0.0926932	0.821	0.732	1
Selenom	0.0312446	0.136895	0.821	0.732	1
Palb2	0.031274	0.0977981	0.897	0.732	1
Appl2	0.0313878	0.0615306	0.59	0.39	1
Plekha2	0.0315831	-0.0946738	0.41	0.659	1
Atp8a1	0.0315873	0.101161	0.513	0.268	1
Zfp719	0.0315873	-0.0744871	0.282	0.488	1
Vangl1	0.0316136	0.211268	0.897	0.829	1
Taf8	0.0317808	0.115959	0.821	0.756	1
Rragc	0.0318135	-0.078242	0.59	0.805	1
Cdc14b	0.0318139	-0.200756	0.949	0.927	1
Dennd6a	0.0318139	-0.145985	0.897	0.976	1
Bin1	0.0318139	0.136182	1	0.878	1
Pcmtd2	0.0318172	0.130096	0.795	0.683	1
Srp9	0.031834	-0.143264	1	1	1
Cited2	0.031834	0.256278	1	1	1
Ptges3	0.031834	-0.0769505	1	1	1
Pqlc2	0.0319355	0.0726573	0.538	0.293	1
Pdcd4	0.0319466	0.20867	0.744	0.61	1
9330020H09Rik	0.032047	-0.0517772	0.205	0.415	1
Prkg1	0.0322367	0.10507	0.333	0.146	1
Bloc1s5	0.0323946	0.102738	0.615	0.463	1
Mapk8ip2	0.032487	-0.0467938	0.051	0.22	1
Ddx20	0.0325586	-0.116669	0.718	0.854	1
6330403K07Rik	0.0325586	0.0918584	0.846	0.732	1
Cenpi	0.032599	0.0959635	0.795	0.61	1
Psma7	0.0326091	0.151016	1	1	1
Cct6a	0.0326091	-0.0959128	1	1	1
Ndufab1	0.0326091	0.130254	1	1	1
Prkch	0.0326781	0.0432381	0.205	0.049	1
Zbtb39	0.0326978	0.0696164	0.462	0.268	1
Mastl	0.0328333	0.148516	0.923	0.829	1
Pign	0.0328401	0.0992023	0.718	0.488	1
Smarca2	0.0328883	0.148195	0.718	0.707	1
Rnf122	0.0329236	0.0424034	0.359	0.146	1
Phf20l1	0.0329924	0.155511	0.974	0.927	1
Cfap97	0.0329979	-0.126462	0.564	0.829	1
Id1	0.0330016	-0.405574	0.974	0.976	1
Parvb	0.0331727	0.121733	0.872	0.854	1
Sema6a	0.0332702	0.0737907	0.385	0.171	1
2610035D17Rik	0.033314	-0.0825353	0.231	0.415	1
Fryl	0.0333423	0.23115	0.974	0.854	1
Dbp	0.0333493	0.0259242	0.256	0.073	1
Akr7a5	0.0333796	0.115792	0.949	0.927	1
Gid4	0.0333899	0.145627	1	0.902	1
Eef1b2	0.0334003	0.0951132	1	1	1
Ppp3ca	0.0334003	0.275249	1	1	1
Pabpc4	0.0334003	-0.14136	1	1	1
1810058I24Rik	0.0334003	0.139451	0.974	1	1
P4hb	0.0334003	-0.275602	1	1	1
Rps6ka6	0.0334003	-0.206481	1	1	1
Zfp619	0.0334819	-0.0273234	0.026	0.171	1
Asb3	0.0335039	0.154571	0.872	0.829	1
Cfap300	0.0336003	0.0891825	0.615	0.39	1
Ncoa4	0.0336203	-0.179701	0.795	0.829	1
Fosl2	0.0337742	0.0745874	0.231	0.073	1
Prkci	0.0338199	-0.134725	0.667	0.854	1
Ticrr	0.0339593	0.0627945	0.744	0.537	1
Irf1	0.0339593	-0.236793	0.615	0.659	1
Trim63	0.0339767	-0.0517776	0.179	0.39	1
Rhpn1	0.0340682	0.0383231	0.205	0.049	1
Fbxl6	0.0340817	0.148922	0.923	0.854	1
Cth	0.034149	-0.26565	0.872	0.951	1
2023-03-08	0.0341632	0.0983373	0.872	0.707	1
Tln1	0.0342037	-0.155706	0.974	0.951	1
Erp44	0.0342037	-0.104543	0.949	0.976	1
Cinp	0.0342068	-0.146606	0.949	1	1
Cox6a1	0.0342079	0.139964	1	1	1
Atp2a2	0.0342079	-0.201348	1	1	1
Tpm4	0.0342079	-0.160696	1	1	1
Ranbp1	0.0342079	-0.0953625	1	1	1
Tsix	0.0342961	0.0679235	0.385	0.171	1
Txnl4b	0.0344333	-0.0354827	0.103	0.293	1
Wwc1	0.0345434	-0.0921449	0.359	0.537	1
Il13ra1	0.034612	-0.0429247	0.077	0.244	1
Tmcc2	0.034631	0.0711683	0.308	0.122	1
Gm39469	0.0346341	0.0609491	0.59	0.293	1
Mbnl2	0.0347268	0.136795	0.846	0.854	1
Zfp608	0.0348532	0.218744	0.769	0.732	1
Hgsnat	0.0349307	0.102187	0.692	0.512	1
Wdr82	0.0349424	-0.126745	0.846	0.951	1
Wdcp	0.0349905	0.145634	0.821	0.756	1
Scamp3	0.0350214	-0.114028	0.897	1	1
Pbx3	0.0350278	0.517244	0.974	0.951	1
Elp1	0.0350278	0.112988	0.949	0.976	1
Znrf1	0.0350278	0.157655	0.974	0.951	1
Pdcd10	0.0350321	-0.113211	1	1	1
Glrx3	0.0350321	0.138465	1	1	1
Adcyap1	0.0350511	-0.0257077	0.026	0.171	1
Rsf1os1	0.0350518	0.0614843	0.41	0.195	1
Plk2	0.0352282	0.0874737	0.487	0.293	1
Lrrc42	0.0354494	-0.14649	0.974	0.976	1
Kif14	0.0354805	-0.0941779	0.667	0.854	1
Accs	0.0355086	0.036571	0.205	0.049	1
Esyt1	0.0355086	0.0457237	0.205	0.049	1
Mis12	0.0355631	0.104936	0.846	0.854	1
Anxa7	0.0356346	0.155746	0.872	0.854	1
Deptor	0.0358001	0.0453826	0.308	0.122	1
Tut7	0.0358515	0.14357	0.949	0.927	1
Wdr75	0.0358732	-0.118079	1	0.976	1
Vdac1	0.0358732	-0.120365	1	1	1
Zfp995	0.0359047	-0.063373	0.282	0.512	1
Colec11	0.0359155	-0.0588352	0.077	0.244	1
Frrs1	0.0359967	0.0779723	0.41	0.22	1
Frmd4b	0.0361177	0.29153	0.744	0.561	1
Sema5a	0.0361259	0.200999	0.795	0.707	1
Snrnp200	0.0362991	-0.113236	0.974	0.976	1
Zfp511	0.0363308	0.0918617	0.846	0.829	1
Slc39a1	0.0363423	0.125815	0.769	0.634	1
Cacna1c	0.0363861	0.176047	0.564	0.341	1
Lpcat4	0.0364402	0.0828778	0.795	0.585	1
Ptpre	0.0364592	0.044546	0.231	0.073	1
Dok4	0.0365992	-0.163083	0.846	0.927	1
Papss2	0.0366827	-0.026018	0.026	0.171	1
Zfhx3	0.0367094	-0.254114	0.897	0.976	1
Mrpl24	0.0367315	0.125555	1	1	1
Adh5	0.0367315	0.139275	1	1	1
Tardbp	0.0367315	-0.142018	1	1	1
Rbpj	0.0367315	-0.117411	0.974	1	1
Igf2bp1	0.0367315	-0.1455	1	1	1
Ophn1	0.036876	0.105565	0.487	0.317	1
Nrk	0.0369798	0.168537	0.154	0.39	1
Sipa1l1	0.0369815	0.210421	0.872	0.756	1
Lrp1	0.0369839	0.0839811	0.872	0.878	1
Coro2b	0.0370006	0.0467247	0.205	0.049	1
Myo1a	0.0370006	0.0374201	0.205	0.049	1
Pdzrn4	0.0370006	0.0326314	0.205	0.049	1
Gm17106	0.0370813	-0.0956741	0.462	0.634	1
Tsr2	0.0370986	-0.108967	0.744	0.902	1
Dda1	0.037166	-0.103239	0.974	0.976	1
Slc16a2	0.0371792	0.0680775	0.513	0.268	1
Hic2	0.0372101	-0.16954	0.718	0.805	1
Slc35c1	0.0373688	0.0376163	0.154	0.024	1
Lmbr1l	0.0373963	0.0842154	0.821	0.537	1
Rasgef1b	0.0375177	0.0253412	0.333	0.122	1
Elovl2	0.0375177	-0.0453939	0.128	0.317	1
Zbed5	0.037538	0.0696614	0.462	0.268	1
Rcc1l	0.0375392	0.115949	0.872	0.78	1
Nup188	0.0375445	0.158074	0.923	0.902	1
Maged2	0.0375445	0.146038	0.923	0.902	1
Socs4	0.0375757	-0.101831	0.718	0.854	1
Irgm1	0.0375785	-0.0486388	0.231	0.463	1
Mrps28	0.0376072	0.12464	1	1	1
Rbis	0.0376072	-0.149359	1	1	1
Psmd4	0.0376072	-0.140445	1	1	1
Gar1	0.0376072	-0.166499	1	1	1
Pdcd6ip	0.0376072	-0.10415	0.974	1	1
Atp5j	0.0376072	0.0684317	1	1	1
Atp5o	0.0376072	0.122647	1	1	1
Pck2	0.0377098	0.0801215	0.615	0.415	1
Gstt3	0.0377125	0.0457965	0.282	0.098	1
1700019D03Rik	0.0377905	0.021872	0.103	0	1
Fev	0.0377905	0.019232	0.103	0	1
Adora1	0.0377905	0.0210105	0.103	0	1
Nectin4	0.0377905	0.0172521	0.103	0	1
Rgs7	0.0377905	0.0146997	0.103	0	1
Vsx1	0.0377905	0.0212811	0.103	0	1
Gm14264	0.0377905	0.0177574	0.103	0	1
Kank4	0.0377905	0.0388016	0.103	0	1
Gja4	0.0377905	0.0159927	0.103	0	1
Rbp7	0.0377905	0.0183034	0.103	0	1
Stap1	0.0377905	0.025836	0.103	0	1
Sh2b2	0.0377905	0.0213916	0.103	0	1
Gm49041	0.0377905	0.0154616	0.103	0	1
Mturn	0.0377905	0.022463	0.103	0	1
Ano2	0.0377905	0.0132644	0.103	0	1
Kcnc1	0.0377905	0.0327968	0.103	0	1
Gm34121	0.0377905	0.0231874	0.103	0	1
Atp7b	0.0377905	0.0377616	0.103	0	1
Ccdc151	0.0377905	0.0187706	0.103	0	1
Nlrx1	0.0377905	0.0140909	0.103	0	1
Trf	0.0377905	0.0413468	0.103	0	1
Gm26674	0.0377905	0.0147746	0.103	0	1
Gm15270	0.0377905	0.0180347	0.103	0	1
4930401C15Rik	0.0377905	0.014771	0.103	0	1
Slc25a35	0.0377905	0.0205241	0.103	0	1
C1ql1	0.0377905	0.0207552	0.103	0	1
Gm28192	0.0377905	0.0186537	0.103	0	1
Esrrb	0.0377905	0.0141173	0.103	0	1
Vash1	0.0377905	0.0120955	0.103	0	1
Gm15287	0.0377905	0.014026	0.103	0	1
B930095G15Rik	0.0377905	0.0197354	0.103	0	1
Peg13	0.0377905	0.0202385	0.103	0	1
Fam83h	0.0377905	0.019001	0.103	0	1
A930001M01Rik	0.0377905	0.034574	0.103	0	1
Tmem114	0.0377905	0.0253348	0.103	0	1
Myo5b	0.0377905	0.0169703	0.103	0	1
Fads3	0.0377905	0.0163186	0.103	0	1
Gm14827	0.0377905	0.0217555	0.103	0	1
Foxp4	0.0378843	0.160914	0.795	0.707	1
Tbl3	0.0379569	0.144685	0.872	0.927	1
Gm30146	0.0381141	-0.0488351	0.103	0.293	1
Ostm1	0.0381225	-0.334108	0.205	0.415	1
C1galt1c1	0.0383484	-0.0584241	0.333	0.61	1
Dzank1	0.0383785	-0.0230259	0.026	0.171	1
Syt3	0.0383785	-0.0249773	0.026	0.171	1
Gm53	0.0383785	-0.0249132	0.026	0.171	1
Taf9	0.0383785	-0.027126	0.026	0.171	1
Cd302	0.0384728	0.0799922	0.821	0.756	1
Efna5	0.0384778	0.2507	0.949	0.927	1
Ercc6	0.0384783	-0.0691778	0.436	0.659	1
Cpne2	0.0384786	0.0417444	0.359	0.146	1
Ugp2	0.0384892	0.0990806	0.949	0.951	1
Rbm28	0.0385006	-0.122557	1	1	1
Mrpl35	0.0385006	-0.161613	1	1	1
Uqcrc1	0.0385006	0.154705	0.974	1	1
Gm20536	0.0385457	0.0322826	0.205	0.049	1
Shroom3	0.0385759	-0.0988983	0.256	0.463	1
Uvrag	0.038629	-0.15416	0.795	0.805	1
Kdm3a	0.0387354	0.125188	0.821	0.634	1
Fut10	0.0388991	0.143152	0.795	0.634	1
Zfp81	0.0388991	0.0913518	0.769	0.659	1
Kifap3	0.0389425	0.113084	0.974	0.927	1
Nkain3	0.0389477	-0.132279	0.256	0.488	1
Trps1	0.0389923	0.0883158	0.872	0.805	1
Tceal5	0.039012	-0.0464206	0.128	0.341	1
Foxo6	0.0392008	0.0334245	0.154	0.024	1
1300017J02Rik	0.0392008	0.0426788	0.154	0.024	1
Gm2a	0.0392008	0.0284853	0.154	0.024	1
Socs5	0.0392249	0.071115	0.41	0.22	1
Enpp2	0.0393241	0.0693981	0.231	0.073	1
Zfp184	0.0393313	0.0777392	0.59	0.366	1
Taf3	0.0393473	0.1349	0.923	0.902	1
Osbpl2	0.0393879	0.0697941	0.385	0.195	1
Dst	0.0394004	-0.316695	0.949	0.951	1
Ifrd1	0.0394108	-0.227099	1	0.951	1
Hspa5	0.0394119	-0.205503	1	1	1
Ube2i	0.0394119	-0.137911	1	1	1
Castor1	0.0394964	0.0681389	0.513	0.317	1
Smarcd3	0.0395528	-0.115355	0.436	0.634	1
Lmo2	0.0396381	0.21376	0.462	0.268	1
Fam92a	0.0398733	0.106264	0.974	0.976	1
Erap1	0.0400079	-0.0705051	0.256	0.488	1
Antxr2	0.0400795	0.0225048	0.256	0.073	1
Gm12248	0.0401453	0.0227431	0.205	0.049	1
Rbck1	0.0403369	-0.125696	0.949	0.976	1
Spata5	0.0403369	-0.121575	0.949	0.976	1
Ifitm1	0.0403416	0.285281	1	1	1
Ddx3x	0.0403416	-0.168303	0.974	1	1
Rpusd2	0.040547	-0.0758002	0.282	0.463	1
Tpm2	0.0406248	0.104003	0.872	0.756	1
Polr3e	0.0406248	-0.111794	0.744	0.878	1
Rnf214	0.0406248	-0.0986758	0.718	0.902	1
Gfod2	0.040658	-0.169367	0.641	0.854	1
Nectin1	0.0407164	0.102354	0.744	0.561	1
BC017158	0.0407495	-0.037871	0.103	0.293	1
Pde7a	0.040772	0.128058	0.923	0.927	1
Ppargc1b	0.0408268	0.0413282	0.231	0.073	1
Ufsp1	0.0411002	-0.0612828	0.41	0.585	1
Vwa5b1	0.0411085	0.0271209	0.154	0.024	1
H19	0.041147	-0.327752	0.821	0.951	1
Dipk1a	0.0411863	0.134716	0.692	0.585	1
Xpnpep1	0.041285	0.11157	0.974	0.951	1
Aqr	0.0412897	-0.144941	0.974	1	1
Psmb4	0.0412897	0.128627	1	1	1
Sdad1	0.0412897	0.107277	1	1	1
Mogat2	0.0412897	0.16633	1	1	1
Knop1	0.0412897	-0.0937073	1	1	1
Thyn1	0.0412897	0.103071	1	1	1
Rrp1	0.0412897	-0.130525	1	1	1
Basp1	0.0412897	-0.146917	1	1	1
Sms	0.0412897	-0.24136	0.974	1	1
Vps26b	0.0413652	-0.0821801	0.667	0.805	1
Eif2ak1	0.0414284	-0.0862289	0.718	0.976	1
Apobec2	0.041432	0.124885	0.282	0.122	1
Lrrfip1	0.0417696	-0.200106	0.974	0.976	1
Rapgef6	0.0417696	0.139939	0.974	0.976	1
Zbtb48	0.041776	0.0650662	0.436	0.22	1
Bbs4	0.0418826	0.0709331	0.564	0.39	1
Oaf	0.0421667	0.0962581	0.718	0.61	1
Pitrm1	0.0422144	0.214023	0.949	0.902	1
Opa1	0.0422519	-0.150727	0.923	1	1
Clk1	0.0422555	0.183845	1	0.951	1
Ccdc34	0.0422567	0.144407	1	1	1
Psmd8	0.0422567	0.100617	1	1	1
Mrpl4	0.0422567	0.121507	1	0.976	1
Utp20	0.0422567	-0.117004	0.974	1	1
Srek1	0.0422567	0.156929	1	0.976	1
Psmc6	0.0422567	-0.109165	1	1	1
Nufip1	0.0422567	-0.125856	0.974	1	1
Cabp1	0.042262	0.0471626	0.385	0.171	1
Gdf11	0.0423779	0.0404767	0.231	0.073	1
Cdkn1b	0.0423998	0.153006	0.923	0.78	1
Prodh	0.0426539	0.080413	0.59	0.415	1
Apaf1	0.0426816	0.0545626	0.641	0.39	1
Sorbs3	0.0428304	0.0452348	0.333	0.146	1
Efna4	0.0428926	0.175586	0.846	0.854	1
Crebrf	0.0429047	0.0941928	0.41	0.195	1
Prex1	0.0429734	0.190015	0.923	0.805	1
Tfap2c	0.0430942	0.0286007	0.154	0.024	1
Arhgdib	0.0430942	0.0228119	0.154	0.024	1
Zfp764	0.0430942	0.0228297	0.154	0.024	1
Irx1	0.0430942	0.0208676	0.154	0.024	1
Gpm6b	0.0430942	0.0292924	0.154	0.024	1
Peli1	0.0431741	0.121518	0.949	0.878	1
Zbtb14	0.0431827	-0.0529405	0.359	0.634	1
B3gnt7	0.0431855	-0.0877557	0.282	0.512	1
Ddx39	0.0432427	-0.154853	1	1	1
Cox4i1	0.0432427	0.0974612	1	1	1
Vdac2	0.0432427	-0.120087	1	1	1
Dzip1l	0.0432647	-0.104991	0.436	0.683	1
Svep1	0.0435441	-0.0696582	0.128	0.293	1
Tbc1d9b	0.0435547	0.0854538	0.821	0.634	1
Spns1	0.0436998	0.104395	0.923	0.927	1
Wnt2	0.0440748	0.172411	0.641	0.585	1
Kcnq3	0.0440748	0.115782	0.744	0.488	1
Mzt1	0.0441438	-0.127322	0.846	0.951	1
A630072M18Rik	0.0441555	-0.0546065	0.231	0.415	1
Zfp426	0.0441648	-0.0961136	0.513	0.732	1
Tmem106c	0.0441715	0.0498555	0.333	0.146	1
Get4	0.0441786	-0.131934	0.872	0.951	1
Irak1bp1	0.0441891	-0.111304	0.769	0.878	1
Emp2	0.0442282	0.0528502	0.385	0.195	1
Arl5a	0.0442432	-0.133009	0.949	0.976	1
Syf2	0.0442469	-0.101978	0.949	1	1
Commd2	0.0442482	-0.146936	0.974	1	1
Mtap	0.0442482	-0.0881572	1	1	1
Thoc7	0.0442482	-0.126698	1	1	1
Hells	0.0442482	-0.229995	1	0.976	1
Prdx4	0.0442482	0.134465	1	1	1
Lss	0.0443211	-0.0625022	0.282	0.512	1
Anks3	0.0443211	-0.0699302	0.282	0.512	1
Chd1l	0.0444169	0.0743229	0.846	0.561	1
Gadd45a	0.0444964	0.0718421	0.462	0.293	1
Rmi1	0.0445679	-0.125798	0.769	0.854	1
Sgk1	0.044744	0.184989	0.744	0.561	1
Zfp72	0.0447476	-0.0615302	0.282	0.488	1
Lad1	0.044807	-0.0456381	0.179	0.366	1
Obsl1	0.04486	0.0567109	0.462	0.244	1
Fig4	0.04486	-0.0480747	0.256	0.439	1
Pde7b	0.0449914	0.010655	0.103	0.293	1
Tufm	0.0451219	-0.102508	0.846	0.927	1
Rdh5	0.0451605	0.0214862	0.154	0.024	1
Gtsf1	0.0451605	0.0194213	0.154	0.024	1
Kat2b	0.0451605	0.0400588	0.154	0.024	1
Tnfaip8l1	0.0451605	0.0213227	0.154	0.024	1
Usp27x	0.0451605	0.0226661	0.154	0.024	1
Trip6	0.0452158	-0.118929	0.769	0.878	1
Ash2l	0.0452682	-0.0785336	0.949	0.976	1
Heatr3	0.0452682	-0.107432	0.949	0.976	1
Immp1l	0.0452733	0.158589	1	1	1
Usp1	0.0452733	-0.193316	1	1	1
Psmb2	0.0452733	0.09965	1	1	1
Paics	0.0452733	0.129664	1	1	1
Idh3a	0.0452733	-0.162654	0.974	1	1
Slc25a3	0.0452733	0.110813	1	1	1
Atp5h	0.0452733	0.0944248	1	1	1
Luzp2	0.0452856	0.030349	0.205	0.049	1
Ccdc194	0.0452856	0.0193345	0.205	0.049	1
Ccdc125	0.0452856	0.0211754	0.205	0.049	1
Taf1b	0.0454301	-0.0901691	0.821	0.878	1
Arel1	0.045603	0.0575844	0.641	0.463	1
Tti2	0.0458732	-0.0723513	0.385	0.659	1
Trmt10a	0.0459735	-0.119013	0.718	0.878	1
Agpat2	0.0460369	0.0978458	0.846	0.878	1
Eng	0.0460795	0.0494913	0.462	0.244	1
Poll	0.0460795	-0.0547252	0.256	0.439	1
Nnat	0.0461274	0.215579	0.744	0.634	1
Zfp362	0.0461911	0.101535	0.769	0.732	1
Mrpl9	0.0463183	-0.127856	1	1	1
Rps15	0.0463183	-0.139939	1	1	1
Psmb3	0.0463183	0.119852	1	1	1
Dmac2l	0.0463344	0.0754862	0.718	0.561	1
Rab39	0.0464215	0.0613178	0.308	0.122	1
Zfp354a	0.0464226	-0.0657203	0.205	0.415	1
Rab3il1	0.0464832	0.135044	0.641	0.488	1
Scamp2	0.0470363	-0.100772	0.718	0.878	1
Haus8	0.0470981	-0.090011	0.795	0.927	1
Tmem45a	0.0471179	-0.0319947	0.051	0.195	1
Agpat4	0.0472278	0.145746	0.923	0.854	1
Trh	0.0472483	0.168731	0.282	0.122	1
Tmem159	0.0472709	0.0704966	0.513	0.293	1
Aen	0.0472745	-0.149705	0.846	0.951	1
Cpm	0.0473096	0.0554647	0.154	0.024	1
Gtsf2	0.0473096	0.0225233	0.154	0.024	1
Slc7a3	0.0473096	0.024231	0.154	0.024	1
Raet1e	0.0473158	-0.0914857	0.615	0.732	1
Stamos	0.0473332	0.0371423	0.231	0.073	1
Syt17	0.0473332	0.0546233	0.231	0.073	1
1700029J07Rik	0.0473332	0.0276572	0.231	0.073	1
Prelid3b	0.0473706	-0.122578	0.949	0.951	1
Mcm3	0.0473836	-0.107963	1	1	1
Cops9	0.0473836	-0.122232	0.974	1	1
Hmgb1	0.0473836	-0.0860031	1	1	1
U2af2	0.0473836	-0.124518	1	1	1
Zc3h14	0.0473836	-0.123374	1	0.976	1
Nin	0.0475502	-0.193459	0.769	0.927	1
Homer3	0.04756	0.0951982	0.615	0.439	1
Zdbf2	0.0478709	0.13926	0.949	0.707	1
D10Wsu102e	0.0479108	-0.143589	0.923	0.976	1
Paqr8	0.0479282	-0.0204645	0.077	0.244	1
Adamts20	0.0479387	-0.0668647	0.231	0.415	1
Nefm	0.0479612	-0.124378	0.231	0.463	1
Bcar1	0.0479809	-0.114141	0.59	0.707	1
Nt5m	0.0481072	0.104872	0.667	0.512	1
Malt1	0.0481072	0.157794	0.718	0.463	1
Tdrd5	0.0482482	-0.0217464	0	0.098	1
Tnr	0.0482482	-0.0185492	0	0.098	1
Hoxd11	0.0482482	-0.0205273	0	0.098	1
Hoxd3os1	0.0482482	-0.0228384	0	0.098	1
A730011C13Rik	0.0482482	-0.0231006	0	0.098	1
Gm15441	0.0482482	-0.0278469	0	0.098	1
Gm12932	0.0482482	-0.0173263	0	0.098	1
Oprd1	0.0482482	-0.0354978	0	0.098	1
Ldlrad2	0.0482482	-0.0146681	0	0.098	1
Gbp9	0.0482482	-0.0321944	0	0.098	1
Hoxa11os	0.0482482	-0.0285211	0	0.098	1
Gm50092	0.0482482	-0.0166653	0	0.098	1
Gm44997	0.0482482	-0.0209903	0	0.098	1
Sult2b1	0.0482482	-0.0199599	0	0.098	1
Adm	0.0482482	-0.0111936	0	0.098	1
Best2	0.0482482	-0.0180723	0	0.098	1
AB124611	0.0482482	-0.0211691	0	0.098	1
4930461G14Rik	0.0482482	-0.016163	0	0.098	1
4921534H16Rik	0.0482482	-0.0239602	0	0.098	1
Ccdc38	0.0482482	-0.0167245	0	0.098	1
Gm12122	0.0482482	-0.0206027	0	0.098	1
Tbx4	0.0482482	-0.0174925	0	0.098	1
Tmc8	0.0482482	-0.0251091	0	0.098	1
Gm48559	0.0482482	-0.0154536	0	0.098	1
Tgfb3	0.0482482	-0.0179948	0	0.098	1
Gm6556	0.0482482	-0.0205042	0	0.098	1
Fbp1	0.0482482	-0.0219718	0	0.098	1
Ccn4	0.0482482	-0.0245056	0	0.098	1
1700085D07Rik	0.0482482	-0.0156745	0	0.098	1
Gsc2	0.0482482	-0.0160389	0	0.098	1
H2-Q7	0.0482482	-0.0194581	0	0.098	1
Vwce	0.0482482	-0.0187459	0	0.098	1
Trp53rkb	0.0483158	-0.104337	0.59	0.854	1
Msn	0.048443	-0.199321	0.897	0.976	1
Cdc123	0.0484693	0.110028	0.974	1	1
Gatad1	0.0484693	-0.132512	1	1	1
Rras2	0.0484693	-0.144975	1	0.976	1
Fkbp2	0.0484693	-0.10146	1	0.976	1
Nfyc	0.0490187	0.157887	0.974	0.976	1
Cdh13	0.0490747	0.144985	0.538	0.317	1
Nr4a1	0.0490897	0.0364264	0.231	0.073	1
Cln3	0.0492891	0.0775859	0.513	0.39	1
Fam110b	0.0493124	0.0655015	0.615	0.366	1
Wdr47	0.04932	-0.076759	0.231	0.439	1
G730003C15Rik	0.0495441	0.0161189	0.154	0.024	1
Gm19583	0.0495441	0.0185939	0.154	0.024	1
Gm26760	0.0495441	0.0175328	0.154	0.024	1
Apela	0.0495612	-0.0425571	0.179	0.39	1
Unc5c	0.0495746	-0.252708	1	0.951	1
Gemin6	0.0495746	0.159788	1	0.951	1
Csnk2a1	0.049576	-0.106635	1	1	1
Gpx4	0.049576	0.169507	1	1	1
Atp5b	0.049576	0.165624	1	1	1
Ubb	0.049576	0.0905513	1	1	1
Wfdc2	0.0497459	-0.234687	0.667	0.805	1
Kif13b	0.0497821	-0.0790293	0.359	0.585	1
Col4a6	0.049997	-0.146307	0.667	0.78	1
Lrrc28	0.0500043	0.079181	0.692	0.512	1
Mir205hg	0.0500746	-0.0165631	0.179	0.415	1
Pinx1	0.0500901	-0.0985688	0.872	0.976	1
Atp6v0a1	0.0502191	0.147964	0.744	0.683	1
Gas1	0.0502191	0.240235	0.795	0.634	1
Zfp53	0.0503841	-0.0545404	0.282	0.512	1
Lrba	0.0504873	0.079228	0.641	0.415	1
Gm26917	0.0506901	-0.0184577	0.949	0.951	1
Chga	0.0506978	0.076455	0.462	0.293	1
Vps35	0.0507037	-0.134999	1	1	1
Srsf3	0.0507037	-0.0904641	1	1	1
Hebp2	0.0508266	-0.0671752	0.564	0.732	1
Lpl	0.0508536	-0.0679387	0.179	0.341	1
Gm42047	0.0508873	0.302885	0.769	0.707	1
Creg1	0.0509165	0.0628126	0.487	0.293	1
Inafm1	0.0509699	0.020765	0.205	0.049	1
Sptb	0.0509699	-0.0342082	0.051	0.195	1
Egflam	0.0510367	0.0658801	0.308	0.122	1
Maf1	0.0511448	0.118155	0.769	0.683	1
Chrac1	0.0512278	0.131307	0.923	0.927	1
Nr1h2	0.0513534	-0.0858908	0.769	0.902	1
6030458C11Rik	0.0513534	0.123697	0.897	0.78	1
Arrdc1	0.0514108	-0.0277141	0.077	0.244	1
Foxj2	0.0514201	0.0389228	0.333	0.146	1
Kcnma1	0.0514201	0.0958314	0.333	0.146	1
Gtf2e1	0.0514408	-0.0669985	0.667	0.854	1
2310039H08Rik	0.0514408	0.0745735	0.821	0.707	1
Hmgcl	0.0515509	0.0618167	0.923	0.805	1
Col4a5	0.0516283	-0.130774	0.385	0.561	1
Hsd17b7	0.0517844	-0.0817107	0.436	0.585	1
Vstm2b	0.0518473	0.2487	0.974	0.951	1
Trmt6	0.0518528	-0.142684	1	1	1
Zdhhc3	0.0518528	0.110277	1	0.976	1
Nol11	0.0518528	-0.108664	1	1	1
Lrp1b	0.0518665	-0.0264028	0.026	0.146	1
Gm3854	0.0518665	-0.0304396	0.026	0.146	1
Cpsf4l	0.0518665	-0.0209375	0.026	0.146	1
Zfp574	0.0519013	-0.0655371	0.538	0.683	1
Akap11	0.0520506	0.133527	0.769	0.707	1
Ap1b1	0.0521578	-0.0901155	0.59	0.805	1
Dhdh	0.0522945	0.0840961	0.641	0.488	1
Tns1	0.0523222	0.040277	0.256	0.098	1
Stx2	0.0523314	-0.0661118	0.282	0.537	1
Pkp2	0.0523761	-0.12578	0.487	0.707	1
Cir1	0.0523909	0.117038	0.897	0.756	1
Dclre1c	0.0524259	-0.0335244	0.359	0.634	1
Zfp251	0.0526008	-0.0913203	0.59	0.707	1
Bmp1	0.052658	0.0363816	0.308	0.122	1
Ccdc186	0.0527176	0.101723	0.923	0.805	1
Mfsd4a	0.052767	0.0319668	0.231	0.073	1
Lrrc9	0.052767	-0.0360826	0.077	0.22	1
Tmcc3	0.0527696	0.0890547	0.333	0.171	1
Rspo3	0.0529068	0.424256	0.897	0.902	1
Fam126b	0.0529835	0.075527	0.718	0.488	1
Myocd	0.0529928	-0.0291445	0.051	0.195	1
Ascc3	0.0530223	-0.0977056	0.949	1	1
Pkig	0.0530237	0.143316	1	1	1
Mcl1	0.0530237	-0.17828	1	1	1
Ndufb10	0.0530237	0.109452	1	1	1
Pik3ip1	0.053052	0.0769667	0.436	0.293	1
Mdfi	0.0532037	0.134323	0.718	0.585	1
Rab32	0.0532301	-0.0281174	0.077	0.244	1
Ttbk2	0.0532416	-0.0389587	0.205	0.415	1
Sult4a1	0.0533427	0.0690116	0.538	0.341	1
Ccdc15	0.0535268	0.0676493	0.641	0.488	1
Slc9a3r1	0.0535683	-0.155195	0.923	0.927	1
Arhgap23	0.0535761	-0.0612294	0.282	0.488	1
Bcl7a	0.0537473	0.125461	0.744	0.683	1
Ebf3	0.0541121	0.0475341	0.256	0.098	1
Fam169a	0.0541375	-0.156242	0.897	0.927	1
Bex4	0.0541375	-0.222271	0.821	1	1
Fam168b	0.0541883	-0.130557	0.872	1	1
Wdr3	0.0542109	-0.161448	0.974	0.951	1
Tmem60	0.0542109	0.111898	0.974	0.951	1
Txndc9	0.0542165	-0.141314	1	1	1
Marcksl1	0.0542165	0.119406	1	1	1
Cox8a	0.0542165	0.0800584	1	1	1
Lmbrd2	0.0542678	-0.126824	0.615	0.732	1
Gm5532	0.0542792	-0.0281594	0.026	0.146	1
Sh2b1	0.0544439	-0.0440093	0.59	0.878	1
Zkscan7	0.0546904	0.0328762	0.231	0.073	1
Rab39b	0.0547013	0.0431042	0.41	0.22	1
Gm4924	0.0547544	-0.0426598	0.179	0.366	1
Cflar	0.0547833	0.107135	0.667	0.463	1
Usp10	0.0548199	-0.150175	0.974	0.976	1
Satb1	0.0550755	0.0914223	0.641	0.463	1
Lrrc3b	0.0550823	-0.0477623	0.051	0.195	1
Actn1	0.055426	0.183178	0.949	0.976	1
Arpp19	0.0554317	-0.08669	1	1	1
Eif3a	0.0554317	-0.132373	1	1	1
Cpeb3	0.05547	0.0544448	0.282	0.122	1
Chmp4c	0.0557004	-0.063062	0.359	0.537	1
Dnajb9	0.0557066	0.0938331	0.641	0.512	1
Gm42699	0.0558252	0.0496655	0.179	0.049	1
Slc9b2	0.0558252	0.0369283	0.179	0.049	1
Acsf3	0.0559424	0.0475036	0.333	0.171	1
Zfp956	0.0559529	0.047198	0.256	0.098	1
Bag3	0.0559814	0.129223	0.744	0.756	1
Dcxr	0.05603	0.0290403	0.308	0.122	1
Sdhc	0.0560463	0.114334	0.974	0.976	1
Map11	0.0562469	0.0400078	0.513	0.341	1
Cenpm	0.0562551	0.115965	0.897	0.805	1
Clcn6	0.0563507	-0.0353309	0.282	0.488	1
Psat1	0.0564956	0.112133	0.897	0.878	1
Ier2	0.0566405	0.166359	0.974	0.902	1
2410004B18Rik	0.056655	0.146727	0.949	0.951	1
Bmp4	0.056655	-0.193115	0.949	0.951	1
Clic4	0.056668	-0.0901942	0.949	1	1
Kcmf1	0.0566695	-0.162061	1	0.976	1
Serpinh1	0.0566695	0.237933	1	1	1
Elavl1	0.0566695	-0.139481	1	1	1
Ddx50	0.0566695	0.19949	1	1	1
Gabarap	0.0566695	0.0995992	0.974	1	1
Nipbl	0.0566695	0.131695	1	1	1
Cux2	0.0567849	-0.0430919	0.026	0.146	1
Parp9	0.0567849	-0.0323368	0.026	0.146	1
1110032A03Rik	0.0569283	0.0946429	0.821	0.659	1
Dgcr2	0.0569326	-0.0861513	0.744	0.854	1
Gm49312	0.0569761	0.0404109	0.385	0.195	1
St6galnac4	0.0570562	0.156042	0.923	0.829	1
Uxs1	0.0571085	-0.0988884	0.769	0.854	1
Slc30a1	0.0571272	-0.0443828	0.282	0.512	1
Cbs	0.0572499	0.0495209	0.282	0.122	1
Commd3	0.0572955	0.100985	0.974	0.976	1
Noc3l	0.0572955	-0.0904904	0.974	0.976	1
Whrn	0.0573084	0.0608961	0.462	0.268	1
Cep44	0.0575103	0.143769	0.897	0.805	1
Dnajc30	0.0576072	0.102114	0.897	0.829	1
Tbc1d9	0.0576404	0.0600706	0.513	0.341	1
B930036N10Rik	0.0577822	-0.0735435	0.282	0.488	1
Dhx8	0.0578068	-0.112799	0.846	0.951	1
Nova1	0.0578455	0.0349726	0.256	0.098	1
Serp2	0.057913	0.045806	0.333	0.146	1
Nmt2	0.0579155	-0.144132	0.949	0.951	1
Aspscr1	0.0579243	-0.113428	0.923	1	1
Nop10	0.0579302	0.0979892	1	1	1
Itga6	0.0582596	0.129603	0.59	0.439	1
Nr3c1	0.0583526	0.104591	0.667	0.439	1
Clptm1l	0.0583815	-0.123252	0.744	0.878	1
Suox	0.0587127	-0.0373072	0.077	0.22	1
Tnk2	0.0588018	0.0730455	0.538	0.341	1
Coq8b	0.059077	0.0457444	0.282	0.122	1
Pak3	0.059077	0.0630037	0.282	0.122	1
Hmgn2	0.0592141	-0.089311	1	1	1
Scube3	0.0592819	-0.0365762	0.205	0.415	1
Aagab	0.0592929	-0.0999371	0.718	0.854	1
Ptcd1	0.0592934	-0.0657905	0.436	0.634	1
Colca2	0.0593861	-0.0237575	0.026	0.146	1
Wdr35	0.059421	-0.0516534	0.359	0.561	1
H2-Ke6	0.0594965	0.0890109	0.641	0.415	1
Fam53c	0.0594965	-0.0507534	0.436	0.61	1
Lancl1	0.059678	0.0875801	0.923	0.707	1
Kif26a	0.0597845	0.07318	0.538	0.317	1
Plvap	0.059791	0.0435063	0.256	0.098	1
Rhoj	0.059791	0.13745	0.256	0.098	1
Mrpl1	0.0598499	-0.105165	0.923	0.976	1
Pip4p1	0.0598499	0.122455	0.974	0.927	1
Cdkn1a	0.0603009	-0.168978	0.256	0.463	1
Wdr37	0.0603261	-0.0746542	0.615	0.78	1
Arl15	0.0604371	0.132061	0.974	0.854	1
Crb2	0.0604756	-0.120158	0.641	0.805	1
Penk	0.0604759	0.0267875	0.179	0.049	1
Fxyd4	0.0604759	0.072259	0.179	0.049	1
Uty	0.0605137	-0.131549	0.308	0.537	1
Abi2	0.0605155	0.108583	0.974	0.951	1
Tsen34	0.0605215	0.123039	1	1	1
Fau	0.0605215	-0.0859057	1	1	1
Fam114a1	0.0608142	0.0256972	0.231	0.073	1
Tcf19	0.0609523	-0.0467258	0.128	0.268	1
Nenf	0.0611826	0.11546	0.974	0.976	1
Hacd1	0.0611826	0.128211	0.974	0.976	1
Cbarp	0.0612229	-0.0400554	0.179	0.366	1
Ooep	0.0614068	0.0444346	0.333	0.146	1
Pvt1	0.0614259	0.209995	0.795	0.634	1
Ppp1r15a	0.0614476	0.131856	0.846	0.683	1
Cdx4	0.0615221	0.0308512	0.282	0.512	1
Rbm43	0.0615611	-0.0335924	0.128	0.317	1
Zc3hc1	0.0616696	-0.110932	0.872	0.902	1
Prpf40b	0.0617279	-0.0706329	0.462	0.683	1
Gm41168	0.0617666	-0.0243083	0.051	0.195	1
Mrps35	0.0617673	0.118947	0.923	0.902	1
Fxn	0.0617673	0.0855469	0.923	0.902	1
Slc29a3	0.0617904	0.0334524	0.256	0.098	1
Dicer1	0.0618528	-0.104771	1	0.976	1
Atp5mpl	0.0618528	-0.137813	1	1	1
Borcs7	0.0618817	0.0831314	0.769	0.61	1
Gipc2	0.0620854	-0.0278618	0.026	0.146	1
Wscd2	0.0620854	-0.0240346	0.026	0.146	1
Flvcr2	0.0620854	-0.0293947	0.026	0.146	1
Gm48166	0.0620854	-0.0229149	0.026	0.146	1
Gpha2	0.0620854	-0.0244684	0.026	0.146	1
Ech1	0.0621574	0.0944304	0.897	0.707	1
Fdxacb1	0.0622811	0.0770039	0.513	0.293	1
Slc25a32	0.062458	-0.0770644	0.436	0.585	1
Zscan2	0.0624689	0.0621235	0.436	0.244	1
Rbm14	0.062868	-0.112066	0.769	0.951	1
Slc44a5	0.0628766	0.0672358	0.282	0.122	1
Ypel2	0.062919	0.0495018	0.179	0.049	1
Phf1	0.062919	0.0275002	0.179	0.049	1
Dach2	0.062919	0.0465059	0.179	0.049	1
Ralgps1	0.0629776	-0.0348048	0.077	0.22	1
Nkd1	0.0631541	-0.201179	0.846	1	1
Ska2	0.0631928	-0.0816679	0.949	0.951	1
Myo1b	0.063202	0.167058	0.949	0.976	1
Schip1	0.063202	-0.233838	0.949	0.976	1
Mdp1	0.063202	-0.104494	0.949	0.976	1
Lyrm4	0.0632037	0.0611676	0.564	0.39	1
Ccnl1	0.0632067	0.122069	1	0.951	1
Kdm5b	0.0632082	0.21908	1	1	1
Enah	0.0632082	-0.186696	0.974	1	1
Meaf6	0.0632082	-0.104974	1	1	1
Actb	0.0632082	0.280917	1	1	1
Slc25a4	0.0632082	0.137742	1	1	1
Dad1	0.0632082	0.109123	1	1	1
Carnmt1	0.0632082	-0.0884108	1	1	1
Eefsec	0.0633112	-0.0849771	0.718	0.854	1
Wdr86	0.0634218	-0.0449628	0.256	0.463	1
Chst7	0.0635527	0.0684821	0.385	0.195	1
Atp7a	0.0635544	0.100962	0.846	0.634	1
4930549G23Rik	0.0637896	0.069072	0.564	0.366	1
Capn5	0.0638509	0.0856315	0.692	0.463	1
Eogt	0.063852	0.0530431	0.359	0.171	1
Pan3	0.0638795	0.218559	0.974	0.927	1
Fli1	0.0640033	0.135978	0.59	0.415	1
Coa5	0.0640182	-0.106569	0.744	0.927	1
Nap1l2	0.0641387	-0.0141271	0.051	0.195	1
Alkbh8	0.0642436	0.0964077	0.897	0.829	1
Hacd3	0.0644079	-0.0939778	0.538	0.707	1
Npc1	0.0644574	0.138208	0.795	0.756	1
Itpr1	0.0645568	0.203454	0.923	0.951	1
Nup35	0.0645724	-0.139795	0.897	1	1
Cdc23	0.0645818	-0.127884	0.949	0.976	1
Tpm3	0.0645881	-0.0891396	1	1	1
Abce1	0.0645881	-0.121398	1	1	1
Utp18	0.0645881	-0.153042	1	1	1
Pcbp2	0.0645881	-0.115876	1	1	1
Stim1	0.0646388	-0.0658845	0.256	0.439	1
Hdx	0.0646996	0.133159	0.821	0.756	1
Gm2237	0.0648508	0.047065	0.282	0.122	1
Ctf2	0.0648855	-0.0258142	0.026	0.146	1
Cx3cr1	0.0648855	-0.0253684	0.026	0.146	1
Otx2os1	0.0648855	-0.0218251	0.026	0.146	1
Ssh1	0.0651248	0.0769781	0.718	0.537	1
Tmem185a	0.0651467	-0.112604	0.59	0.805	1
S1pr1	0.0652043	-0.0428385	0.077	0.22	1
Hpdl	0.0652043	-0.0299506	0.077	0.22	1
Zfp94	0.0652043	-0.0368165	0.077	0.22	1
Slc35f1	0.0652043	-0.032901	0.077	0.22	1
Gpx3	0.0653937	0.113117	0.59	0.439	1
Wdr54	0.0654609	0.0521991	0.436	0.268	1
Gnai1	0.0655938	-0.162472	0.718	0.805	1
Exoc3l2	0.0656546	0.043465	0.359	0.171	1
Tcte2	0.0656546	-0.052709	0.179	0.341	1
Pon3	0.0656833	0.0603339	0.385	0.22	1
Zfp532	0.0658024	0.108407	0.897	0.878	1
Hmgcs1	0.0659039	-0.267622	0.897	0.927	1
Itpripl2	0.0659555	0.0341646	0.256	0.098	1
Sec13	0.0659864	0.0844181	0.949	0.976	1
Snrpb2	0.0659927	-0.151795	1	1	1
Casp8ap2	0.0659927	-0.138909	1	0.976	1
Sltm	0.0659927	-0.0802927	1	1	1
Syncrip	0.0659927	-0.13719	1	1	1
Gtf3c6	0.0659927	-0.103269	1	1	1
Phb	0.0659927	-0.146156	0.974	1	1
Lman2	0.0659927	-0.128206	1	1	1
Nt5dc2	0.0659927	0.114192	1	1	1
Rpl30	0.0659927	0.0934895	1	1	1
Lclat1	0.0662581	0.0807464	0.692	0.488	1
Lbhd1	0.0662792	0.0438048	0.308	0.146	1
2810001G20Rik	0.0664234	-0.0681382	0.564	0.756	1
Chchd10	0.0664595	-0.0475161	0.436	0.634	1
Col1a1	0.0664792	-0.184543	0.179	0.366	1
Fndc3a	0.0665236	0.164632	0.821	0.805	1
Dedd2	0.0665588	0.0432282	0.41	0.195	1
Cd276	0.0665782	-0.0946997	0.564	0.683	1
Mfsd1	0.0666921	-0.0346871	0.795	0.854	1
Pttg1	0.0667029	0.14834	0.974	0.976	1
Hscb	0.066718	0.0963736	0.795	0.707	1
Lef1os1	0.066876	0.0377893	0.282	0.122	1
Fam20b	0.0669036	-0.0778929	0.41	0.61	1
Akap6	0.0669732	-0.0686477	0.154	0.317	1
Ankrd24	0.0669907	-0.0634208	0.385	0.561	1
Tubb2b	0.0669994	-0.0736821	0.308	0.488	1
R3hcc1	0.0670692	0.120337	0.923	0.805	1
Serp1	0.0673903	-0.149957	0.872	1	1
Commd9	0.0674119	0.107857	0.872	0.78	1
Mtfr1	0.067416	0.10324	0.974	0.951	1
Ints8	0.0674225	-0.106851	0.974	1	1
Ppm1g	0.0674225	-0.117608	1	1	1
Ptms	0.0674225	0.121873	1	1	1
Tmem160	0.0674225	0.13275	1	0.976	1
Hbs1l	0.0674225	-0.0926901	1	1	1
Rbm10	0.0674225	-0.100951	0.974	1	1
Pgghg	0.067499	0.0463475	0.359	0.171	1
Etl4	0.0676848	-0.190748	0.821	0.878	1
Rbp1	0.0676848	-0.02772	0.769	0.927	1
Fam3a	0.067743	-0.0428025	0.282	0.463	1
Git2	0.0679751	-0.0514324	0.436	0.634	1
Per2	0.0680503	0.0281743	0.179	0.049	1
Gm13830	0.0680503	0.0287843	0.179	0.049	1
Ttll3	0.0680503	0.0319489	0.179	0.049	1
Etnk2	0.0681233	0.0356584	0.256	0.098	1
Ranbp3	0.0681307	-0.0931053	0.923	0.976	1
Ctsz	0.0681452	-0.18697	0.974	0.976	1
Gm11361	0.0682245	-0.0378995	0.103	0.268	1
S100a6	0.068248	0.0646883	0.308	0.146	1
Slc31a2	0.0683118	0.0516608	0.385	0.171	1
Rab11fip1	0.0686094	-0.0814982	0.795	0.951	1
Ppwd1	0.068741	-0.0988317	0.897	0.902	1
Fbxw4	0.0687811	0.0772366	0.769	0.634	1
Soat1	0.0688711	-0.233136	0.949	0.976	1
Dnajc24	0.0688711	-0.118822	0.923	1	1
Lin28b	0.0688711	-0.102942	0.949	0.976	1
Ift20	0.0688711	0.107433	0.974	0.951	1
Sap30bp	0.068876	-0.0900111	0.949	1	1
Wdr70	0.068876	-0.101882	0.949	1	1
Rbm17	0.0688776	-0.135326	1	1	1
Pfdn4	0.0688776	-0.151881	0.974	1	1
Prpf38a	0.0688776	-0.109488	1	1	1
Rpl18	0.0688776	0.0737305	1	1	1
Nap1l4	0.0688776	-0.112966	1	1	1
Sptssa	0.0688776	0.141748	1	1	1
Actr10	0.0688776	0.137292	1	1	1
Snw1	0.0688776	-0.126793	1	1	1
Pgam1	0.0688776	0.105014	1	1	1
Pik3r1	0.0690164	0.128391	0.821	0.756	1
Inpp5b	0.069181	-0.0361703	0.231	0.439	1
Pitpnm1	0.0692465	0.0285659	0.205	0.073	1
Zc3h12c	0.0692772	-0.0466611	0.128	0.293	1
Zfp651	0.0692772	-0.0444487	0.128	0.293	1
Heg1	0.0693859	0.0432502	0.359	0.171	1
Foxh1	0.0694687	-0.0519214	0.333	0.537	1
Mtfp1	0.069519	0.104307	0.667	0.415	1
Riox2	0.0696131	0.112634	0.974	0.976	1
Spred2	0.0697595	0.163311	0.821	0.854	1
Ifi35	0.0698525	-0.0419668	0.077	0.22	1
Cd59b	0.0700643	0.0546017	0.462	0.268	1
Mgme1	0.0702202	0.100832	0.949	0.854	1
Lrrc8c	0.0702988	0.13229	0.641	0.488	1
Pram1	0.0703493	0.0237737	0.256	0.098	1
Cyb5b	0.0703518	-0.101068	0.923	1	1
Pym1	0.0703518	-0.081269	0.949	0.976	1
Nob1	0.0703567	-0.105801	0.949	1	1
Aldh7a1	0.0703567	0.0805753	1	0.951	1
Mrpl15	0.0703584	-0.13449	1	1	1
Rrbp1	0.0703584	-0.14965	1	0.976	1
Ebna1bp2	0.0703584	-0.106108	1	1	1
Id4	0.0707423	0.0554584	0.179	0.049	1
Nfkbie	0.0707423	0.044152	0.179	0.049	1
Ppp1r3f	0.0707423	0.0248421	0.179	0.049	1
Hbp1	0.0709328	0.137634	0.846	0.78	1
Fgfr2	0.071092	-0.173274	0.923	0.976	1
Cyyr1	0.0712495	-0.114583	0.154	0.341	1
Ppp1r9a	0.0714782	-0.150658	0.718	0.805	1
Slc2a1	0.0718652	-0.420892	1	1	1
Hand1	0.0718652	-0.302035	1	1	1
Erh	0.0718652	-0.0860202	1	1	1
Tcf20	0.0718652	-0.160697	1	0.976	1
Klc2	0.0722705	0.0723695	0.513	0.39	1
Col27a1	0.0723526	0.0749995	0.436	0.268	1
Sbsn	0.072376	0.104438	0.59	0.585	1
Asb7	0.0724548	-0.0813169	0.718	0.902	1
Ltn1	0.0724878	-0.103523	0.872	0.927	1
Phip	0.0726268	0.149626	0.974	0.976	1
Fbxl14	0.072785	-0.101322	0.769	0.902	1
Ms4a4d	0.0728931	-0.0491056	0.282	0.463	1
Hexb	0.0729485	0.0470796	0.308	0.171	1
Pi4k2b	0.0730276	0.0302337	0.923	0.805	1
Pcbd2	0.0731203	0.10424	0.897	0.854	1
Mirg	0.0731206	-0.0766884	0.462	0.634	1
Foxd2os	0.0732115	0.0230155	0.128	0.024	1
Slc6a9	0.0732115	0.0257019	0.128	0.024	1
Ago4	0.0732115	0.056453	0.128	0.024	1
Zfp607b	0.0732115	0.0266693	0.128	0.024	1
BC025920	0.0732115	0.0359953	0.128	0.024	1
Klhdc1	0.0732115	0.0274801	0.128	0.024	1
Ipo13	0.0732544	-0.0530868	0.256	0.439	1
Slc46a3	0.0732657	0.0281157	0.282	0.122	1
Rictor	0.0733647	0.107242	1	0.878	1
Rrs1	0.0733984	-0.129162	1	1	1
Rab2a	0.0733984	0.125039	1	1	1
Gsr	0.0733984	-0.12331	1	0.976	1
Ddx6	0.0733984	-0.113578	1	0.976	1
Sestd1	0.0734679	0.111036	0.718	0.78	1
4930593A02Rik	0.0735209	-0.0351346	0.051	0.171	1
Epha2	0.0735209	0.0239224	0.179	0.049	1
Lhfpl3	0.0735209	-0.0879864	0.051	0.171	1
Chst3	0.0735209	0.0201058	0.179	0.049	1
Gm26533	0.0735209	0.0576123	0.179	0.049	1
Amph	0.0740222	-0.0580621	0.564	0.756	1
6720427I07Rik	0.0740222	0.0617224	0.769	0.561	1
Igfbp2	0.0740865	-0.121903	0.718	0.829	1
Vrtn	0.0741156	-0.130353	0.923	0.927	1
Itm2c	0.074158	0.0956878	0.974	0.927	1
Wdfy2	0.0742512	0.0911441	0.795	0.707	1
Tspan33	0.0743178	0.0265388	0.205	0.073	1
Grap2	0.0743178	0.031086	0.205	0.073	1
Rgs20	0.0744542	0.0200973	0.077	0	1
A830018L16Rik	0.0744542	0.0657475	0.077	0	1
Gm31812	0.0744542	0.00944873	0.077	0	1
Gbx2	0.0744542	0.0190969	0.077	0	1
Platr1	0.0744542	0.0119541	0.077	0	1
Igfn1	0.0744542	0.0103334	0.077	0	1
Rgs4	0.0744542	0.0131069	0.077	0	1
Gm38293	0.0744542	0.0173698	0.077	0	1
Tmem63a	0.0744542	0.0106347	0.077	0	1
Hhat	0.0744542	0.0304151	0.077	0	1
BB557941	0.0744542	0.0191098	0.077	0	1
Scn1a	0.0744542	0.0130298	0.077	0	1
BB218582	0.0744542	0.0148844	0.077	0	1
Slc28a2	0.0744542	0.013872	0.077	0	1
Sqor	0.0744542	0.0206393	0.077	0	1
Slc27a2	0.0744542	0.0178486	0.077	0	1
Acss1	0.0744542	0.0231792	0.077	0	1
Ttll9	0.0744542	0.0525265	0.077	0	1
Procr	0.0744542	0.0103604	0.077	0	1
Platr27	0.0744542	0.0190942	0.077	0	1
Gm26771	0.0744542	0.0164765	0.077	0	1
Tlr2	0.0744542	0.0149958	0.077	0	1
Pglyrp3	0.0744542	0.0183683	0.077	0	1
Gm42722	0.0744542	0.0158867	0.077	0	1
4933431E20Rik	0.0744542	0.0161458	0.077	0	1
Matn1	0.0744542	0.0144485	0.077	0	1
Sytl1	0.0744542	0.015343	0.077	0	1
Ajap1	0.0744542	0.0139054	0.077	0	1
1500002C15Rik	0.0744542	0.0139188	0.077	0	1
Gbx1	0.0744542	0.0194952	0.077	0	1
Gm19409	0.0744542	0.04293	0.077	0	1
Cd38	0.0744542	0.0150772	0.077	0	1
Lrrc8b	0.0744542	0.0166106	0.077	0	1
E130006D01Rik	0.0744542	0.0123525	0.077	0	1
Gm10399	0.0744542	0.0186759	0.077	0	1
Nos1	0.0744542	0.0177839	0.077	0	1
Tbx3os2	0.0744542	0.0203797	0.077	0	1
A430035B10Rik	0.0744542	0.0233638	0.077	0	1
Nod1	0.0744542	0.0138808	0.077	0	1
Gm44210	0.0744542	0.0135127	0.077	0	1
Gm15494	0.0744542	0.0147728	0.077	0	1
Gng8	0.0744542	0.0135261	0.077	0	1
Ptgir	0.0744542	0.0311176	0.077	0	1
Ckm	0.0744542	0.0184526	0.077	0	1
Zfp112	0.0744542	0.0124653	0.077	0	1
Tescl	0.0744542	0.0145296	0.077	0	1
Plaur	0.0744542	0.0101644	0.077	0	1
Slc7a9	0.0744542	0.0246635	0.077	0	1
Csrp3	0.0744542	0.0149653	0.077	0	1
Neu3	0.0744542	0.0164695	0.077	0	1
Kndc1	0.0744542	0.0163879	0.077	0	1
Gm16201	0.0744542	0.0131924	0.077	0	1
Sigirr	0.0744542	0.0152606	0.077	0	1
Gm29243	0.0744542	0.0164462	0.077	0	1
Sgcz	0.0744542	0.027056	0.077	0	1
1700067K01Rik	0.0744542	0.0159213	0.077	0	1
Ctrl	0.0744542	0.0112634	0.077	0	1
4933417D19Rik	0.0744542	0.0296827	0.077	0	1
Gm26511	0.0744542	0.03082	0.077	0	1
Adamts7	0.0744542	0.0115112	0.077	0	1
Nmnat3	0.0744542	0.0181131	0.077	0	1
Gm9917	0.0744542	0.0181848	0.077	0	1
Ccdc13	0.0744542	0.0193326	0.077	0	1
Gm47771	0.0744542	0.0172528	0.077	0	1
Tnfaip3	0.0744542	0.0176341	0.077	0	1
Gm48045	0.0744542	0.013399	0.077	0	1
Slc5a4b	0.0744542	0.0165893	0.077	0	1
Gm47599	0.0744542	0.0509081	0.077	0	1
Tbc1d30	0.0744542	0.0454091	0.077	0	1
Slc35e4	0.0744542	0.0110917	0.077	0	1
Fbxo48	0.0744542	0.0103104	0.077	0	1
4931440F15Rik	0.0744542	0.00837433	0.077	0	1
Gm12204	0.0744542	0.00849346	0.077	0	1
Zfp287	0.0744542	0.00952057	0.077	0	1
Ntn1	0.0744542	0.0202991	0.077	0	1
Taco1os	0.0744542	0.0108203	0.077	0	1
4930426I24Rik	0.0744542	0.0210617	0.077	0	1
Gm4787	0.0744542	0.00858442	0.077	0	1
Rgs6	0.0744542	0.0127529	0.077	0	1
4930470G03Rik	0.0744542	0.033025	0.077	0	1
Hist1h2ao	0.0744542	0.0142803	0.077	0	1
Hus1b	0.0744542	0.0311521	0.077	0	1
Fgfr4	0.0744542	0.0170852	0.077	0	1
Spock1	0.0744542	0.00817848	0.077	0	1
Gm34471	0.0744542	0.0162743	0.077	0	1
Gm26660	0.0744542	0.0107328	0.077	0	1
Il17rb	0.0744542	0.0230252	0.077	0	1
Lrrc18	0.0744542	0.025122	0.077	0	1
Ptpn20	0.0744542	0.0347949	0.077	0	1
Slc7a8	0.0744542	0.0257158	0.077	0	1
Gm26916	0.0744542	0.0147129	0.077	0	1
Gm48449	0.0744542	0.0150234	0.077	0	1
Scara3	0.0744542	0.0162826	0.077	0	1
Slain1	0.0744542	0.0169352	0.077	0	1
Gpc5	0.0744542	0.0174735	0.077	0	1
Gm35769	0.0744542	0.0121284	0.077	0	1
Gm5468	0.0744542	0.0143843	0.077	0	1
Gm49208	0.0744542	0.0177186	0.077	0	1
9930014A18Rik	0.0744542	0.00870773	0.077	0	1
4930415O20Rik	0.0744542	0.0217292	0.077	0	1
Impg2	0.0744542	0.0144067	0.077	0	1
Gm15839	0.0744542	0.0129748	0.077	0	1
1700029J03Rik	0.0744542	0.00981226	0.077	0	1
Tmprss2	0.0744542	0.0589457	0.077	0	1
Enpp5	0.0744542	0.0145003	0.077	0	1
Gm26682	0.0744542	0.0136901	0.077	0	1
Gm15336	0.0744542	0.0135105	0.077	0	1
Gm36368	0.0744542	0.0165554	0.077	0	1
Sptbn2	0.0744542	0.012483	0.077	0	1
Rin1	0.0744542	0.014142	0.077	0	1
Tmem151a	0.0744542	0.0205648	0.077	0	1
Pygm	0.0744542	0.0184485	0.077	0	1
Cntf	0.0744542	0.0137072	0.077	0	1
4430402I18Rik	0.0744542	0.0130782	0.077	0	1
Adrb1	0.0744542	0.0219921	0.077	0	1
Tceal7	0.0744542	0.0188848	0.077	0	1
Erbb2	0.0745032	-0.0725028	0.333	0.537	1
Npr1	0.074583	0.0570619	0.359	0.22	1
9330159M07Rik	0.0747693	-0.0359749	0.077	0.22	1
Lmnb2	0.0748627	-0.0769163	0.846	0.976	1
Supt20	0.0749412	-0.10988	0.949	0.951	1
Sys1	0.0749565	0.11121	0.949	1	1
Nras	0.0749582	-0.126553	1	1	1
Calr	0.0749582	-0.137043	1	1	1
Sar1a	0.0749582	-0.0768736	1	1	1
1810024B03Rik	0.0750565	-0.0633898	0.538	0.707	1
Pdpn	0.0751253	-0.0913189	0.385	0.561	1
Fam8a1	0.0753893	0.0647658	0.667	0.488	1
Nhsl2	0.0754652	-0.205694	0.872	0.878	1
4632427E13Rik	0.0755789	0.131625	0.872	0.756	1
Nemp1	0.0756041	0.0517601	0.667	0.512	1
Pdgfc	0.0756936	-0.110048	0.128	0.293	1
Plekhg1	0.0758165	0.0786191	0.41	0.244	1
Hist1h4m	0.0758536	-0.0403258	0.205	0.39	1
Bap1	0.0760515	-0.0559304	0.795	0.902	1
Coq3	0.0762288	-0.066032	0.615	0.805	1
Emsy	0.0762603	0.133739	0.897	0.854	1
Cdk14	0.0763379	0.32433	0.897	0.878	1
Gask1b	0.0763882	0.0409955	0.179	0.049	1
Tmem179	0.0763882	0.0232911	0.179	0.049	1
Mtx3	0.0765012	-0.0328571	0.282	0.463	1
Farsb	0.076545	0.119433	1	0.976	1
Hnrnpa2b1	0.076545	0.156551	1	1	1
Mif	0.076545	0.0958308	1	1	1
Uqcr11	0.076545	-0.10726	0.974	1	1
Eif5a	0.076545	0.0620768	1	1	1
Rpl7l1	0.076545	-0.121735	1	1	1
Dok5	0.0766097	0.0549449	0.308	0.146	1
Ovol2	0.076655	0.0299509	0.128	0.024	1
Tuft1	0.076655	0.0485454	0.128	0.024	1
Gm15688	0.076655	0.0243932	0.128	0.024	1
Gm9958	0.076655	0.0193673	0.128	0.024	1
Vamp5	0.076655	0.0153753	0.128	0.024	1
Cd68	0.076655	0.0209505	0.128	0.024	1
Dusp14	0.076655	0.0265033	0.128	0.024	1
Taf9b	0.076655	0.0159276	0.128	0.024	1
Pou3f4	0.076655	0.0235631	0.128	0.024	1
Dusp1	0.076714	0.0588584	0.513	0.341	1
Dennd5a	0.0768523	0.124206	0.872	0.829	1
Arap3	0.076965	0.0363965	0.205	0.073	1
Ptpn23	0.0771677	0.0740004	0.615	0.439	1
Vps37d	0.0771693	-0.0406431	0.154	0.317	1
Pura	0.0771816	-0.100302	0.692	0.927	1
Rpia	0.0772617	0.0794503	0.667	0.512	1
Gbf1	0.0772879	0.167121	0.923	0.927	1
Cgn	0.0773318	-0.0128252	0.077	0.22	1
Mtmr4	0.0773942	0.0499159	0.718	0.585	1
Dcaf5	0.0774923	0.066294	0.692	0.537	1
Rnf165	0.0777967	0.0533143	0.282	0.122	1
Gnl2	0.0781242	0.142042	0.974	0.902	1
Adipor1	0.0781591	0.100023	0.974	1	1
Cnih1	0.0781591	-0.10241	1	1	1
Hmgn1	0.0781591	0.0764235	1	1	1
Kctd5	0.0781591	-0.123982	1	0.976	1
Usp14	0.0781591	-0.145434	1	1	1
Gm10138	0.0783925	0.052629	0.436	0.244	1
Asb6	0.0784739	-0.0921039	0.59	0.78	1
Opn3	0.0785105	0.0867345	0.538	0.39	1
Cdkl3	0.0785105	-0.0451768	0.359	0.561	1
Vipas39	0.0787169	0.0902974	0.769	0.585	1
Rbm20	0.0787169	0.136731	0.769	0.585	1
Klhl12	0.078812	-0.0675626	0.795	0.829	1
Limk2	0.078812	0.148949	0.821	0.805	1
Donson	0.078829	-0.087467	0.872	0.927	1
Bicdl1	0.0788781	-0.0475817	0.231	0.39	1
Elk3	0.0788781	0.0727516	0.41	0.22	1
[truncated: 30,286 more rows]

## Sheet: Endoderm
gene	p_val	avg_log2FC	pct.1	pct.2	p_val_adj
Yap1	1.1693e-08	-0.38162	0.04	0.861	0.000377508
Rpl37	7.07399e-08	-0.338283	1	1	0.00228384
Rps28	2.34959e-07	-0.278216	1	1	0.00758565
Gm10076	5.49988e-07	-0.458805	1	1	0.0177564
Rpl36	1.81174e-06	-0.243256	1	1	0.0584921
Rpl39	3.46088e-06	-0.334485	1	1	0.111735
Rps27	1.04935e-05	-0.380986	1	1	0.338783
Rpl35	2.32893e-05	-0.28981	1	1	0.751897
Rpl41	2.65223e-05	-0.20066	1	1	0.856272
Rpl38	2.82946e-05	-0.335336	1	1	0.913491
Tbck	2.87383e-05	-0.208665	0.36	0.833	0.927815
Uba52	3.01791e-05	-0.350864	1	1	0.974333
Ddost	3.21826e-05	0.393943	1	1	1
Rpl37a	3.89787e-05	-0.275788	1	1	1
Zfp800	4.35972e-05	0.281698	0.92	0.528	1
Cdk5rap1	4.61355e-05	0.360433	0.76	0.361	1
Stxbp3	5.6259e-05	-0.222507	0.44	0.861	1
Gm21887	8.14159e-05	-0.191692	0.12	0.611	1
Fau	9.8816e-05	-0.177203	1	1	1
Gm47283	0.000111476	-0.98623	1	0.972	1
Gm15952	0.000156023	-0.124706	0	0.444	1
Tspan14	0.000176651	0.245823	0.96	0.667	1
Eif2ak2	0.000198886	-0.146914	0.16	0.611	1
Uqcr11	0.000201201	-0.296764	1	1	1
Washc5	0.000204176	-0.152864	0.44	0.917	1
Zfp976	0.000254668	-0.169772	0.44	0.778	1
Blnk	0.000256873	0.153015	0.8	0.333	1
Pja2	0.000299868	0.255598	0.96	0.75	1
Atp5d	0.00030052	0.275225	1	1	1
Smim8	0.000341904	0.276019	0.96	0.722	1
mt-Co2	0.000355815	0.278888	1	1	1
Rplp1	0.000397817	-0.198473	1	1	1
Ddx5	0.000397817	-0.229108	1	1	1
Syngr2	0.000440046	0.192386	0.88	0.472	1
Snx4	0.000444338	0.279466	1	0.944	1
Dhx15	0.000444416	-0.254551	1	1	1
Gnl3	0.000496071	-0.374373	1	1	1
Cpn1	0.00052281	0.106945	0.36	0.028	1
Prelid1	0.000523949	0.259033	1	1	1
Ufc1	0.000553281	0.272088	1	1	1
Brd7	0.000553281	-0.262993	1	1	1
Mlec	0.000584137	0.279602	1	1	1
Eif2a	0.000650712	-0.277108	0.96	1	1
Nol11	0.000650712	-0.273883	0.96	1	1
Ak6	0.000650712	-0.254081	1	1	1
Rpl6	0.000686585	-0.16911	1	1	1
Prelid2	0.000695577	0.184282	0.96	0.806	1
Smarcd1	0.000763909	-0.236973	1	1	1
Ostc	0.000805533	0.375075	1	1	1
Arid3b	0.000805533	-0.33295	0.96	1	1
Gpr89	0.000901893	-0.237266	0.6	0.944	1
Vps11	0.000934574	0.170149	0.76	0.389	1
Tex264	0.000937451	0.190569	0.84	0.472	1
Ncl	0.000943371	-0.372706	1	1	1
Ndufab1	0.000993971	0.224607	1	1	1
Aff1	0.00104386	-0.290116	0.88	0.944	1
Rpl36a	0.00110279	-0.201325	1	1	1
Laptm4b	0.00115774	0.49498	0.96	0.889	1
Top1	0.00122254	-0.228628	1	1	1
Glod4	0.00122254	0.217413	1	1	1
Son	0.00122254	-0.256405	1	1	1
Amotl2	0.0013019	-0.196598	0.36	0.778	1
Mogat2	0.00131329	0.278289	0.96	0.861	1
Zscan21	0.00133207	-0.12207	0.48	0.833	1
Rreb1	0.00135022	-0.492991	0.84	0.972	1
Hspa5	0.0013542	0.395112	1	1	1
Sec61b	0.0013542	0.228858	1	1	1
Rps29	0.0013542	-0.230514	1	1	1
Tcof1	0.0013542	-0.246057	1	1	1
Arhgap44	0.00136674	0.136052	0.72	0.333	1
1810009A15Rik	0.00142067	-0.239154	0.8	1	1
Nmral1	0.00142399	0.258565	0.96	0.944	1
Chchd2	0.00142482	0.156515	1	1	1
Oaz1	0.00142482	0.161213	1	1	1
Pif1	0.0014976	0.10422	0.44	0.083	1
Tram1	0.00149861	0.233215	1	0.944	1
Lrrk1	0.00151506	-0.103805	0.08	0.5	1
Mrm3	0.00155135	-0.182692	0.56	0.972	1
4921531C22Rik	0.00158503	-0.0544562	0	0.333	1
Txnip	0.00161808	0.288642	0.76	0.444	1
Gm26917	0.00174237	-0.462382	0.92	1	1
Prdx2	0.00174262	0.218204	1	1	1
Sptbn4	0.00182813	0.276317	0.48	0.139	1
Hdac7	0.00182813	0.115931	0.48	0.139	1
Naa15	0.00183166	-0.242071	1	1	1
Pnrc1	0.00183166	0.336764	1	0.972	1
Surf4	0.00202241	0.332896	1	1	1
Tmed10	0.00202241	0.30904	1	1	1
Sdf2l1	0.00202241	0.41153	0.96	1	1
Atp5md	0.00202241	-0.273902	1	1	1
Gm9993	0.00211479	0.0689237	0.36	0.056	1
Mirg	0.0021173	0.118128	0.6	0.222	1
Ddx18	0.00212447	-0.26086	1	1	1
Erp29	0.00212447	0.280111	1	1	1
Zcchc8	0.00212447	-0.219335	0.96	1	1
Pcgf2	0.00215627	-0.187119	0.52	0.833	1
Slc33a1	0.00218223	-0.146278	0.36	0.778	1
Srsf6	0.00223123	-0.218809	1	1	1
Rpl22	0.00223123	-0.126684	1	1	1
Hmgb1	0.00223123	-0.158113	1	1	1
Serpinh1	0.00223123	0.35781	1	1	1
Pdia6	0.00223123	0.387024	1	1	1
Unk	0.00229463	0.152959	0.8	0.528	1
Tatdn1	0.00231411	-0.209538	0.48	0.889	1
Trh	0.00233663	1.24188	1	0.861	1
Rps26	0.00234289	-0.231938	1	1	1
Hnrnpk	0.00234289	-0.130945	1	1	1
Mea1	0.00234289	0.204754	0.96	1	1
Cd164l2	0.00244662	0.081424	0.36	0.056	1
Poldip2	0.00245931	0.177832	0.92	1	1
Gm42418	0.00245964	-0.61878	1	0.972	1
Wdfy1	0.00247597	0.214357	0.84	0.667	1
Errfi1	0.00253741	0.137412	0.84	0.444	1
Churc1	0.00258136	0.220756	1	0.944	1
Wdr43	0.00258169	-0.309937	1	1	1
Wipi2	0.00263238	-0.212361	0.72	0.889	1
4932441J04Rik	0.0026514	-0.0835418	0.08	0.417	1
P4ha1	0.00268957	0.328668	1	0.806	1
Trim54	0.00272604	-0.0523328	0	0.306	1
Trps1	0.00275764	-0.18974	0.52	0.833	1
Eif2s2	0.00284257	-0.225531	1	1	1
2023-09-08	0.00291961	0.161174	0.68	0.389	1
Xbp1	0.00298146	0.255417	1	0.944	1
Erg28	0.00312731	0.21148	0.96	1	1
Snhg3	0.00327921	-0.285747	1	1	1
Tra2b	0.00327921	-0.246148	1	1	1
Rps2	0.00327921	0.136733	1	1	1
Snapc5	0.00335724	-0.182574	0.96	0.972	1
Cystm1	0.00342596	0.27288	0.8	0.639	1
Mdk	0.00343782	0.272346	1	1	1
Iars	0.00343782	-0.259727	0.96	1	1
Sfxn2	0.00351307	0.115221	0.64	0.306	1
Fig4	0.00354689	-0.107254	0.12	0.5	1
Sgce	0.00363515	0.114234	0.52	0.194	1
Mcfd2	0.00372109	0.22701	0.96	0.778	1
Nfat5	0.0037743	-0.23406	0.88	1	1
H1fx	0.00377615	0.334995	1	1	1
Mbd3	0.00377615	0.268916	1	1	1
Avpi1	0.00377626	-0.16422	0.56	0.778	1
Chn2	0.00379454	-0.322585	0.36	0.639	1
Reep1	0.00384472	0.104381	0.52	0.194	1
Hebp1	0.00389497	-0.0753366	0.2	0.528	1
R3hdm4	0.00394686	0.149304	1	0.861	1
Lrig3	0.00395451	-0.307826	0.88	1	1
Tsr1	0.00395451	-0.263634	0.92	0.972	1
Id3	0.00395642	0.632052	1	1	1
Sinhcaf	0.00395642	-0.194759	1	1	1
4921524J17Rik	0.00395642	-0.212945	0.96	1	1
Prmt6	0.00395938	-0.160677	0.52	0.806	1
Exosc5	0.00414447	0.197418	1	1	1
Hmgb2	0.00414447	-0.154185	1	1	1
Gpx4	0.00414447	0.305858	1	1	1
Tspo	0.00414447	0.24973	1	0.972	1
Acaa1a	0.00419014	0.282858	0.92	0.611	1
Bcl11b	0.00433916	-0.231388	0.44	0.722	1
U2surp	0.0043406	-0.28875	1	1	1
Cdk4	0.0043406	0.161217	1	1	1
Epcam	0.0043406	0.368814	1	1	1
Tbl3	0.00448126	-0.18226	0.76	0.917	1
Fam110a	0.00449439	0.151941	0.64	0.278	1
Arl5b	0.00451525	-0.190357	0.76	0.972	1
Gnb2	0.0045451	0.226786	1	1	1
Etohd2	0.00462728	0.0609578	0.32	0.056	1
Dab2	0.00462728	-0.0395075	0	0.278	1
Rpl10-ps3	0.00463985	-0.126938	0.36	0.694	1
Ilk	0.00469209	0.149575	0.92	0.806	1
Ppt2	0.00472306	0.119016	0.92	0.667	1
Gm10131	0.00485011	-0.0714605	0.04	0.361	1
Myrf	0.00494411	-0.0716826	0.08	0.444	1
Syngr1	0.00496725	0.0639552	0.32	0.056	1
Otx2	0.0049805	-0.419392	0.96	1	1
Dcaf13	0.0050945	0.149015	0.96	0.972	1
Polr2l	0.00520967	-0.236179	0.92	0.972	1
Ptov1	0.00521205	0.214889	1	1	1
Taldo1	0.00521205	0.174666	1	1	1
Ppib	0.00521205	0.221617	1	1	1
Tpt1	0.00521205	-0.149901	1	1	1
Gadd45a	0.00527764	-0.109252	0.16	0.5	1
Meis3	0.00535284	0.19212	0.72	0.444	1
Huwe1	0.00545328	-0.269793	1	1	1
Gm12353	0.00546369	0.0774178	0.36	0.083	1
Rab23	0.00546742	0.306986	0.88	0.583	1
Gm14964	0.0055326	0.113661	0.48	0.167	1
Rnpep	0.00555568	0.23021	0.96	0.861	1
Ell2	0.00567475	0.226656	0.72	0.556	1
Tle5	0.00570454	0.258156	1	0.972	1
Metap2	0.00570454	-0.233919	1	1	1
Ptpru	0.00580138	0.0462023	0.2	0	1
Gm10484	0.00580138	0.0467691	0.2	0	1
0610038B21Rik	0.00580138	0.0443421	0.2	0	1
4933427D14Rik	0.00580138	0.0398105	0.2	0	1
1810007D17Rik	0.00580138	0.049015	0.2	0	1
Chd9	0.00591433	0.196192	0.88	0.639	1
Tomm7	0.0059662	-0.222886	1	1	1
Zdhhc3	0.0059662	0.224051	1	1	1
Ndufs6	0.0059662	0.189941	1	1	1
Optc	0.00603691	-0.125018	0.08	0.417	1
Ogfrl1	0.0061314	0.183367	0.88	0.667	1
Mcf2l	0.00618357	0.0917633	0.48	0.167	1
Spint2	0.00623862	0.211989	1	1	1
Cfap43	0.00639781	-0.206242	0.32	0.583	1
Rps8	0.00652219	-0.1514	1	1	1
Emc10	0.00652219	0.197618	1	0.972	1
Ep300	0.00652219	-0.23599	0.96	1	1
Fth1	0.00652219	0.439583	1	1	1
Hs3st5	0.0065645	0.0785074	0.32	0.056	1
Rab11fip1	0.00660354	-0.12146	0.36	0.778	1
Rusc1	0.0066284	0.0826111	0.36	0.083	1
Gm37245	0.00679357	-0.268387	0.12	0.444	1
Serpinb6a	0.00681437	0.20101	0.96	0.944	1
Limd2	0.00681731	0.197962	1	1	1
Zmat2	0.00681731	-0.20151	1	1	1
Epha1	0.00685432	-0.200195	0.56	0.806	1
Ccdc130	0.00690273	0.0616883	0.48	0.167	1
Ddx3y	0.0069149	-0.197786	0.08	0.389	1
Opa1	0.0071236	-0.254222	0.92	1	1
Nucks1	0.00712436	-0.217927	1	1	1
Ppa2	0.00712436	-0.222141	0.96	1	1
Vps35	0.00712436	-0.187416	1	1	1
Clic1	0.00712436	0.286204	0.96	1	1
Rnf165	0.00712566	0.0994396	0.52	0.222	1
Plekhb2	0.00720516	0.0857927	0.56	0.222	1
Rab1a	0.00744378	0.196535	1	1	1
Desi1	0.00744378	-0.17989	0.96	1	1
Bex4	0.00744378	0.250096	1	1	1
Gm11808	0.00760026	-0.194457	0.88	0.972	1
Galnt9	0.00776022	-0.046278	0	0.25	1
Tpcn2	0.00776022	-0.0558116	0	0.25	1
Slc18a1	0.00776022	-0.0582314	0	0.25	1
Nmnat3	0.00776022	-0.0471562	0	0.25	1
Sh3rf3	0.00776022	-0.0624528	0	0.25	1
Rbp4	0.00776022	-0.0281746	0	0.25	1
H2afx	0.00777598	0.281534	1	1	1
Snrpd3	0.00777598	-0.180094	1	1	1
Gtpbp1	0.00811132	-0.0861635	0.24	0.639	1
Pdia3	0.00812141	0.300493	1	1	1
Bola2	0.00812141	-0.201434	1	1	1
St3gal5	0.00818688	0.0964681	0.48	0.194	1
Rhou	0.00822516	0.271368	0.76	0.583	1
Shkbp1	0.00837492	0.117389	0.8	0.444	1
Mapk13	0.00844971	0.13345	0.68	0.5	1
Ddit4	0.00846401	0.29247	0.72	0.528	1
Lrp6	0.0084805	-0.205946	0.96	1	1
Gm11250	0.00852728	-0.0645498	0.04	0.306	1
Zbtb48	0.00878394	0.108237	0.6	0.25	1
Acadl	0.00885373	0.241844	1	0.972	1
Fkbp2	0.00885373	0.210764	1	1	1
2023-09-09	0.00889584	0.17256	0.88	0.806	1
Qrich2	0.0088992	-0.0703013	0.08	0.417	1
Ssh2	0.00890699	0.252152	0.8	0.778	1
Ganc	0.0089667	-0.120255	0.28	0.583	1
Gm45871	0.00912067	-0.0867798	0.32	0.694	1
Smim4	0.00913058	-0.219922	0.72	0.944	1
Gm11714	0.00915674	-0.0839899	0.08	0.389	1
Diaph2	0.00916381	-0.210164	0.84	0.889	1
Aebp2	0.00922302	-0.137752	0.88	0.944	1
Tcea1	0.00924156	-0.221985	1	1	1
Pbx1	0.00924156	-0.499384	0.96	1	1
Rpl14	0.00924156	-0.146563	1	1	1
Dnajc3	0.00924156	0.351442	1	0.972	1
Hspa9	0.00924156	-0.292598	1	1	1
Znfx1	0.00932827	-0.0989058	0.36	0.667	1
Taf4b	0.00936446	-0.14095	0.44	0.861	1
Hmgcll1	0.0095443	-0.152405	0.28	0.611	1
Ncald	0.00958613	-0.0712461	0.04	0.333	1
Glce	0.00958977	0.22612	0.76	0.611	1
Zc2hc1a	0.00962534	0.216066	0.92	0.917	1
Rsl24d1	0.00964449	-0.190244	1	1	1
Cldn7	0.00964449	0.334413	1	1	1
Ndufaf2	0.00964449	-0.176512	0.96	1	1
Etf1	0.00964449	-0.249403	1	1	1
Zfp346	0.00966525	-0.103253	0.4	0.75	1
Fjx1	0.00979976	0.211731	0.72	0.639	1
Cyld	0.00993307	-0.168319	0.64	0.833	1
Tprgl	0.010059	-0.176053	0.92	0.972	1
Rcn1	0.010063	0.226109	1	1	1
Khdrbs1	0.010063	-0.318	1	1	1
mt-Nd4	0.010063	0.21797	1	1	1
Pqlc3	0.0101655	0.0688323	0.24	0.028	1
6330408M09Rik	0.0101718	-0.0552732	0.04	0.333	1
Rps6kc1	0.010205	0.108081	0.68	0.417	1
Tmem14a	0.0102564	0.0604751	0.36	0.083	1
Atf7ip	0.0104935	-0.289792	0.92	0.972	1
Ptms	0.0104976	0.237814	1	1	1
Gtf2e1	0.0105682	-0.162159	0.64	0.889	1
Itgb8	0.0106554	-0.0848027	0.2	0.528	1
E330009J07Rik	0.0106713	0.103924	0.68	0.417	1
Dusp19	0.01078	0.120727	0.76	0.5	1
Tmcc3	0.0108986	0.0411817	0.36	0.083	1
Znrf2	0.0109278	-0.321906	0.88	0.944	1
Heatr1	0.0109278	-0.174921	0.84	0.972	1
Trappc2l	0.0109383	0.247732	1	0.889	1
Myo9a	0.0109383	0.154687	1	0.889	1
Rpl22l1	0.0109488	-0.165354	1	1	1
Arid1a	0.0109488	-0.230656	1	1	1
Lmnb1	0.0109488	-0.211153	1	1	1
Bcap31	0.0109488	0.21623	1	1	1
Cadps	0.0110884	0.173632	0.8	0.5	1
Gnas	0.0114172	0.166443	1	1	1
Xrcc1	0.0114172	0.115384	1	0.972	1
Uba2	0.0114172	-0.261901	1	1	1
Spcs2	0.0114172	0.277425	1	1	1
Krr1	0.0114172	0.241176	1	1	1
Tmem14c	0.0114172	0.27725	1	1	1
Setmar	0.0114672	-0.0627578	0.12	0.444	1
Ncoa3	0.0116194	0.149299	0.96	0.861	1
Klhl20	0.011635	-0.0788597	0.28	0.667	1
Atxn1l	0.0117162	-0.108657	0.32	0.583	1
Arhgef16	0.0118771	0.0574171	0.32	0.083	1
Nol9	0.0118809	-0.196414	0.84	0.972	1
Zcchc9	0.0118988	-0.186394	0.96	0.944	1
Actb	0.0119033	0.235174	1	1	1
Gnai2	0.0119033	0.220572	1	1	1
Gm36198	0.0121028	0.0716568	0.56	0.25	1
Bsdc1	0.0121265	0.146219	0.8	0.528	1
Rab25	0.0123845	0.248127	0.96	0.889	1
Prmt2	0.0123947	0.15051	0.76	0.611	1
Nr3c1	0.0123997	0.121258	0.52	0.222	1
Dip2c	0.012403	-0.261801	0.92	0.972	1
Cdca7	0.0124065	-0.300026	0.92	1	1
Ints3	0.0124077	-0.153484	1	0.972	1
Rps24	0.0124077	-0.103479	1	1	1
Actr8	0.0124861	-0.132572	0.56	0.833	1
Dnajb1	0.0126551	0.195188	0.96	0.917	1
Phlpp2	0.0127313	0.114857	0.64	0.444	1
Sema3e	0.0128278	-0.0532128	0.32	0.75	1
Pvt1	0.012831	-0.282003	0.6	0.778	1
Srrm4	0.0128737	-0.0722119	0	0.222	1
Unc13c	0.0128737	-0.0826353	0	0.222	1
Dancr	0.0129261	-0.359454	0.96	0.944	1
AY036118	0.0129296	-0.445595	0.92	1	1
Cse1l	0.0129308	-0.208054	1	1	1
H2afv	0.0129308	0.225855	1	1	1
Sgcb	0.0130282	0.113546	0.6	0.306	1
A930029G22Rik	0.0130446	-0.0533118	0.04	0.306	1
Rpp38	0.0131853	-0.106675	0.6	0.833	1
Nol6	0.0133337	-0.148083	0.56	0.889	1
Lcmt2	0.0133385	-0.0678053	0.16	0.472	1
Rrp8	0.0134488	-0.224397	0.92	0.917	1
Mtch1	0.0134722	0.203197	0.92	1	1
Tcfl5	0.0134734	-0.186982	1	1	1
Gm10053	0.0135531	-0.0856562	0.16	0.444	1
Ctif	0.0135961	0.0987318	0.56	0.306	1
Opcml	0.0137011	-0.266861	0.12	0.417	1
1700086O06Rik	0.0137229	-0.107537	0.52	0.806	1
Mamdc4	0.0137334	0.0346158	0.24	0.028	1
Tmem119	0.0137334	0.0516981	0.24	0.028	1
Dock3	0.0138388	-0.0801292	0.04	0.306	1
Gramd3	0.0138955	0.129261	0.88	0.667	1
Myc	0.0139297	-0.209523	0.76	0.944	1
Nudcd3	0.0140361	-0.216161	1	1	1
Srp19	0.0140361	-0.214118	1	1	1
Rptor	0.0143122	-0.211691	0.88	0.972	1
5430416N02Rik	0.0144044	-0.157797	0.68	0.944	1
Plod3	0.0144654	0.122067	0.68	0.444	1
Bcat1	0.0145097	-0.192676	0.76	0.944	1
Slc35b2	0.0145097	-0.152034	0.76	0.944	1
Ankmy1	0.0145459	0.0423282	0.16	0	1
Gm43137	0.0145459	0.0315615	0.16	0	1
Slc35e4	0.0145459	0.0452993	0.16	0	1
Rasl10b	0.0145459	0.0290064	0.16	0	1
Gm33696	0.0145459	0.0273259	0.16	0	1
Caskin1	0.0145459	0.0328274	0.16	0	1
Mrpl46	0.0146141	-0.162496	0.92	0.972	1
Suclg2	0.014618	-0.17989	0.92	1	1
Fgfr2	0.0146193	-0.177187	0.96	1	1
Tpm1	0.0146193	-0.288832	0.96	1	1
Fcf1	0.0146193	0.171252	1	0.972	1
Pnmal2	0.0147824	0.0391194	0.24	0.028	1
Tspan12	0.0147957	0.0954873	0.56	0.278	1
4930426D05Rik	0.0148299	0.0340351	0.28	0.056	1
Rbm12b2	0.0149267	-0.0749735	0.24	0.556	1
Acadsb	0.0151456	-0.117023	0.72	0.861	1
Bad	0.0151768	0.199549	1	0.833	1
Ctdnep1	0.0151969	0.149366	0.96	0.889	1
Nrd1	0.0152225	-0.220258	0.92	1	1
Gtpbp2	0.0152237	0.0939892	0.6	0.333	1
Xrn2	0.0152238	-0.254816	1	1	1
Rps21	0.0152238	-0.294748	1	1	1
Arf5	0.0152238	0.172578	1	1	1
Ddx21	0.0152238	-0.263385	1	1	1
Carhsp1	0.0152238	0.252495	1	0.972	1
Msto1	0.0154197	-0.0977622	0.8	0.917	1
Tsc1	0.0154724	-0.123652	0.48	0.694	1
Slc39a13	0.0154736	0.0630224	0.44	0.167	1
AI987944	0.0156116	-0.0742609	0.24	0.556	1
Fyb	0.0156348	-0.0457386	0.04	0.278	1
Ralb	0.015734	0.153816	0.92	0.833	1
Znrf1	0.0157727	0.181247	0.92	0.861	1
Tbx3	0.0158333	0.202056	0.28	0.056	1
Gm49698	0.0158333	0.0548243	0.28	0.056	1
Capn11	0.0158333	0.0439609	0.28	0.056	1
Upf2	0.0158447	-0.0997686	0.92	0.972	1
Ndufb1-ps	0.0158503	-0.22352	1	1	1
Ubqln1	0.0158503	-0.177003	1	1	1
Ykt6	0.015983	-0.0950378	0.68	0.861	1
Cyba	0.0161578	0.199386	0.96	0.917	1
Flrt2	0.0164097	-0.133371	0.2	0.5	1
Ing5	0.0164493	-0.238327	0.76	1	1
Gm10406	0.0164498	-0.060248	0.08	0.333	1
Asxl3	0.0164828	0.199814	0.68	0.389	1
Gpi1	0.0164993	0.187889	1	1	1
Btaf1	0.0164993	0.27855	1	1	1
Ephb4	0.0167801	-0.0863181	0.32	0.694	1
Dvl2	0.0168494	0.124169	0.88	0.778	1
Gm47882	0.016896	0.0515371	0.28	0.056	1
Sec24d	0.0170496	0.0604342	0.36	0.111	1
Drg2	0.01717	0.158478	1	0.944	1
Ddx42	0.0171715	-0.18721	0.96	1	1
Ddah2	0.0171715	0.27183	0.96	1	1
Gm14326	0.0173079	-0.0773566	0.2	0.472	1
Eral1	0.0173363	0.124168	0.88	0.611	1
Gm12905	0.0173657	-0.0454961	0.08	0.333	1
Wrn	0.017454	0.216544	0.8	0.639	1
Pes1	0.0175016	-0.179861	0.88	0.972	1
Triobp	0.0175361	0.164888	0.88	0.778	1
Dcaf4	0.0175425	-0.118812	0.6	0.833	1
Ubap2l	0.0178676	-0.247812	1	1	1
Atp5k	0.0178676	-0.173685	1	1	1
Stub1	0.0178676	0.169831	1	1	1
Epb41l4aos	0.0178676	-0.250937	1	1	1
mt-Co3	0.0178676	0.184158	1	1	1
Csrp1	0.0178765	0.164831	0.76	0.5	1
Nos3	0.0180207	0.0492879	0.28	0.056	1
Junb	0.0181741	0.107754	0.64	0.361	1
H2-D1	0.0183259	-0.0714786	0.08	0.333	1
Glb1	0.0183943	0.0867825	0.6	0.361	1
Tmc7	0.0183948	-0.10732	0.24	0.472	1
Crlf1	0.0184802	-0.112356	0.16	0.389	1
Rbmx	0.0185821	-0.2637	0.88	1	1
Ntan1	0.0185867	0.215277	1	0.944	1
Rtf2	0.0185883	0.155199	1	1	1
Pum2	0.0185883	-0.183396	1	1	1
Prxl2a	0.0185883	0.502304	1	0.972	1
Hmga1	0.0185883	-0.183982	1	1	1
Pum3	0.0185883	-0.206709	1	1	1
Cstf2t	0.0186257	-0.125291	0.56	0.861	1
Pax7	0.0186355	-0.196619	0.24	0.556	1
4931406C07Rik	0.0186716	-0.0928055	0.32	0.611	1
Mrtfa	0.0186984	0.139752	0.88	0.806	1
4930430F08Rik	0.0189105	-0.148142	0.56	0.806	1
Grhl2	0.0190113	-0.161065	0.52	0.806	1
Zfp512b	0.019081	-0.108327	0.44	0.75	1
Prps1	0.0191427	-0.205249	0.72	0.944	1
Gm49085	0.0192104	0.0447382	0.28	0.056	1
Zfp947	0.0192444	0.0604113	0.32	0.083	1
Lzts1	0.0192909	-0.251418	0.52	0.833	1
Pla2g12a	0.0193183	0.196946	0.92	0.944	1
Sec11a	0.0193343	0.204029	1	1	1
Larp1	0.0193343	-0.187716	1	1	1
Nfil3	0.0194672	0.12449	0.56	0.333	1
Zfp101	0.0196779	-0.148388	0.56	0.806	1
Golph3l	0.0197671	0.192419	0.84	0.667	1
Lmln	0.019784	-0.125088	0.52	0.806	1
Zfyve1	0.0197927	-0.0751666	0.28	0.556	1
Pitx2	0.0198154	-0.0768085	0.04	0.278	1
Fbxo31	0.0198659	-0.134676	0.44	0.75	1
Sfrp5	0.0198963	0.117337	0.4	0.139	1
Cnn2	0.0200898	-0.0882064	0.36	0.694	1
N4bp1	0.0200998	0.161301	0.92	0.972	1
Fgf5	0.0201064	-0.276872	1	1	1
Lsm5	0.0201064	-0.159111	1	1	1
Tm2d2	0.0201064	0.142956	1	0.972	1
Rps12	0.0201064	-0.162674	1	1	1
Ift20	0.0201064	0.177779	1	0.972	1
Cyhr1	0.0201064	0.183038	1	0.972	1
Drap1	0.0201064	0.187327	1	1	1
Hsd17b10	0.0201064	0.218638	1	1	1
Zyx	0.0201409	-0.134581	0.68	0.833	1
Dnajc17	0.0203304	-0.106513	0.6	0.806	1
Hist1h2ac	0.0203444	-0.139816	0.36	0.611	1
Espn	0.0204012	0.0486498	0.32	0.083	1
Zmiz1	0.020444	0.195822	0.96	0.861	1
Akr7a5	0.0205007	0.197943	0.96	0.972	1
Fbxo45	0.0205343	0.156478	0.88	0.778	1
Foxp2	0.020587	-0.13579	0.2	0.5	1
Faap24	0.0206018	-0.110354	0.4	0.75	1
Sepsecs	0.0206268	-0.0957443	0.68	0.944	1
Bscl2	0.0206631	0.129482	0.8	0.583	1
Adck5	0.0207709	0.103618	0.64	0.417	1
Ptch1	0.0208106	0.153889	1	0.806	1
Aig1	0.0208714	0.181178	1	0.861	1
Lpcat1	0.0208714	0.141911	0.96	0.889	1
Map4k4	0.0209052	-0.244404	1	1	1
Hdlbp	0.0209052	0.24826	1	1	1
Serbp1	0.0209052	-0.133165	1	1	1
mt-Cytb	0.0209052	0.19064	1	1	1
Gm44649	0.021002	-0.0523312	0.04	0.278	1
Ccn2	0.021002	-0.0827695	0.04	0.278	1
Tti1	0.0210761	-0.126653	0.52	0.778	1
5530601H04Rik	0.0211021	0.13611	0.8	0.778	1
Echdc3	0.0211563	-0.0263917	0	0.194	1
Gm13032	0.0211563	-0.0371743	0	0.194	1
Acox3	0.0211563	-0.0373793	0	0.194	1
Arap1	0.0211563	-0.0321142	0	0.194	1
Nudt7	0.0211563	-0.0274062	0	0.194	1
Ctsh	0.0211563	-0.0243037	0	0.194	1
Nxph4	0.0211563	-0.0555519	0	0.194	1
Irx2	0.0211563	-0.0434859	0	0.194	1
Lacc1	0.0211563	-0.0331679	0	0.194	1
1700019D03Rik	0.0212381	0.0630147	0.36	0.111	1
Il31ra	0.0212853	0.054695	0.4	0.167	1
Slc4a4	0.0213503	-0.201812	0.68	0.917	1
Mios	0.0215233	-0.151806	0.8	0.889	1
Parg	0.0217298	-0.148672	0.92	1	1
Hpf1	0.0217316	0.171	1	1	1
Hnrnpab	0.0217316	-0.16075	1	1	1
Ddx24	0.0217316	-0.188242	1	1	1
Chrac1	0.0217316	0.191828	1	1	1
Mrpl2	0.0217316	0.17422	1	1	1
St3gal2	0.021838	-0.0683199	0.16	0.444	1
Gpm6b	0.0219394	0.275399	0.88	0.722	1
Gm26724	0.0219499	-0.0790028	0.12	0.389	1
Atg7	0.0220551	-0.114628	0.4	0.611	1
Mtg1	0.0220551	0.0789916	0.68	0.417	1
Ralgps1	0.0220739	-0.137922	0.36	0.583	1
Zfp729a	0.0221604	-0.0666228	0.2	0.528	1
Gm37982	0.0224253	-0.0643804	0.12	0.417	1
Zfp414	0.0224651	-0.0974475	0.44	0.667	1
Dhx9	0.0225862	-0.126086	1	1	1
Stmn1	0.0225862	0.195558	1	1	1
Timm13	0.0225862	0.145397	1	1	1
Smdt1	0.0225862	0.140605	1	1	1
Cebpz	0.0225862	-0.203305	1	1	1
2023-03-02	0.0226703	0.1649	0.8	0.694	1
Cdadc1	0.0228629	0.140727	0.88	0.611	1
Gm17092	0.0228686	-0.126086	0.44	0.778	1
Pex1	0.0231869	-0.0618691	0.24	0.528	1
A230103O09Rik	0.0232644	-0.0959645	0.16	0.417	1
Tmem9b	0.0233937	0.113816	0.48	0.25	1
Pcif1	0.0234332	-0.164214	0.84	0.972	1
Banp	0.0234332	0.121283	0.96	0.889	1
Mdp1	0.0234332	0.165815	0.92	0.917	1
Ddrgk1	0.0234625	0.143575	1	0.917	1
Tmem128	0.023468	0.162459	0.92	1	1
Chchd10	0.023468	0.169394	1	0.944	1
Elf2	0.0234699	0.190678	0.96	1	1
Pafah1b3	0.0234699	0.179286	1	1	1
Gdi2	0.0234699	0.212547	1	1	1
Hpn	0.0235155	0.109769	0.52	0.278	1
Alkbh4	0.0235191	0.0678145	0.44	0.194	1
Wdr62	0.0235191	0.0677487	0.44	0.194	1
Mpi	0.023766	0.107275	0.76	0.694	1
Frmd4b	0.0237839	0.298562	0.76	0.556	1
Zdhhc13	0.0240238	-0.108573	0.6	0.833	1
Igfbp5	0.0240701	0.05501	0.2	0.028	1
Arhgap27os2	0.0240701	0.0426393	0.2	0.028	1
D130020L05Rik	0.0241881	0.0531108	0.44	0.167	1
B4galt7	0.0242031	-0.0521927	0.24	0.528	1
Bcl11a	0.0242253	-0.17004	0.76	0.944	1
Naa30	0.0242343	-0.120014	0.52	0.75	1
Fam83b	0.0242429	0.112498	0.32	0.083	1
Nfic	0.0242429	0.0786323	0.32	0.083	1
Aqr	0.0243834	-0.180667	1	1	1
Ppdpf	0.0243834	0.155565	1	1	1
Pebp1	0.0243834	0.16789	1	1	1
Ipo7	0.0243834	-0.246169	1	1	1
Ifitm2	0.0243834	0.299191	1	1	1
Rplp2	0.0243834	-0.139819	1	1	1
Tcf25	0.0243834	0.228353	1	1	1
Tfam	0.0243834	-0.194206	1	1	1
Snf8	0.0243834	0.140814	1	1	1
Hif1a	0.0243834	-0.0889742	1	1	1
Skap1	0.0244054	0.049427	0.4	0.139	1
Sumf1	0.0245797	-0.0868438	0.36	0.694	1
Rhog	0.0245797	0.108435	0.68	0.472	1
2023-09-10	0.0246267	-0.119494	0.64	0.889	1
Aacs	0.024659	0.074841	0.44	0.194	1
Zfp182	0.0247234	0.086177	0.64	0.333	1
Fignl1	0.0248326	-0.173313	0.88	0.972	1
Cacna2d1	0.0250213	0.178212	0.84	0.583	1
Sema7a	0.0250587	-0.054183	0.04	0.25	1
Xlr3b	0.0250587	-0.122853	0.04	0.25	1
2210408I21Rik	0.0250958	-0.174698	0.76	0.917	1
Pter	0.0251206	-0.0772565	0.48	0.694	1
Cnr1	0.0251218	-0.0523988	0.08	0.333	1
Mtmr4	0.0251936	0.119449	0.8	0.556	1
Epn1	0.025289	0.153052	0.96	0.889	1
Mthfr	0.0253118	0.141427	0.68	0.5	1
Itpa	0.0253276	0.173362	1	1	1
Taf1d	0.0253276	-0.255487	1	1	1
Cdc34	0.0253276	-0.224371	1	1	1
Uqcrfs1	0.0253276	0.152707	1	1	1
Plekha3	0.0254049	-0.0894125	0.6	0.889	1
AU022252	0.0255837	0.115936	0.88	0.722	1
Kcnb2	0.0256559	0.0472985	0.32	0.083	1
Galnt16	0.0256623	0.0708799	0.4	0.139	1
Naga	0.0256623	0.0571072	0.4	0.139	1
Sec22b	0.0257429	-0.140471	0.8	0.972	1
Vps45	0.0257815	-0.093397	0.36	0.667	1
Gm26944	0.0258465	-0.0670614	0.16	0.389	1
Snhg20	0.025893	-0.204459	0.72	0.806	1
Srebf1	0.0259251	-0.0463238	0.32	0.667	1
Focad	0.0259963	0.120824	0.8	0.444	1
Col18a1	0.0262236	0.138424	0.48	0.222	1
Mpp5	0.0262954	0.307586	1	0.917	1
Esco1	0.0262954	0.249993	1	0.917	1
Bmyc	0.0263013	0.180776	1	0.944	1
Wwc2	0.0263033	-0.177228	0.96	1	1
Ubb	0.0263033	0.137412	1	1	1
Nars	0.0263033	-0.167638	1	1	1
Zfp493	0.026347	-0.0705374	0.2	0.528	1
Mvp	0.0264447	0.0700935	0.36	0.139	1
Zfp319	0.0265719	-0.0552054	0.04	0.25	1
Sh3bp5	0.0265719	-0.0472388	0.04	0.25	1
Rmdn2	0.0265719	-0.0540373	0.04	0.25	1
Bbip1	0.0268012	0.168744	0.96	0.972	1
Gm14305	0.0270046	0.0646549	0.6	0.389	1
Hectd4	0.027031	-0.0984527	0.48	0.667	1
Nudt16l1	0.0270671	0.160517	0.88	0.833	1
Gm37240	0.0271973	0.171855	0.96	0.833	1
Arv1	0.0272111	-0.112918	0.56	0.722	1
Hnrnpa3	0.0273113	-0.159437	1	1	1
Rbbp6	0.0273113	-0.161555	1	1	1
Ndufb7	0.0273113	0.123525	1	1	1
Rpl23	0.0273113	-0.111291	1	1	1
Nde1	0.0273113	0.12821	1	1	1
Crtc1	0.0274868	-0.083681	0.24	0.528	1
Gm12932	0.0277121	0.0481729	0.36	0.111	1
Apcdd1	0.0277121	0.085215	0.36	0.111	1
Mbp	0.0277187	0.110083	0.6	0.333	1
Etnk2	0.0278599	0.0464085	0.2	0.028	1
Rhobtb1	0.0278599	0.0404695	0.2	0.028	1
Abcg1	0.0278599	0.0271165	0.2	0.028	1
Clec16a	0.0280713	-0.0958509	0.32	0.667	1
Gstt1	0.0281633	-0.0444495	0.04	0.25	1
Ormdl3	0.0282344	0.167719	0.8	0.722	1
Plbd2	0.0282711	-0.103135	0.48	0.778	1
Tdrd3	0.0282793	-0.149557	0.84	0.944	1
Ltbp1	0.0282923	0.119607	0.76	0.528	1
Hist2h2bb	0.0283067	0.191931	0.72	0.583	1
Riok2	0.0283441	-0.159432	0.92	0.972	1
Rtca	0.0283504	0.170543	1	0.944	1
Usp47	0.0283504	-0.166168	1	0.944	1
Nop58	0.0283525	-0.218859	1	1	1
Zfp644	0.0283525	-0.165029	1	1	1
Idh2	0.0283525	0.175356	1	1	1
Polr2c	0.0283525	0.204856	1	1	1
Manf	0.0283525	0.353561	1	1	1
Sf3b5	0.0283525	0.13722	1	1	1
Gabarap	0.0283525	0.21414	0.96	1	1
Dph3	0.0283525	0.133076	1	1	1
Elf3	0.0283703	0.321861	0.44	0.194	1
Zbtb34	0.0284656	-0.0746648	0.44	0.667	1
Med12l	0.0286636	-0.0969971	0.24	0.528	1
Svbp	0.0288836	0.186131	0.96	0.972	1
Gpc6	0.0288836	0.363281	0.96	0.972	1
Oxct1	0.0288836	-0.157067	0.96	0.972	1
Tmem167b	0.029127	0.12384	0.6	0.361	1
Fign	0.0292477	-0.187397	0.76	0.944	1
Poglut2	0.0293076	0.133191	0.96	0.833	1
Wars	0.0293848	-0.133847	0.88	0.944	1
Ufm1	0.0294277	-0.160462	0.96	1	1
Mapk1ip1l	0.0294277	-0.164498	1	1	1
Esd	0.0294277	0.166664	1	1	1
Yars2	0.0294277	-0.160885	1	1	1
Atp5o	0.0294277	0.194914	1	1	1
Aldh7a1	0.0294277	0.186414	1	1	1
Chst11	0.0296031	0.107439	0.48	0.278	1
Mblac2	0.0298362	-0.0620553	0.04	0.25	1
Eci2	0.0298603	0.197056	0.8	0.667	1
B830012L14Rik	0.0298693	0.107739	0.64	0.361	1
Col9a3	0.02992	0.0713924	0.56	0.278	1
Slc6a15	0.0299598	-0.0680104	0.08	0.306	1
Ddx55	0.0302639	-0.131239	0.6	0.75	1
Stk26	0.0305157	0.0776156	0.92	0.944	1
Gan	0.0305233	-0.0933742	0.32	0.611	1
Polb	0.0305289	-0.172575	0.92	0.972	1
Rfxap	0.0305355	0.120861	1	0.944	1
Top3a	0.0305364	-0.101602	0.44	0.75	1
Sf3b1	0.0305377	-0.166277	1	1	1
Fscn1	0.0305377	0.202143	1	1	1
Mdh1	0.0305377	0.201279	1	1	1
Ppp3cb	0.0305377	-0.204943	0.96	1	1
Zfp429	0.0305967	0.032699	0.24	0.056	1
Cep85l	0.0306671	-0.0519414	0.12	0.389	1
Gja1	0.0310282	-0.206705	0.88	0.917	1
Nit2	0.0310838	0.204945	0.96	0.917	1
Swsap1	0.0310916	-0.0671499	0.32	0.639	1
Ak3	0.0312277	0.148598	0.8	0.639	1
Coa7	0.0313122	-0.139013	0.68	0.944	1
Ptpn3	0.0314134	0.112027	0.92	0.806	1
Zdhhc24	0.0314561	0.0926408	0.4	0.167	1
Lrrc75aos2	0.0315438	-0.0576065	0.08	0.306	1
Golim4	0.0315797	-0.148648	0.68	0.806	1
Col5a1	0.0315939	-0.0456945	0.04	0.25	1
Rspo1	0.0315939	0.0520684	0.28	0.083	1
Rbm24	0.0315939	0.0822461	0.28	0.083	1
Mmgt2	0.0316673	-0.0702788	0.48	0.778	1
Timm8b	0.0316836	0.135174	1	1	1
Pttg1	0.0316836	0.10014	1	1	1
Slc38a2	0.0316836	-0.199253	1	1	1
Larp4	0.0316836	-0.184505	1	1	1
Tcaf1	0.0317147	0.131501	0.72	0.556	1
Galk2	0.0318921	0.152509	0.8	0.694	1
Plekhg2	0.0318921	-0.0999071	0.56	0.861	1
Pidd1	0.032035	-0.0595004	0.12	0.333	1
Snca	0.0321534	0.114524	0.2	0.028	1
2510039O18Rik	0.0323116	-0.079748	0.4	0.667	1
F2r	0.0323325	-0.0879504	0.32	0.639	1
Tnfsf9	0.0323556	0.0639913	0.36	0.139	1
Dpysl5	0.0324874	0.163711	0.84	0.667	1
Gm31805	0.0325751	0.0505477	0.24	0.056	1
Col2a1	0.0325751	0.0765752	0.24	0.056	1
Mgarp	0.0327591	-0.0776528	0.16	0.444	1
Ndufaf1	0.0327852	-0.122774	0.84	0.944	1
Nfkbib	0.0328044	-0.108552	0.72	0.861	1
Sfswap	0.032843	-0.158236	0.84	1	1
Myef2	0.0328661	-0.227892	0.96	1	1
Gng5	0.0328661	0.127616	1	1	1
Bud23	0.0328661	0.153318	1	1	1
Nthl1	0.0329317	0.14142	0.72	0.556	1
Prss12	0.0329821	0.128689	0.4	0.167	1
1110006O24Rik	0.0331992	-0.0538964	0.08	0.306	1
Efna2	0.0332276	0.193008	0.8	0.778	1
Stambpl1	0.0334396	-0.0323929	0.04	0.25	1
Pcnx2	0.0334923	-0.0529857	0.16	0.417	1
Gm1673	0.0335665	0.128256	0.92	0.75	1
Fbxl14	0.0335665	-0.162811	0.64	0.944	1
Ift140	0.0336155	0.089945	0.64	0.417	1
Atp7a	0.0336329	-0.0824422	0.56	0.806	1
Scpep1	0.0336483	-0.0587117	0.32	0.583	1
Gm4425	0.0336555	-0.0883311	0.2	0.472	1
Slc7a5	0.0338422	-0.166898	0.56	0.778	1
Pigo	0.0339019	-0.0639234	0.24	0.5	1
Nemf	0.0340838	-0.162762	0.92	1	1
4930453N24Rik	0.0340838	-0.107592	0.92	1	1
Wdr26	0.0340862	-0.13065	1	1	1
Erp44	0.0340862	0.182237	1	0.972	1
Cdk11b	0.0340862	-0.170621	1	1	1
Tfg	0.0340862	0.209599	1	1	1
Spata1	0.0341895	-0.0992816	0.32	0.556	1
Prpf40b	0.0341895	-0.0974062	0.32	0.556	1
Tm9sf1	0.0343159	0.142356	0.88	0.806	1
4930403P22Rik	0.0345049	-0.0423701	0	0.167	1
Col5a2	0.0345049	-0.036272	0	0.167	1
Nkx2-4	0.0345049	-0.0259601	0	0.167	1
Gm43803	0.0345049	-0.0316577	0	0.167	1
Fhl3	0.0345049	-0.0230394	0	0.167	1
Tmem35b	0.0345049	-0.0310002	0	0.167	1
9530036O11Rik	0.0345049	-0.0323554	0	0.167	1
Radil	0.0345049	-0.050189	0	0.167	1
Adcyap1r1	0.0345049	-0.0371968	0	0.167	1
Gng8	0.0345049	-0.033779	0	0.167	1
Grin2d	0.0345049	-0.0342336	0	0.167	1
Adamts17	0.0345049	-0.0469618	0	0.167	1
Aldoa.1	0.0345049	-0.0353165	0	0.167	1
Parp3	0.0345049	-0.0307047	0	0.167	1
Lamb2	0.0345049	-0.0295236	0	0.167	1
Gm38560	0.0345049	-0.0323484	0	0.167	1
Gm36756	0.0345049	-0.0294465	0	0.167	1
Hist1h2bl	0.0345049	-0.0262428	0	0.167	1
Lncenc1	0.0345049	-0.0326026	0	0.167	1
Gm49636	0.0345049	-0.0276548	0	0.167	1
Gm49864	0.0345049	-0.0335662	0	0.167	1
Slc44a4	0.0345049	-0.0404408	0	0.167	1
H2-Q2	0.0345049	-0.0272657	0	0.167	1
Gm33373	0.0345049	-0.0312416	0	0.167	1
Car5b	0.0345049	-0.0386027	0	0.167	1
Chn1	0.0345095	0.129233	0.96	0.806	1
Gm33460	0.0346393	-0.0567392	0.24	0.583	1
4933433G19Rik	0.0346621	0.0409197	0.24	0.056	1
Mrnip	0.0348717	0.143211	0.68	0.472	1
2310009B15Rik	0.034877	0.115027	0.8	0.75	1
Fam241a	0.0349956	-0.0751886	0.32	0.583	1
Tead4	0.0351077	-0.0695	0.2	0.472	1
Coq6	0.0352852	0.0937261	0.72	0.639	1
Ctxn1	0.0352963	0.213564	0.92	0.917	1
Endov	0.0353178	0.035904	0.72	0.5	1
Cap1	0.0353424	-0.170018	0.92	1	1
Nup160	0.0353448	-0.140782	0.96	1	1
Thrap3	0.0353448	-0.191484	1	1	1
Ost4	0.0353448	0.0942906	1	1	1
Cox6b1	0.0353448	0.145097	1	1	1
Atm	0.0353448	0.181826	1	0.972	1
Hsp90b1	0.0353448	0.251648	1	1	1
Tbx20	0.0353768	0.0513674	0.28	0.083	1
Hist1h4b	0.0353768	0.0342585	0.28	0.083	1
Cnst	0.0356217	-0.0913025	0.36	0.611	1
Snhg15	0.0359643	-0.167431	0.88	0.972	1
Asns	0.0359864	0.16175	0.96	0.972	1
Palm	0.0360976	0.160196	0.88	0.778	1
Cux2	0.0362249	0.0761273	0.4	0.167	1
Gm19426	0.036293	0.0332699	0.12	0	1
AV039307	0.036293	0.0251881	0.12	0	1
Mal	0.036293	0.0327099	0.12	0	1
Hnf4a	0.036293	0.0133158	0.12	0	1
5330417C22Rik	0.036293	0.022071	0.12	0	1
Agmat	0.036293	0.0221841	0.12	0	1
Fzd10os	0.036293	0.0156154	0.12	0	1
Cdx2	0.036293	0.0730796	0.12	0	1
Gm43154	0.036293	0.0363267	0.12	0	1
Slc6a1	0.036293	0.0236913	0.12	0	1
Plxnd1	0.036293	0.0127857	0.12	0	1
Gm44151	0.036293	0.0241419	0.12	0	1
Epp13	0.036293	0.0187027	0.12	0	1
Zfp551	0.036293	0.0248949	0.12	0	1
Zfp128	0.036293	0.0202569	0.12	0	1
Npas1	0.036293	0.020192	0.12	0	1
Mia	0.036293	0.0189255	0.12	0	1
Gm2366	0.036293	0.0197826	0.12	0	1
Kdm4d	0.036293	0.032032	0.12	0	1
Gm39302	0.036293	0.0180162	0.12	0	1
Plcd1	0.036293	0.0277163	0.12	0	1
Gm15398	0.036293	0.0269625	0.12	0	1
Gm867	0.036293	0.0236329	0.12	0	1
Gabrb2	0.036293	0.0469967	0.12	0	1
Slc47a1	0.036293	0.025282	0.12	0	1
Gm11496	0.036293	0.0200726	0.12	0	1
Gm11747	0.036293	0.0299257	0.12	0	1
Rdh12	0.036293	0.0239646	0.12	0	1
Papln	0.036293	0.0219053	0.12	0	1
Pnma1	0.036293	0.0278192	0.12	0	1
Rtl1	0.036293	0.0242098	0.12	0	1
Gm36264	0.036293	0.0241138	0.12	0	1
Unc5a	0.036293	0.0182177	0.12	0	1
Rgs7bp	0.036293	0.0482	0.12	0	1
Slc7a8	0.036293	0.0223728	0.12	0	1
Nckap1l	0.036293	0.0152107	0.12	0	1
Slc7a4	0.036293	0.0262886	0.12	0	1
Gm49226	0.036293	0.0240259	0.12	0	1
Pcp4	0.036293	0.0154713	0.12	0	1
Mdga1	0.036293	0.0240324	0.12	0	1
Treml4	0.036293	0.0136917	0.12	0	1
B930094E09Rik	0.036293	0.0186927	0.12	0	1
Mzb1	0.036293	0.0149071	0.12	0	1
Gm36787	0.036293	0.0285638	0.12	0	1
Cdc42ep2	0.036293	0.0164189	0.12	0	1
Pax2	0.036293	0.0177379	0.12	0	1
Stard8	0.036293	0.0374001	0.12	0	1
Zfp788	0.0363127	-0.0832119	0.32	0.639	1
Sfmbt1	0.0365646	0.0938795	0.88	0.667	1
Gm35315	0.0365821	0.0424506	0.48	0.194	1
Med1	0.0365932	-0.142993	0.84	0.972	1
Rxrb	0.0365932	-0.113689	0.92	0.917	1
Sac3d1	0.0366329	0.126841	1	0.917	1
Ppp1cb	0.0366428	-0.290668	1	1	1
1110004F10Rik	0.0366428	-0.179612	1	1	1
Calr	0.0366428	0.268369	1	1	1
Dad1	0.0366428	0.189099	1	1	1
Pgam1	0.0366428	0.160073	1	1	1
Dock5	0.0368605	0.225002	0.76	0.667	1
Gm16046	0.0368623	0.0503771	0.24	0.056	1
Ccdc84	0.0372808	0.0743992	0.76	0.611	1
Rab28	0.0372818	0.168813	0.96	0.917	1
Fn3krp	0.0374089	-0.0477374	0.04	0.25	1
Zfp386	0.0374231	-0.129816	0.68	0.917	1
Gas6	0.0374233	0.0752448	0.32	0.111	1
Stxbp5	0.0375002	0.135231	0.8	0.75	1
Grik5	0.0376029	0.103631	0.68	0.472	1
Vps4a	0.0376765	0.11534	0.92	0.806	1
3110009E18Rik	0.0379559	0.141627	1	0.889	1
Dnaaf2	0.0379787	0.153377	1	0.944	1
Mrto4	0.0379813	-0.203335	1	1	1
Ndufs7	0.0379813	0.16114	1	1	1
Ormdl2	0.0379813	0.186757	1	1	1
Prkar1a	0.0379813	-0.164932	1	1	1
Sptssa	0.0379813	0.129999	1	1	1
Mrps36	0.0379813	0.14434	1	1	1
Fam89b	0.0379813	0.145725	0.96	1	1
Kcnk5	0.0381731	-0.0607556	0.2	0.472	1
Phlda1	0.0381797	0.0921979	0.56	0.306	1
As3mt	0.0384501	0.142497	0.88	0.861	1
Cdk6	0.0384637	-0.0636304	0.28	0.583	1
Gm44777	0.0384637	-0.070877	0.28	0.583	1
Capsl	0.0385614	0.137319	0.64	0.389	1
Slc11a2	0.0385767	-0.112877	0.44	0.667	1
Man2a1	0.0386187	0.168743	0.92	0.722	1
Lamp2	0.0386402	0.143191	0.96	0.917	1
Ggnbp1	0.0389435	-0.0546895	0.16	0.389	1
Irf1	0.0390355	0.151651	0.68	0.472	1
Ube2e2	0.0391427	-0.218119	0.84	0.889	1
Ubxn6	0.0393091	0.130966	0.92	0.917	1
Ift43	0.0393351	0.174804	0.92	0.944	1
Cldn6	0.0393585	0.257245	0.92	1	1
Rabl6	0.0393611	0.13603	0.96	1	1
Ptpa	0.0393611	0.136939	1	1	1
Srsf9	0.0393611	0.134398	1	1	1
Prim1	0.0393611	0.200526	1	0.972	1
Clint1	0.0393611	-0.139625	1	1	1
Ntn1	0.0393611	-0.308565	0.96	1	1
Vdac2	0.0393611	-0.129207	1	1	1
Spcs1	0.0393611	0.163312	1	1	1
Ago2	0.0393611	-0.138429	1	1	1
Pphln1	0.0393611	-0.170164	0.96	1	1
Pfdn5	0.0393611	0.15816	1	1	1
Cuta	0.0393611	0.17291	1	1	1
Card19	0.0394303	0.0933207	0.56	0.333	1
Pfkfb2	0.0397357	-0.0485408	0.12	0.361	1
Zfp873	0.0399092	0.0610532	0.56	0.278	1
Tspan33	0.0403484	0.0966466	0.8	0.639	1
Snhg14	0.040464	-0.157969	0.76	0.917	1
Prkag1	0.040464	0.127621	0.88	0.833	1
2900009J06Rik	0.0405839	-0.0559027	0.08	0.306	1
Rem2	0.0405839	-0.0328711	0.08	0.306	1
Zfp691	0.0406982	0.044601	0.44	0.194	1
Anapc1	0.0407566	-0.165625	0.84	1	1
Stbd1	0.0407828	0.0858857	0.44	0.222	1
Nifk	0.0407832	-0.153719	1	1	1
Tmem183a	0.0407832	-0.168905	1	1	1
Cecr2	0.0407832	0.216876	1	1	1
Tmem208	0.0407832	0.175975	1	1	1
Dcun1d5	0.0407832	-0.181827	1	1	1
Mybbp1a	0.0407832	-0.231386	1	1	1
Ncbp3	0.0407832	-0.248956	0.96	1	1
Supt16	0.0407832	-0.171116	1	1	1
Crebbp	0.0407832	-0.176251	1	1	1
Cct8	0.0407832	-0.133924	1	1	1
Ube2i	0.0407832	-0.142344	1	1	1
Dus4l	0.0410696	-0.114639	0.48	0.694	1
Mtmr7	0.04126	0.144447	0.84	0.75	1
AC163638.2	0.041305	0.0470211	0.36	0.139	1
Tex261	0.0414835	0.193937	0.96	0.917	1
Acd	0.041499	0.118371	0.76	0.694	1
Larp4b	0.0415078	-0.181654	0.96	0.972	1
Zfp60	0.0415613	-0.119943	0.52	0.778	1
A430073D23Rik	0.0415967	-0.0531617	0.12	0.361	1
Arl14	0.0416209	0.0503582	0.24	0.056	1
Igfals	0.0416209	0.0458661	0.24	0.056	1
Elavl3	0.0417724	-0.0280029	0.04	0.25	1
Sdhaf1	0.0417998	0.144919	0.92	0.778	1
Tmem192	0.0418199	0.15524	0.8	0.639	1
Myl7	0.0418246	0.0728786	0.76	0.5	1
Tfap4	0.0419221	-0.136971	0.76	0.917	1
Ube2j1	0.0420962	0.164422	0.92	0.861	1
Tlcd1	0.0420962	-0.169014	0.92	0.861	1
Pag1	0.042113	-0.0545365	0.04	0.222	1
Gm11266	0.042113	-0.0570406	0.04	0.222	1
Il17ra	0.042113	-0.0347573	0.04	0.222	1
Gm12296	0.042113	-0.0486867	0.04	0.222	1
D130040H23Rik	0.0421748	-0.120981	0.28	0.5	1
Egln2	0.0421942	0.154469	0.96	0.889	1
Psap	0.0421942	0.135145	0.96	0.889	1
Srek1ip1	0.0422214	-0.163869	0.92	0.944	1
Rbis	0.0422487	-0.124723	1	1	1
Mcl1	0.0422487	-0.185071	1	1	1
Noc2l	0.0422487	-0.211986	0.96	1	1
Smarca5	0.0422487	-0.179928	1	1	1
Dohh	0.0422487	0.201799	1	1	1
Glud1	0.0422487	-0.179372	1	1	1
Bex3	0.0422487	0.14435	1	1	1
Pak3	0.0424674	0.115265	0.68	0.444	1
Kif18b	0.0424874	-0.129974	0.48	0.667	1
Eif2s3y	0.0426053	-0.249717	0.12	0.333	1
Uty	0.0426053	-0.251212	0.12	0.333	1
Snx18	0.0427472	-0.189452	0.76	0.806	1
Nr4a2	0.0430149	-0.0794697	0.24	0.528	1
Zfp975	0.0430621	-0.0763319	0.36	0.611	1
Stk32a	0.0430621	0.213591	0.6	0.444	1
Jakmip1	0.0430776	-0.182162	0.52	0.778	1
Dkk1	0.0432528	0.629792	0.8	0.75	1
Heatr5b	0.0432594	-0.0971487	0.4	0.639	1
Gm12758	0.0433265	0.0858697	0.36	0.139	1
2700081O15Rik	0.043386	-0.10992	0.6	0.833	1
Ece1	0.0434944	-0.0715163	0.16	0.417	1
Sec22c	0.043531	0.0483199	0.4	0.167	1
Lrrcc1	0.0436025	-0.162176	0.8	0.944	1
Dpysl3	0.0436214	0.168457	0.76	0.639	1
Sfrp1	0.0437027	0.386795	0.88	0.944	1
2310033P09Rik	0.0437027	0.17364	0.92	0.917	1
Eps15	0.0437263	0.138594	0.88	0.75	1
Adprhl2	0.0437473	0.134294	0.96	0.944	1
Chd4	0.0437584	-0.180214	1	1	1
Ccnh	0.0437584	-0.149355	0.96	1	1
1110038B12Rik	0.0437584	-0.21738	1	1	1
Ankrd9	0.0438691	0.0932695	0.52	0.333	1
Srd5a3	0.0440217	0.115463	0.84	0.722	1
Nudt8	0.0440273	-0.0807043	0.48	0.778	1
Slc9a8	0.0441593	-0.0746166	0.56	0.861	1
Gdpgp1	0.0443443	0.0509632	0.6	0.306	1
Vrtn	0.0445274	-0.125347	0.96	0.972	1
Cd44	0.0445762	-0.0384808	0.04	0.222	1
4930586N03Rik	0.0445762	-0.0549372	0.04	0.222	1
Dennd2c	0.0446852	-0.117536	0.44	0.667	1
Aph1c	0.0447709	-0.0557318	0.08	0.306	1
A330094K24Rik	0.0447709	-0.0418203	0.08	0.306	1
Snapc1	0.044972	0.115938	0.88	0.833	1
Jaml	0.0450768	-0.105977	0.24	0.472	1
Tbc1d9b	0.0452379	0.0646568	0.72	0.444	1
Ints14	0.0452565	-0.117733	0.92	0.917	1
Mrpl10	0.045285	0.140618	0.92	0.944	1
Ndel1	0.0452906	0.0444563	0.84	0.694	1
Trappc5	0.0453021	0.148077	0.96	0.944	1
Lig3	0.0453021	-0.151073	0.92	0.972	1
Nol8	0.0453106	-0.160723	0.92	1	1
Acsl3	0.0453134	0.20383	1	1	1
Tagln2	0.0453134	0.192937	1	1	1
Rpn2	0.0453134	0.222062	1	1	1
Dpm1	0.0453134	-0.197115	0.96	1	1
Bola1	0.0453134	0.165077	0.96	1	1
Agtrap	0.0453134	-0.121377	0.96	1	1
Psenen	0.0453134	0.20057	0.96	1	1
Csnk2a2	0.0453134	-0.180508	1	1	1
Ddt	0.0453134	0.117244	1	1	1
Srsf1	0.0453134	-0.126196	1	1	1
Rbx1	0.0453134	0.129431	1	1	1
Flot2	0.0455943	0.133237	0.84	0.722	1
Wdr34	0.0457408	0.216725	0.8	0.694	1
Mfsd13a	0.0457774	0.106426	0.56	0.417	1
Dtnbp1	0.0458666	-0.126566	0.8	0.917	1
Irf2	0.0458682	0.0584989	0.32	0.111	1
Pkhd1l1	0.0458682	-0.0514766	0.08	0.278	1
Foxn2	0.0460838	-0.157417	0.68	0.889	1
Hexdc	0.0463567	0.0660724	0.44	0.222	1
Tvp23b	0.046435	0.135766	0.92	0.778	1
Sh3bgrl2	0.0465095	-0.125865	0.56	0.806	1
Slc36a1	0.0465591	0.0358156	0.28	0.083	1
Prkaca	0.0465658	0.100017	0.88	0.833	1
Tmem63b	0.0465658	0.182568	0.88	0.833	1
Trim12c	0.0467284	0.0827888	0.36	0.167	1
Gps2	0.046813	0.168241	0.92	0.889	1
Cipc	0.0468195	-0.0983877	0.56	0.778	1
Chsy3	0.0468896	0.0428754	0.24	0.056	1
Usp31	0.0469035	-0.135171	0.6	0.861	1
2610035F20Rik	0.0469116	-0.0557621	0.24	0.472	1
Zdhhc18	0.0469123	0.0967263	0.68	0.472	1
Phf21a	0.0469148	0.191753	1	0.972	1
Ppid	0.0469148	-0.188481	1	1	1
Phgdh	0.0469148	-0.200639	1	1	1
Dusp11	0.0469148	-0.156343	1	1	1
Ube2m	0.0469148	0.115629	1	1	1
Ccdc124	0.0469148	0.166922	1	0.972	1
Zfhx3	0.0469148	-0.151427	0.96	1	1
Ccng1	0.0470741	-0.110851	0.56	0.75	1
Sh2b2	0.04716	-0.044765	0.04	0.222	1
Prr5	0.0473535	-0.0953395	0.48	0.667	1
Polr3b	0.0474862	-0.0967784	0.8	0.917	1
Ttpal	0.047621	0.0630758	0.36	0.139	1
Alg10b	0.0476302	-0.0821546	0.8	0.972	1
Lgmn	0.04791	-0.122185	0.72	0.889	1
Zfyve21	0.0483138	0.157092	0.92	0.833	1
Cflar	0.0483316	0.0781241	0.64	0.389	1
Gng10	0.0484595	0.163359	0.92	0.889	1
Sec22a	0.0484595	0.172751	0.92	0.889	1
Tle1	0.0485041	-0.215323	0.92	0.917	1
Rab4a	0.0485338	0.159128	1	0.889	1
Tfrc	0.0485516	0.166806	0.92	0.972	1
App	0.0485516	0.166303	0.88	1	1
Cops9	0.0485635	-0.10625	1	0.972	1
Dynll1	0.0485635	0.152588	1	1	1
Tecr	0.0485635	0.214311	1	1	1
Atox1	0.0485635	0.121494	1	1	1
Mpdu1	0.0485635	0.121457	1	1	1
Seh1l	0.0485635	-0.149461	1	1	1
Rnf40	0.0487578	-0.125103	0.48	0.806	1
Fam189a1	0.0489128	-0.0747036	0.12	0.333	1
B3galnt2	0.0490472	0.173972	0.88	0.639	1
Rtl6	0.0492334	0.0646231	0.4	0.194	1
Skida1	0.0493005	0.0773529	0.52	0.333	1
Kctd5	0.0493759	-0.151194	0.88	0.972	1
Pwwp3b	0.049393	0.269177	0.84	0.778	1
Zfp146	0.0494859	-0.136234	0.6	0.806	1
Lrr1	0.049593	0.10519	0.92	0.75	1
AI597479	0.0496184	-0.0900915	0.52	0.778	1
Sec11c	0.0497339	0.11161	0.88	0.694	1
Eya2	0.0497653	0.20858	0.56	0.333	1
Gm32031	0.0497954	0.0564152	0.4	0.167	1
Rnf128	0.0497954	0.0478473	0.4	0.167	1
Nyap2	0.0498685	-0.155956	0.04	0.222	1
Gm11639	0.0498685	-0.0553347	0.04	0.222	1
Rtl4	0.0498685	-0.0879002	0.04	0.222	1
Kat5	0.0499045	-0.0938399	0.6	0.833	1
Cer1	0.0500055	0.729868	0.92	0.833	1
Ptgis	0.0500425	-0.10359	0.44	0.722	1
Idnk	0.0500905	0.107645	0.96	0.833	1
Ajuba	0.0501469	-0.0937359	0.36	0.583	1
Magt1	0.0501999	0.175634	0.92	0.917	1
Impdh1	0.0502507	0.113773	0.96	0.694	1
Fubp3	0.0502576	-0.153109	0.92	1	1
Ppat	0.0502606	-0.19809	1	1	1
Cox5a	0.0502606	0.104885	1	1	1
Tmem256	0.0502606	0.125516	1	1	1
Gtf2f2	0.0502606	-0.196956	0.96	1	1
Efna5	0.0502606	0.223794	1	0.972	1
Fam204a	0.0502606	-0.165359	0.96	1	1
Ano8	0.0504183	0.0504052	0.44	0.222	1
Catsperg1	0.0506601	-0.0541315	0.08	0.278	1
Vopp1	0.0507534	-0.0411521	0.2	0.472	1
Hdac10	0.0511822	-0.0515102	0.12	0.333	1
Sbf1	0.0511902	-0.0675892	0.32	0.583	1
Foxa3	0.0514215	0.12935	0.64	0.444	1
Plpp3	0.051839	0.0939194	0.76	0.5	1
Nbn	0.0519451	-0.113306	0.92	0.917	1
Btg3	0.0519948	-0.15144	0.88	1	1
Nnat	0.0520072	0.20968	0.96	1	1
Man1a2	0.0520072	0.194689	1	0.972	1
Rpl34	0.0520072	-0.0960206	1	1	1
Atp2a2	0.0520072	0.208559	1	1	1
Arpc1a	0.0520072	0.153048	1	1	1
Oat	0.0520072	0.296571	0.96	1	1
Mphosph6	0.0520072	-0.174411	1	1	1
Usp10	0.0520072	-0.15774	1	1	1
Aff4	0.0520072	-0.197772	1	1	1
Rab10	0.0520072	-0.127941	1	1	1
Psmb1	0.0520072	0.120011	1	1	1
Mydgf	0.0520072	0.269778	1	1	1
Vegfb	0.0520072	0.165273	1	0.972	1
Psen1	0.0520346	-0.117068	0.64	0.833	1
Jakmip2	0.0521699	0.0674071	0.48	0.222	1
Gm13715	0.0522678	-0.0531269	0.12	0.306	1
Atg3	0.052636	-0.174857	0.8	0.917	1
Ddhd1	0.0526798	0.0834933	0.68	0.528	1
Kyat1	0.0527064	-0.0355601	0.04	0.222	1
Aga	0.0527573	0.119497	0.72	0.528	1
B3gnt5	0.0528264	-0.0761393	0.44	0.611	1
Tmed3	0.0529707	0.0638783	0.56	0.361	1
Gm9725	0.0532091	0.0314223	0.32	0.111	1
Hmces	0.0535381	0.125893	0.92	0.833	1
Mars2	0.0535392	-0.0459696	0.12	0.333	1
2700054A10Rik	0.0535392	-0.0602228	0.12	0.333	1
Nudt19	0.0536268	-0.164224	0.8	0.944	1
Akna	0.0536691	-0.0600021	0.2	0.444	1
Gsc	0.0537915	-0.405785	0.96	0.944	1
Bmpr1a	0.053801	-0.161636	0.92	1	1
Psip1	0.0538042	0.202722	1	1	1
Sh3bgrl3	0.0538042	0.123843	1	1	1
Eif4g2	0.0538042	-0.116363	1	1	1
Tasor2	0.0538042	-0.190993	0.96	1	1
Gm16286	0.0538042	-0.186844	0.96	1	1
Asl	0.0538097	0.119446	0.8	0.611	1
Cep55	0.0538097	-0.14516	0.56	0.778	1
Nutf2	0.0541841	-0.100239	0.6	0.889	1
Zfp954	0.054243	0.0481043	0.32	0.139	1
Ppp1r13l	0.054243	-0.0349657	0.08	0.306	1
Gm3468	0.0543784	-0.0370411	0.12	0.361	1
Ttc33	0.0546099	-0.135441	0.8	0.972	1
Metap1	0.0547188	-0.119945	0.96	0.972	1
Map3k9	0.0547299	0.0417943	0.36	0.139	1
Kdm1b	0.054774	0.0588989	0.44	0.222	1
Cdk17	0.0549419	-0.190182	0.68	0.917	1
Inpp5a	0.0549801	0.105864	0.56	0.361	1
Smarcal1	0.0552503	0.0677212	0.6	0.472	1
Phf13	0.0554762	0.144563	0.76	0.556	1
Cops2	0.0556528	-0.148089	1	1	1
S100a10	0.0556528	-0.244994	0.96	1	1
Snrpg	0.0556528	-0.131857	1	1	1
Ftl1	0.0556528	0.14564	1	1	1
Selenos	0.0556528	0.166946	1	1	1
Gm17018	0.0556528	0.176163	1	0.972	1
Ier3	0.0556779	-0.0523259	0.04	0.222	1
Gal3st1	0.0558645	0.0346397	0.32	0.111	1
Mid1	0.0558645	-0.0712196	0.08	0.278	1
Kcnj13	0.0559885	-0.0310313	0	0.139	1
AA986860	0.0559885	-0.0367395	0	0.139	1
Rgs5	0.0559885	-0.0246155	0	0.139	1
1700056E22Rik	0.0559885	-0.0215332	0	0.139	1
Hnmt	0.0559885	-0.0298555	0	0.139	1
Prr5l	0.0559885	-0.0346812	0	0.139	1
Gm43689	0.0559885	-0.0349507	0	0.139	1
Tas1r1	0.0559885	-0.146185	0	0.139	1
Lfng	0.0559885	-0.0223766	0	0.139	1
Gm20536	0.0559885	-0.0215371	0	0.139	1
Gm17733	0.0559885	-0.0244926	0	0.139	1
Mfap5	0.0559885	-0.0281238	0	0.139	1
Zkscan2	0.0559885	-0.0264762	0	0.139	1
Nkx6-2	0.0559885	-0.0301016	0	0.139	1
Gm16348	0.0559885	-0.0230791	0	0.139	1
Gm45494	0.0559885	-0.023605	0	0.139	1
4930581F22Rik	0.0559885	-0.0217548	0	0.139	1
Tnfaip8l3	0.0559885	-0.024268	0	0.139	1
A830082N09Rik	0.0559885	-0.0292552	0	0.139	1
Zfp365	0.0559885	-0.0294889	0	0.139	1
Gm12249	0.0559885	-0.0247188	0	0.139	1
Gm30054	0.0559885	-0.0234589	0	0.139	1
Gm16576	0.0559885	-0.028721	0	0.139	1
Gm30091	0.0559885	-0.0254329	0	0.139	1
Gm50209	0.0559885	-0.0191038	0	0.139	1
Scd3	0.0559885	-0.0286515	0	0.139	1
Il13ra1	0.0559885	-0.025235	0	0.139	1
Slitrk4	0.0559885	-0.0247612	0	0.139	1
Xlr3a	0.0559885	-0.0290227	0	0.139	1
Slco3a1	0.0560165	0.0669893	0.4	0.194	1
Elp1	0.056564	-0.175734	0.96	0.917	1
Rida	0.056564	0.122055	0.96	0.917	1
4930517O19Rik	0.0565744	-0.0924459	0.2	0.417	1
Gm49521	0.0567988	-0.0542733	0.12	0.361	1
Carmil1	0.0571581	0.15297	0.92	0.806	1
Slc7a6	0.057225	-0.0869312	0.6	0.833	1
Sdf2	0.0574384	0.143423	0.92	0.889	1
Tmem9	0.0575209	0.124288	0.92	0.944	1
Nmd3	0.0575506	-0.171926	0.92	1	1
Ndufa8	0.0575539	0.116114	1	1	1
Dnttip2	0.0575539	-0.141343	1	1	1
Sae1	0.0575539	-0.160072	1	1	1
Txndc17	0.0575539	0.190343	1	1	1
Ddx3x	0.0575539	-0.195512	1	1	1
Zcchc14	0.0575722	-0.111853	0.64	0.917	1
Prxl2c	0.0576271	0.0968283	0.84	0.694	1
Hsd11b2	0.0576792	0.108079	0.6	0.444	1
Ppm1e	0.057848	0.0978542	0.56	0.333	1
Thnsl1	0.0581131	-0.0882046	0.28	0.556	1
Clcn5	0.0582848	-0.131205	0.64	0.889	1
Lcmt1	0.0585213	0.123549	0.96	0.972	1
Rpap3	0.0585213	-0.141337	0.96	0.972	1
Tmem168	0.058526	-0.0685857	0.48	0.722	1
Rec114	0.0586292	0.0353185	0.32	0.111	1
Saysd1	0.058724	-0.0769369	0.56	0.833	1
Mme	0.0587877	-0.0435175	0.04	0.222	1
Gata1	0.0587877	-0.0382108	0.04	0.222	1
Sfrp2	0.0588901	-0.049723	0.16	0.444	1
Mad2l1bp	0.0589619	0.1486	0.8	0.75	1
Hspe1-rs1	0.0589619	-0.111727	0.72	0.806	1
Spryd7	0.0591945	-0.0943503	0.56	0.806	1
Bace1	0.0593139	-0.0558435	0.36	0.639	1
Ubap2	0.0595088	-0.147278	1	1	1
Eif3b	0.0595088	-0.154357	1	1	1
Mrps12	0.0595088	0.138803	1	1	1
Dlat	0.0595088	-0.11667	1	1	1
Igf2bp2	0.0595088	0.178902	1	1	1
Erlec1	0.0595351	0.0711354	0.88	0.75	1
Siah2	0.0595737	0.0720219	0.32	0.139	1
Tbc1d24	0.0595737	-0.0329098	0.08	0.306	1
2310040G24Rik	0.0596022	-0.0980683	0.28	0.5	1
Pot1a	0.0596065	-0.120646	0.6	0.75	1
Nxt2	0.0597188	0.0972955	0.4	0.222	1
Trim67	0.0600671	0.0376402	0.16	0.028	1
Trpc6	0.0600671	0.0541062	0.16	0.028	1
Aloxe3	0.0600671	0.0255285	0.16	0.028	1
Gm46378	0.0600671	0.0302736	0.16	0.028	1
Gm27017	0.0600671	0.0409043	0.16	0.028	1
Rab6b	0.0601018	-0.0821021	0.36	0.583	1
Scrib	0.0602341	0.101737	0.72	0.611	1
Cep135	0.0605372	-0.20976	0.76	0.833	1
Slc35f1	0.0606555	-0.0366748	0.16	0.417	1
Gstp1	0.0607338	-0.0819938	0.56	0.833	1
Zbed4	0.0609685	-0.106267	0.64	0.861	1
Sh3rf1	0.0611065	0.11962	0.88	0.833	1
Map3k1	0.0611065	-0.145832	0.84	0.861	1
Usp20	0.0611597	0.0572114	0.36	0.167	1
Xkr5	0.0611597	-0.0378199	0.12	0.333	1
Hdac9	0.0612078	-0.300193	0.6	0.833	1
1700021F05Rik	0.06123	0.132567	0.92	0.833	1
Igsf9b	0.061251	0.0399462	0.56	0.278	1
Marveld2	0.061398	0.147124	0.56	0.417	1
Wnt5a	0.0614251	0.095291	0.28	0.111	1
Fdxr	0.0614369	-0.0418617	0.36	0.639	1
Snap29	0.0614369	0.105254	0.64	0.444	1
Tbc1d1	0.0614498	0.0984575	1	0.861	1
Dact1	0.0614746	-0.296703	0.44	0.778	1
Bcat2	0.0615047	0.1826	0.92	0.972	1
Gm28960	0.0615067	-0.103777	0.08	0.278	1
Sat2	0.0615067	-0.0333202	0.08	0.278	1
Slc48a1	0.0615067	0.0458409	0.32	0.111	1
Tbc1d15	0.061515	0.134887	1	0.944	1
Abt1	0.061515	-0.145907	0.92	1	1
Swi5	0.0615184	0.0827596	1	1	1
Hdgf	0.0615184	-0.162884	1	1	1
Ndufa5	0.0615184	-0.184274	1	1	1
Pcbp1	0.0615184	0.132352	1	1	1
Mrpl4	0.0615184	0.115614	1	1	1
Tipin	0.0615184	-0.177198	1	1	1
Rrp9	0.0615184	-0.19106	1	0.972	1
Guk1	0.0615184	0.122835	1	1	1
Dhx8	0.0615184	-0.18723	1	0.972	1
Adk	0.0615184	-0.17156	1	1	1
Emc2	0.0615184	0.119563	1	0.972	1
Pigp	0.0615184	0.192455	1	1	1
Abcf1	0.0615184	-0.137183	1	1	1
Ogt	0.0615184	-0.17004	0.96	1	1
Gm50240	0.0616325	-0.0750296	0.24	0.417	1
Arid3a	0.0616503	0.0871754	0.76	0.639	1
Snapc2	0.0619179	-0.0692317	0.36	0.611	1
Mok	0.0619179	-0.0840045	0.36	0.611	1
Gnpda1	0.0619722	0.183704	0.88	0.806	1
Gm13610	0.0620404	-0.0301509	0.04	0.222	1
H19	0.0623979	0.0669418	0.08	0.306	1
Cib1	0.0625095	0.184781	0.96	0.917	1
Kif23	0.0625095	-0.161885	0.96	0.917	1
Slc15a4	0.0625902	0.0591555	0.6	0.361	1
Ttc39b	0.0626609	-0.139306	0.48	0.722	1
Med20	0.0626659	-0.0811391	0.48	0.667	1
Gabbr2	0.0627027	-0.0666757	0.12	0.306	1
Ppp1r13b	0.0627027	0.0434174	0.36	0.139	1
Mpg	0.0628141	0.0969375	0.88	0.778	1
Kif2c	0.0630065	-0.19487	0.76	0.889	1
Pstk	0.0630065	0.144952	0.84	0.833	1
Amfr	0.0631639	0.124374	0.92	0.806	1
Xpo6	0.0633879	-0.128116	0.88	0.889	1
Tyw1	0.0634614	-0.108907	0.84	0.944	1
Anln	0.0634614	-0.210393	0.84	0.944	1
Ncaph2	0.0634614	-0.134069	0.84	0.944	1
Snhg12	0.0635489	-0.155907	0.84	1	1
Fgf17	0.0635605	-0.0579404	0.16	0.361	1
Fam3c	0.0635699	-0.143491	0.88	1	1
Jkamp	0.0635699	0.104436	1	0.917	1
Prkrip1	0.0635839	-0.117602	1	1	1
Ppp2r2d	0.0635839	-0.0750912	1	1	1
Nup37	0.0635839	0.160598	1	0.972	1
Cenpp	0.0635839	-0.15133	0.96	1	1
Dbn1	0.0635839	0.148536	1	0.972	1
Cox7c	0.0635839	-0.114483	1	1	1
Srek1	0.0635839	0.0889974	1	1	1
Hnrnpa1	0.0635839	-0.135904	1	1	1
Ndufb11	0.0635839	0.165413	1	1	1
Mtrf1l	0.0635897	-0.0739107	0.52	0.722	1
Fbxo16	0.0636224	0.0513924	0.64	0.444	1
Phf8	0.0637105	-0.0619279	0.64	0.833	1
Ube3b	0.0637518	-0.0675249	0.56	0.778	1
Gm29266	0.0639714	0.0219661	0.56	0.25	1
Ormdl1	0.0640549	0.134146	0.8	0.861	1
Slc39a9	0.0641009	-0.0609458	0.4	0.639	1
Ell3	0.0643891	0.0276115	0.16	0.028	1
Agtr1b	0.0643891	0.0292227	0.16	0.028	1
Gm5148	0.0643891	0.0388873	0.16	0.028	1
Gm43774	0.0643891	0.0234604	0.16	0.028	1
Slc8a2	0.0643891	0.0355288	0.16	0.028	1
Dtnbos	0.0643891	0.0229627	0.16	0.028	1
Gm46336	0.0643891	0.0426253	0.16	0.028	1
Gal3st3	0.0643891	0.020677	0.16	0.028	1
Mgst3	0.0644084	0.105562	0.84	0.75	1
Rbl1	0.064459	-0.126366	0.44	0.639	1
Gm41396	0.0645001	-0.0350731	0.08	0.278	1
Lsm10	0.0646026	0.0896596	0.96	0.917	1
A630089N07Rik	0.0646863	0.143976	0.84	0.778	1
Dhdh	0.0648762	0.181917	0.72	0.528	1
Ist1	0.0649216	0.142852	0.92	0.75	1
Taf5	0.0651177	-0.0862613	0.84	0.833	1
Zfpm1	0.0651891	0.0807056	0.52	0.278	1
Pfkm	0.0653881	0.0549853	0.56	0.306	1
Olfml2a	0.0654407	-0.0254074	0.04	0.222	1
Gm43920	0.0654407	-0.0187556	0.04	0.222	1
Gm45464	0.0654407	-0.0279005	0.04	0.222	1
Hnf1aos1	0.0655487	0.131709	0.2	0.056	1
D130017N08Rik	0.0655487	0.0309371	0.2	0.056	1
Uap1	0.0655815	0.141463	0.92	0.889	1
Arl4a	0.0655815	-0.121038	0.84	0.944	1
Nenf	0.065635	0.159672	0.92	0.917	1
Dgcr8	0.0656707	-0.168478	0.92	0.944	1
Pus7	0.0656921	-0.198393	1	0.917	1
Pank2	0.0657028	0.150435	1	0.944	1
Nrip1	0.0657028	-0.163969	0.92	1	1
Scand1	0.0657064	0.170329	1	1	1
Rpl32	0.0657064	-0.0899747	1	1	1
Brd2	0.0657064	-0.128282	1	1	1
Tmco3	0.0659122	0.0720941	0.8	0.611	1
Brf2	0.0659122	-0.0990273	0.56	0.778	1
Zfp383	0.0663139	-0.0494249	0.2	0.417	1
Stard10	0.0663505	0.113844	0.64	0.472	1
Ddx11	0.066564	-0.0902667	0.72	0.833	1
Chka	0.066564	-0.142487	0.68	0.861	1
2510046G10Rik	0.0665991	0.0605989	0.52	0.333	1
Fhl2	0.0667232	0.113952	0.36	0.167	1
Ddx47	0.0667857	-0.0996478	0.96	0.972	1
Ppp5c	0.0667857	-0.112817	0.96	0.972	1
Ublcp1	0.0667857	0.139545	0.96	0.972	1
Pip4k2c	0.0669461	-0.103483	0.48	0.639	1
Mfhas1	0.0669931	0.0550175	0.6	0.306	1
Stap2	0.0669931	0.0744663	0.56	0.333	1
Phykpl	0.0670345	-0.0859844	0.56	0.667	1
4930452B06Rik	0.0670345	-0.14769	0.52	0.694	1
4930447C04Rik	0.0670764	-0.0895447	0.48	0.667	1
Tent5a	0.0671975	0.0530793	0.24	0.083	1
Tceal1	0.0671993	0.0515122	0.6	0.333	1
Trmt12	0.0674994	-0.0788442	0.44	0.611	1
Ubap1	0.0675814	0.0890061	0.92	0.833	1
Arfrp1	0.0676833	-0.141175	0.84	0.917	1
Dppa5a	0.0676833	-0.127469	0.8	0.944	1
Mknk1	0.0677494	0.0472451	0.28	0.111	1
Tnfaip8	0.0678142	0.267175	0.92	0.917	1
Atp9b	0.0678142	-0.132653	0.84	0.972	1
Mrps14	0.0678869	0.140956	1	1	1
Set	0.0678869	-0.0667326	1	1	1
Ube2k	0.0678869	-0.122396	1	1	1
Nfu1	0.0678869	0.135964	1	1	1
Ucp2	0.0678869	0.177002	1	0.972	1
Igbp1	0.0678869	-0.126789	0.96	1	1
Ampd2	0.0679499	0.0735953	0.88	0.75	1
Mier3	0.0680537	0.0887808	0.88	0.667	1
Wdr44	0.0680913	-0.0904968	0.44	0.667	1
Fancg	0.0683787	0.0515609	0.32	0.139	1
Eef2k	0.0683787	0.0693239	0.32	0.139	1
Gm45716	0.0684903	0.0775551	0.52	0.306	1
Elovl7	0.0684903	0.0863177	0.52	0.306	1
Smim10l1	0.0688708	0.143228	0.96	0.861	1
Kmt2d	0.0688708	-0.130201	0.8	0.972	1
Dr1	0.0689626	-0.123175	0.96	0.917	1
Rgs20	0.0689647	0.031112	0.16	0.028	1
Gm11837	0.0689647	0.0244841	0.16	0.028	1
Plppr1	0.0689647	0.0524401	0.16	0.028	1
Gm43514	0.0689647	0.0268347	0.16	0.028	1
B3gnt8	0.0689647	0.0311665	0.16	0.028	1
Ulbp1	0.0689647	0.0752505	0.16	0.028	1
Plekhh3	0.0689647	0.0423481	0.16	0.028	1
Ppp1r3g	0.0689647	0.0192029	0.16	0.028	1
Pp2d1	0.0689647	0.0257455	0.16	0.028	1
Slc52a2	0.0690178	0.0740073	0.64	0.5	1
6030443J06Rik	0.0694115	-0.0381174	0.08	0.25	1
Zbtb16	0.0695238	0.0345214	0.2	0.056	1
Pank3	0.0696865	-0.1096	0.52	0.778	1
Ccdc85b	0.0698154	0.108501	0.92	0.833	1
Bcl2l13	0.0699191	-0.10041	0.84	0.917	1
Caps2	0.0699376	-0.0514452	0.04	0.194	1
Adcy2	0.0699376	-0.0551497	0.04	0.194	1
Tanc1	0.0699969	0.12489	0.92	0.889	1
Zranb2	0.0701266	-0.151039	1	1	1
Fam133b	0.0701266	-0.177365	0.96	1	1
Rnf10	0.0701266	-0.0948166	1	1	1
Tmem147	0.0701266	0.179037	0.96	1	1
Rpl18a	0.0701266	0.0696334	1	1	1
Pcmt1	0.0701266	0.144526	1	1	1
Cpsf6	0.0701266	-0.103609	1	1	1
Kpnb1	0.0701266	-0.119172	1	1	1
Mtrex	0.0701266	-0.122459	1	1	1
Myo10	0.0701266	-0.220942	1	1	1
Rangap1	0.0701266	-0.161651	1	1	1
Hells	0.0701266	-0.217728	1	1	1
Mcts1	0.0701266	-0.125177	1	0.972	1
Faim	0.0701999	0.188372	0.8	0.806	1
Poli	0.0702808	0.0443755	0.44	0.194	1
Blzf1	0.0702983	0.084908	0.76	0.556	1
Fndc3b	0.0703149	0.132818	0.88	0.667	1
Pik3r3	0.0703149	0.218025	0.84	0.694	1
Amotl1	0.0704139	0.1006	0.76	0.639	1
Plag1	0.07043	-0.119464	0.44	0.667	1
Acp5	0.0705568	0.0254417	0.28	0.083	1
Fes	0.0708278	0.038005	0.24	0.083	1
D830035M03Rik	0.0708278	0.0422412	0.24	0.083	1
Zfp942	0.0708437	-0.120829	0.56	0.75	1
Hspb1	0.070895	0.0988157	0.56	0.361	1
Mettl25	0.0710123	-0.0765172	0.56	0.861	1
Men1	0.0710123	-0.11947	0.64	0.806	1
Eef1aknmt	0.071069	-0.112868	0.6	0.778	1
Dnajb14	0.071069	0.121975	0.76	0.667	1
Aagab	0.0711381	0.160929	0.96	0.861	1
Spdl1	0.0711381	-0.140393	0.8	0.972	1
Slc35a4	0.071198	0.111222	0.76	0.583	1
Snhg9	0.0714709	-0.107152	0.48	0.75	1
Gramd4	0.0715675	-0.0405454	0.24	0.472	1
Poln	0.0716126	-0.0587667	0.12	0.306	1
Myof	0.0716126	-0.0443514	0.12	0.306	1
Apaf1	0.0716555	0.104008	0.76	0.694	1
Trerf1	0.071804	0.119863	0.92	0.778	1
Slc25a19	0.0719742	0.0826549	0.6	0.389	1
Fut11	0.0719742	0.0645834	0.6	0.389	1
Zfp626	0.071994	-0.0873563	0.32	0.5	1
Nlgn2	0.071994	0.0579388	0.52	0.361	1
Armh4	0.071994	-0.0788902	0.32	0.5	1
Tsc22d4	0.0720166	-0.123672	0.52	0.778	1
Mbtps1	0.0723511	0.140463	0.92	0.917	1
Ints2	0.0723511	-0.0921961	0.92	0.917	1
Gars	0.0724266	-0.172889	1	1	1
Btbd1	0.0724266	-0.0769496	1	1	1
Sephs2	0.0724266	-0.203637	0.96	1	1
Ccnd1	0.0724266	-0.333007	0.96	1	1
Nae1	0.0724266	0.155648	1	1	1
Mrps24	0.0724266	0.0946006	1	1	1
Nisch	0.0724266	0.208226	1	1	1
Nolc1	0.0724266	-0.213184	1	1	1
Fancc	0.0729492	-0.0928538	0.52	0.667	1
Saraf	0.0729713	0.182577	0.88	0.806	1
Sox21	0.0732719	0.0778182	0.36	0.194	1
Col13a1	0.0734922	-0.248336	0.4	0.639	1
Ankrd13c	0.0735615	-0.112307	0.88	0.972	1
Fam173a	0.0735615	0.178762	0.88	0.972	1
1500011B03Rik	0.0735957	0.114965	0.96	0.972	1
Sgpp2	0.0736946	0.100529	0.2	0.056	1
Gemin4	0.0736946	0.0312956	0.2	0.056	1
Zfp273	0.0736946	0.0392975	0.2	0.056	1
Tomm40l	0.0736965	-0.0535897	0.28	0.472	1
Mpv17l	0.0736965	0.075586	0.52	0.306	1
Angptl4	0.0736965	-0.0720226	0.28	0.472	1
Cntn2	0.073804	0.023035	0.16	0.028	1
Myom2	0.073804	0.0253552	0.16	0.028	1
Pcdh15	0.073804	0.0259876	0.16	0.028	1
Dok3	0.073804	0.0254343	0.16	0.028	1
A430018G15Rik	0.0738863	-0.031617	0.04	0.194	1
Fbxl13	0.0738863	-0.0492655	0.04	0.194	1
Zfp786	0.0738863	-0.0359906	0.04	0.194	1
Acsl6	0.0738863	-0.0387118	0.04	0.194	1
BC028777	0.0738863	-0.0336182	0.04	0.194	1
Tfb2m	0.0739427	-0.152462	0.68	0.917	1
Zzef1	0.074167	0.0649114	0.72	0.528	1
Igsf8	0.0741685	0.123877	0.72	0.5	1
Krtcap3	0.0742287	0.0981813	0.8	0.75	1
Fabp3	0.074492	-0.0417127	0.24	0.389	1
Rhof	0.0745997	0.0543177	0.28	0.111	1
Ncaph	0.0747111	-0.128878	0.92	0.917	1
Cdk5rap3	0.0747111	0.132058	0.96	0.889	1
Pnma2	0.074721	0.0953839	0.56	0.389	1
Tgfbr3	0.0747495	-0.217746	0.84	1	1
Large1	0.0747726	-0.195149	0.96	0.944	1
Prdx6	0.074788	-0.211265	1	1	1
Prrc2c	0.074788	-0.140789	1	1	1
Setx	0.074788	0.152652	1	0.972	1
Suclg1	0.074788	0.166589	1	1	1
Zfp568	0.074788	-0.131877	0.96	1	1
Tnks	0.074788	0.165363	1	1	1
Sdha	0.074788	0.152575	1	0.972	1
Pfdn6	0.074788	-0.144664	1	1	1
Sult2b1	0.0748037	-0.107784	0.12	0.306	1
Gm20045	0.0749059	-0.070056	0.16	0.361	1
Rsph1	0.0749059	-0.102211	0.16	0.361	1
Cmtm8	0.0750224	0.16581	0.8	0.722	1
Cog2	0.0750853	0.0209894	0.76	0.556	1
B4galt3	0.0751648	-0.0971468	0.6	0.75	1
Irf2bpl	0.0755338	-0.0731464	0.36	0.639	1
Chsy1	0.0757884	-0.141412	0.64	0.889	1
Btbd19	0.075844	-0.0442593	0.12	0.333	1
Wwtr1	0.0758445	0.107354	0.76	0.667	1
2510002D24Rik	0.0758445	0.119161	0.76	0.667	1
Kdm5a	0.0759882	-0.119631	0.96	0.972	1
Mlf1	0.076019	0.0323096	0.76	0.583	1
Rft1	0.0760802	-0.0822812	0.32	0.528	1
Fam187b	0.0761039	0.0612381	0.44	0.278	1
Map3k2	0.0763228	-0.0680883	0.56	0.694	1
Bach2	0.0763497	0.146306	0.64	0.5	1
Ascc1	0.0763514	0.105259	0.84	0.806	1
Hist1h4n	0.0764185	-0.0853419	0.28	0.472	1
Cmc1	0.0767425	-0.0721035	0.76	0.917	1
1810013L24Rik	0.0767425	-0.0688664	0.8	0.889	1
Zic5	0.0768833	-0.167237	0.76	0.944	1
Prr14l	0.077075	0.216359	0.92	0.889	1
Pip4k2a	0.0771336	-0.243624	0.88	0.944	1
Celf1	0.0772119	-0.134785	1	1	1
Ube2r2	0.0772119	0.222652	1	1	1
Bri3	0.0772119	0.181646	1	1	1
Fbl	0.0772119	-0.134043	1	1	1
Ggnbp2	0.0772119	-0.0804658	0.96	1	1
Dlgap5	0.0772119	-0.154508	0.96	1	1
Mrpl52	0.0772119	-0.129579	1	1	1
Krt18	0.0772119	0.302176	1	1	1
Ptpn23	0.0774238	-0.0670141	0.28	0.556	1
Tpm2	0.0774709	-0.103931	0.68	0.806	1
Tmem82	0.0775468	0.0264132	0.48	0.25	1
Gm11772	0.0776992	-0.0294436	0.08	0.278	1
Inip	0.0777965	0.111907	0.88	0.806	1
E130317F20Rik	0.0778441	-0.0683112	0.44	0.667	1
Zup1	0.0779201	0.0815185	0.76	0.5	1
Adamts3	0.077987	0.0456911	0.4	0.194	1
Dynlt1c	0.077987	0.0528929	0.4	0.194	1
Zmynd10	0.0780153	-0.0513645	0.04	0.194	1
Eps8l1	0.0780679	0.0253821	0.2	0.056	1
Pard6g	0.0781221	0.0968784	0.64	0.444	1
Fhdc1	0.0782265	0.0755566	0.32	0.139	1
Rnf157	0.0782265	0.032347	0.32	0.139	1
Wnt11	0.0782314	0.0880262	0.28	0.111	1
B130055M24Rik	0.0783286	0.101079	0.84	0.611	1
Usp8	0.0784081	-0.167672	0.88	0.972	1
Zdhhc12	0.0784436	0.17267	0.96	0.972	1
Fkbp8	0.0784436	0.111141	0.96	0.972	1
Ppm1b	0.0784436	-0.151171	0.96	0.972	1
Plce1	0.0785275	-0.121249	0.48	0.778	1
Tdp1	0.078561	-0.122487	0.76	0.833	1
Inafm2	0.078571	0.055966	0.24	0.083	1
Igf2	0.078571	0.0707774	0.24	0.083	1
Bmerb1	0.078571	0.0560317	0.24	0.083	1
Ddx19b	0.0785939	-0.0932099	0.4	0.639	1
Eml1	0.0785939	0.111602	0.64	0.472	1
Dhx35	0.0788282	-0.0883885	0.36	0.611	1
Zfp456	0.0789175	0.0194763	0.16	0.028	1
Slc7a3	0.0791703	-0.0271522	0.16	0.389	1
Magi3	0.079365	0.154319	0.92	0.833	1
Tmem60	0.0794765	-0.1143	0.84	0.917	1
Pgap2	0.0794765	0.125287	0.92	0.861	1
Tcf7	0.0794765	0.126567	0.92	0.861	1
Pcca	0.0794765	-0.122078	0.84	0.917	1
Ttk	0.0796198	-0.0856192	0.92	0.917	1
Pnrc2	0.0796596	-0.120406	0.92	0.944	1
Slain2	0.0796596	0.148932	1	0.889	1
Cog8	0.0796596	-0.109981	0.92	0.944	1
Eif2b1	0.0796954	-0.139352	0.92	1	1
Fam76b	0.0796954	0.0958996	1	0.944	1
Caprin1	0.0796994	-0.127391	1	1	1
Ndufaf4	0.0796994	-0.151317	1	0.972	1
Kdelr2	0.0796994	0.239625	1	1	1
Cope	0.0796994	0.117925	1	1	1
Arf1	0.0796994	0.118504	1	1	1
Snw1	0.0796994	0.12434	1	1	1
Dclk2	0.0800648	0.0617202	0.52	0.361	1
Col19a1	0.0801005	-0.121296	0.08	0.25	1
Cyb561	0.0801353	0.113573	0.76	0.556	1
Kdsr	0.0801743	0.136062	0.76	0.639	1
Adam10	0.0803049	0.0512143	0.88	0.806	1
Thbs3	0.0803223	0.05574	0.48	0.278	1
Purg	0.0804092	-0.0563107	0.68	0.833	1
Rnf144a	0.0804524	-0.0774421	0.44	0.667	1
Rabl2	0.0809272	0.135696	0.96	0.917	1
Gng3	0.0810935	-0.171144	0.68	0.889	1
Usp50	0.081103	-0.0870405	0.56	0.722	1
Trpm4	0.0813219	-0.0276976	0.08	0.278	1
Dll3	0.08144	-0.0754842	0.48	0.75	1
Speg	0.0815087	0.124884	0.8	0.667	1
Id1	0.0815087	0.597528	0.76	0.694	1
Vps35l	0.0815087	0.0993055	0.76	0.694	1
B230354K17Rik	0.0815087	-0.0949344	0.64	0.778	1
Ripor1	0.0815088	-0.0507856	0.2	0.389	1
Pfkfb1	0.0815343	0.0318831	0.36	0.139	1
Ccser2	0.0818264	-0.081464	0.48	0.694	1
Lamc1	0.0821099	0.131409	0.92	0.889	1
Ddx20	0.0821099	-0.0751282	0.84	0.944	1
Borcs5	0.0821311	-0.0737584	0.36	0.583	1
Kcnk1	0.0821707	0.181113	0.92	0.917	1
Pias2	0.0822476	0.126326	1	0.944	1
Ndufs3	0.0822516	0.167104	1	1	1
Cux1	0.0822516	0.166508	1	0.972	1
Nsmce4a	0.0822516	0.160592	1	1	1
Smim7	0.0822516	0.144387	1	1	1
Rpl26	0.0822516	-0.089929	1	1	1
Atp5g2	0.0822516	0.0876774	1	1	1
Spata48	0.0823303	-0.0412937	0.04	0.194	1
Rab3gap2	0.0825631	-0.0901106	0.64	0.833	1
Flywch2	0.0825631	-0.111347	0.68	0.806	1
Mfn2	0.0825867	-0.092568	0.36	0.556	1
Alas2	0.0826935	0.102578	0.24	0.083	1
Zxdc	0.0829017	-0.0717571	0.4	0.583	1
Sco1	0.0831311	0.0793455	0.68	0.5	1
Ppp2r3d	0.0831633	-0.100922	0.52	0.667	1
Mllt1	0.0831633	-0.0681832	0.44	0.722	1
Dcaf15	0.0833038	0.0902008	0.72	0.639	1
Bahcc1	0.0833705	-0.140119	0.72	0.833	1
Cyp20a1	0.0834095	0.151349	0.96	0.861	1
Mafg	0.0834095	0.103015	0.88	0.917	1
Cox19	0.0835483	-0.0881734	0.96	0.972	1
Cuedc2	0.0835483	0.151381	0.96	0.972	1
Wbp2	0.0836918	0.134277	0.84	0.778	1
Dcaf11	0.0836918	-0.103676	0.68	0.889	1
Gm38413	0.0839475	-0.0745155	0.08	0.25	1
Srf	0.08398	-0.0947108	0.4	0.639	1
Dhtkd1	0.0844586	-0.0567927	0.16	0.361	1
Apba3	0.0845178	0.0691753	0.72	0.528	1
Cotl1	0.0846391	0.222319	0.96	0.833	1
Ten1	0.0846391	-0.114331	0.84	0.917	1
Gtf2h2	0.0848533	0.121233	0.96	0.944	1
Reep5	0.0848657	0.16975	1	0.944	1
Mat2a	0.0848698	-0.171989	1	1	1
Tfdp1	0.0848698	-0.156866	1	1	1
Hddc2	0.0848698	0.0951376	1	0.972	1
Pfkl	0.0848698	0.142288	1	1	1
Psmb3	0.0848698	0.157166	1	1	1
Eftud2	0.0848698	-0.144391	0.96	1	1
Sap30bp	0.0848698	-0.127064	1	0.972	1
Srsf2	0.0848698	-0.151098	1	1	1
Psma2	0.0848698	0.115478	1	1	1
Tuba1a	0.0848698	0.268523	1	0.972	1
Snhg1	0.0848698	-0.125652	1	1	1
Pcgf6	0.0848698	-0.167322	1	1	1
Ggh	0.0849392	0.0372636	0.64	0.389	1
Cldn34c1	0.0850794	-0.057653	0.12	0.306	1
Arhgap11a	0.0852092	-0.103847	0.56	0.889	1
Slc40a1	0.0855894	0.12664	0.4	0.222	1
Dbndd2	0.0855894	0.0536794	0.4	0.222	1
Lpcat2	0.0857531	0.0629355	0.6	0.361	1
Ubox5	0.0858429	0.084327	0.52	0.361	1
Tigar	0.0858901	-0.0521095	0.44	0.722	1
3110083C13Rik	0.0859264	0.0460191	0.28	0.111	1
Hipk3	0.0859973	-0.0784044	0.56	0.75	1
Arhgef1	0.0860303	-0.0857347	0.64	0.889	1
Etv5	0.0860303	-0.165999	0.76	0.806	1
Brox	0.0860507	-0.065345	0.64	0.806	1
Mtbp	0.0860507	-0.0905294	0.64	0.806	1
Sh3d19	0.0860586	0.172988	0.88	0.917	1
Mtss1	0.0861624	0.171153	0.96	0.917	1
Dyrk3	0.0861806	-0.126628	0.52	0.833	1
Zfp420	0.0862869	-0.0436713	0.16	0.333	1
Tgfb1	0.0863089	0.131634	0.4	0.25	1
Krt222	0.0866591	-0.0511563	0.2	0.417	1
Dusp10	0.0868369	-0.0383946	0.04	0.194	1
Mfsd8	0.0868369	-0.031845	0.04	0.194	1
Gm27224	0.0868369	-0.0708721	0.04	0.194	1
Gm10767	0.0868369	-0.0403507	0.04	0.194	1
Lama1	0.0868369	-0.0360428	0.04	0.194	1
Msl3l2	0.0869895	0.0430972	0.24	0.083	1
Pdlim4	0.0869895	0.0764072	0.24	0.083	1
Trim25	0.0871081	0.0987974	0.68	0.583	1
Kalrn	0.0871081	0.0836104	0.72	0.556	1
Zfp251	0.0872844	0.0716169	0.72	0.472	1
Gabpa	0.0874084	-0.109028	0.84	0.944	1
Ccdc149	0.0874481	0.0574661	0.2	0.056	1
Cracr2b	0.0874481	0.0336997	0.2	0.056	1
2310034G01Rik	0.0874481	0.0318752	0.2	0.056	1
Bcl7a	0.0874712	-0.148908	0.88	0.944	1
Ercc1	0.0874712	0.138113	0.88	0.944	1
Wtip	0.0874712	-0.138494	0.92	0.917	1
Zfp704	0.0875382	0.150778	1	0.917	1
Got1	0.0875382	-0.142141	0.92	0.972	1
Mtx2	0.0875549	0.116676	1	1	1
Nsfl1c	0.0875549	0.102191	1	1	1
Mdn1	0.0875549	-0.143485	1	1	1
Mrpl45	0.0875549	0.0900815	1	1	1
Tmed9	0.0875549	0.209827	1	1	1
Zic2	0.0875549	-0.203167	1	1	1
Ccdc58	0.0875549	-0.0969943	1	1	1
Ndufv1	0.0875549	0.134908	1	1	1
Rgs16	0.0878244	-0.0382679	0.36	0.583	1
Sox5	0.0878537	0.0645432	0.4	0.194	1
Nomo1	0.0879234	0.151265	0.8	0.722	1
Med24	0.0879234	0.0750346	0.8	0.722	1
Lyn	0.0879428	-0.0363801	0.08	0.25	1
A930009A15Rik	0.0879428	-0.0739111	0.08	0.25	1
Sertad4	0.0882126	-0.0930082	0.44	0.611	1
Stx4a	0.0887054	0.0816023	0.68	0.5	1
Tpd52	0.0887752	0.112893	0.96	0.861	1
Alg5	0.0887752	0.133305	0.96	0.861	1
Rwdd2b	0.0888558	-0.046498	0.28	0.528	1
Bag4	0.0889188	0.132912	0.96	0.972	1
Adamts10	0.088935	0.143023	0.76	0.667	1
Gstz1	0.0889767	0.0560914	0.48	0.306	1
Trim14	0.0891991	0.0417026	0.32	0.139	1
Mon1a	0.0891991	0.0356648	0.32	0.139	1
Mtm1	0.0891991	0.0467258	0.32	0.139	1
Fbf1	0.0892058	-0.0889394	0.4	0.611	1
Spice1	0.0892432	0.0461594	0.8	0.556	1
Lyrm2	0.089598	-0.0854598	0.56	0.833	1
Ebag9	0.0896057	0.105245	0.84	0.833	1
Tnks1bp1	0.0896612	0.0718263	0.64	0.472	1
Mfap1b	0.0897574	-0.0855677	0.64	0.861	1
Crtc2	0.0899083	-0.0620599	0.24	0.417	1
Lpcat4	0.0899275	0.0944281	0.68	0.583	1
Pole2	0.0899506	0.173472	0.92	0.833	1
Rab3b	0.0899972	0.0418467	0.28	0.111	1
Pdpn	0.0900698	0.168209	0.92	0.861	1
Zfp672	0.0901451	0.0581918	0.72	0.472	1
Efemp2	0.0901451	-0.0336486	0.4	0.694	1
Fuca1	0.0901904	0.0500185	0.68	0.528	1
Grrp1	0.0902231	-0.162956	0.88	0.944	1
Rad1	0.0902231	-0.0829398	0.88	0.944	1
Rpl31	0.0903082	-0.0850289	1	1	1
Bcl10	0.0903082	0.0812787	1	1	1
Akap9	0.0903082	0.0994537	1	0.972	1
Glyr1	0.0903082	-0.143292	1	1	1
Dkc1	0.0903082	-0.142686	1	1	1
Tsacc	0.0904831	0.055548	0.88	0.75	1
Cyp27a1	0.090713	-0.0204664	0	0.111	1
4930523C07Rik	0.090713	-0.0191733	0	0.111	1
4933439K11Rik	0.090713	-0.123165	0	0.111	1
Gm15867	0.090713	-0.0155873	0	0.111	1
Grin3a	0.090713	-0.0399464	0	0.111	1
Gm12830	0.090713	-0.0247409	0	0.111	1
4930471C06Rik	0.090713	-0.0156577	0	0.111	1
Zfp987	0.090713	-0.0195835	0	0.111	1
Cytl1	0.090713	-0.0167744	0	0.111	1
1700016H13Rik	0.090713	-0.0164209	0	0.111	1
Dgkq	0.090713	-0.0189095	0	0.111	1
Gm13832	0.090713	-0.0202517	0	0.111	1
Ccdc63	0.090713	-0.0138542	0	0.111	1
Morn3	0.090713	-0.0221246	0	0.111	1
Lat2	0.090713	-0.0293032	0	0.111	1
Gm44731	0.090713	-0.0163631	0	0.111	1
Eva1a	0.090713	-0.0182708	0	0.111	1
Gm44206	0.090713	-0.0180641	0	0.111	1
Smim17	0.090713	-0.0200539	0	0.111	1
Inafm1	0.090713	-0.0199474	0	0.111	1
B230322F03Rik	0.090713	-0.026503	0	0.111	1
Trpm1	0.090713	-0.0196196	0	0.111	1
Alpk3	0.090713	-0.032398	0	0.111	1
Gpm6a	0.090713	-0.0239179	0	0.111	1
Gm45732	0.090713	-0.0286209	0	0.111	1
Gm16853	0.090713	-0.016604	0	0.111	1
Wdr72	0.090713	-0.0135922	0	0.111	1
Prss50	0.090713	-0.0194197	0	0.111	1
Gm48749	0.090713	-0.0220207	0	0.111	1
Icosl	0.090713	-0.0271868	0	0.111	1
Osbp2	0.090713	-0.0262646	0	0.111	1
Vtn	0.090713	-0.031163	0	0.111	1
Rptoros	0.090713	-0.0204044	0	0.111	1
Gm40438	0.090713	-0.024559	0	0.111	1
Tex21	0.090713	-0.0310736	0	0.111	1
Kcnk13	0.090713	-0.021318	0	0.111	1
Gm48357	0.090713	-0.0174974	0	0.111	1
Ripk3	0.090713	-0.0245244	0	0.111	1
Ptger4	0.090713	-0.022305	0	0.111	1
Gm48956	0.090713	-0.0133642	0	0.111	1
Gm16136	0.090713	-0.0242604	0	0.111	1
Bcl6	0.090713	-0.0227261	0	0.111	1
Wdr5b	0.090713	-0.0227121	0	0.111	1
Gm20468	0.090713	-0.0400608	0	0.111	1
Ptcra	0.090713	-0.0662432	0	0.111	1
Gm20703	0.090713	-0.0230018	0	0.111	1
Epas1	0.090713	-0.0175842	0	0.111	1
Psma8	0.090713	-0.0243691	0	0.111	1
Wnt8a	0.090713	-0.019697	0	0.111	1
Ecscr	0.090713	-0.0200413	0	0.111	1
Gm10544	0.090713	-0.0235841	0	0.111	1
C030005K06Rik	0.090713	-0.0226332	0	0.111	1
Ltbp3	0.090713	-0.0245647	0	0.111	1
Dock8	0.090713	-0.0232579	0	0.111	1
Pnliprp2	0.090713	-0.013912	0	0.111	1
5730405O15Rik	0.090713	-0.0183998	0	0.111	1
Rab33a	0.090713	-0.0183461	0	0.111	1
Fmr1nb	0.090713	-0.0592981	0	0.111	1
Cysltr1	0.090713	-0.0235391	0	0.111	1
Itga5	0.0911288	-0.0917621	0.44	0.611	1
Akap5	0.0914639	0.0408687	0.24	0.083	1
4930578M01Rik	0.0914639	0.0403846	0.24	0.083	1
Gm28417	0.0915314	0.0245267	0.08	0	1
Il1r2	0.0915314	0.0194611	0.08	0	1
Gm17090	0.0915314	0.0106291	0.08	0	1
Cntnap5a	0.0915314	0.0134283	0.08	0	1
Gm19461	0.0915314	0.0174211	0.08	0	1
Rcsd1	0.0915314	0.0157571	0.08	0	1
Mpz	0.0915314	0.0179185	0.08	0	1
Pcp4l1	0.0915314	0.0103815	0.08	0	1
Vsig8	0.0915314	0.031395	0.08	0	1
Ush2a	0.0915314	0.0138889	0.08	0	1
Gm13184	0.0915314	0.0171848	0.08	0	1
St8sia6	0.0915314	0.0151239	0.08	0	1
Fam78a	0.0915314	0.0181956	0.08	0	1
Gsn	0.0915314	0.00601572	0.08	0	1
Ptgs1	0.0915314	0.0134798	0.08	0	1
Serping1	0.0915314	0.0137767	0.08	0	1
Plcb2	0.0915314	0.0143914	0.08	0	1
Chac1	0.0915314	0.0154955	0.08	0	1
Fbln7	0.0915314	0.0107696	0.08	0	1
Banf2	0.0915314	0.0156381	0.08	0	1
Insm1	0.0915314	0.0152228	0.08	0	1
Gm14114	0.0915314	0.0191072	0.08	0	1
Hck	0.0915314	0.032339	0.08	0	1
Myh7b	0.0915314	0.0112078	0.08	0	1
L3mbtl1	0.0915314	0.020639	0.08	0	1
Zfp966	0.0915314	0.0126408	0.08	0	1
Pld1	0.0915314	0.0103478	0.08	0	1
Sema4a	0.0915314	0.0173822	0.08	0	1
Gm16540	0.0915314	0.0174683	0.08	0	1
Gm42463	0.0915314	0.0283012	0.08	0	1
Bcl2l15	0.0915314	0.0215175	0.08	0	1
9530097N15Rik	0.0915314	0.0138041	0.08	0	1
Gm42997	0.0915314	0.0142644	0.08	0	1
Cyp2u1	0.0915314	0.00846197	0.08	0	1
B230334C09Rik	0.0915314	0.0197203	0.08	0	1
Cyp2j9	0.0915314	0.010013	0.08	0	1
Skint6	0.0915314	0.0160418	0.08	0	1
Kcnq4	0.0915314	0.0107429	0.08	0	1
Zfp600	0.0915314	0.0168084	0.08	0	1
Car6	0.0915314	0.00967225	0.08	0	1
Adra2c	0.0915314	0.0157934	0.08	0	1
Gabrb1	0.0915314	0.0122999	0.08	0	1
Sowahb	0.0915314	0.0165547	0.08	0	1
Gbp8	0.0915314	0.0177156	0.08	0	1
Lrrc8dos	0.0915314	0.0142832	0.08	0	1
Gm26953	0.0915314	0.0260346	0.08	0	1
Gm42161	0.0915314	0.0206467	0.08	0	1
Myl2	0.0915314	0.0145647	0.08	0	1
Eln	0.0915314	0.019899	0.08	0	1
Cldn4	0.0915314	0.00964231	0.08	0	1
Fzd9	0.0915314	0.0229277	0.08	0	1
Col26a1	0.0915314	0.0069893	0.08	0	1
Gm15527	0.0915314	0.0140625	0.08	0	1
Gm44067	0.0915314	0.0159874	0.08	0	1
Mansc1	0.0915314	0.0622415	0.08	0	1
Nlrp12	0.0915314	0.0330459	0.08	0	1
Mag	0.0915314	0.0154994	0.08	0	1
Fxyd3	0.0915314	0.0110768	0.08	0	1
Tdrd12	0.0915314	0.0244369	0.08	0	1
Gm9885	0.0915314	0.0145809	0.08	0	1
Slc28a1	0.0915314	0.0122792	0.08	0	1
Gm45016	0.0915314	0.015894	0.08	0	1
Xrra1	0.0915314	0.0260587	0.08	0	1
Gm45075	0.0915314	0.00966194	0.08	0	1
Adprhl1	0.0915314	0.0266716	0.08	0	1
AW046200	0.0915314	0.0138614	0.08	0	1
Ocel1	0.0915314	0.0132082	0.08	0	1
Gm15890	0.0915314	0.0193749	0.08	0	1
Lcat	0.0915314	0.0185926	0.08	0	1
Nqo1	0.0915314	0.0130658	0.08	0	1
Clec18a	0.0915314	0.0152708	0.08	0	1
A830035O19Rik	0.0915314	0.0170901	0.08	0	1
Celf6	0.0915314	0.011188	0.08	0	1
B930092H01Rik	0.0915314	0.00714193	0.08	0	1
Gfral	0.0915314	0.0164378	0.08	0	1
AU023762	0.0915314	0.0402272	0.08	0	1
Susd5	0.0915314	0.0142991	0.08	0	1
Slc35d3	0.0915314	0.0156584	0.08	0	1
Aldh8a1	0.0915314	0.00871082	0.08	0	1
Clvs2	0.0915314	0.0109975	0.08	0	1
Ggt1	0.0915314	0.0172009	0.08	0	1
Atcay	0.0915314	0.0276877	0.08	0	1
Eef1akmt3	0.0915314	0.025075	0.08	0	1
Gm47438	0.0915314	0.0251663	0.08	0	1
Gm12146	0.0915314	0.0125973	0.08	0	1
Gm16033	0.0915314	0.0188697	0.08	0	1
Hand1	0.0915314	0.0979229	0.08	0	1
4930412M03Rik	0.0915314	0.0168396	0.08	0	1
Lrrc75aos1	0.0915314	0.0196756	0.08	0	1
Zbtb4	0.0915314	0.0562685	0.08	0	1
Itgae	0.0915314	0.014206	0.08	0	1
Trarg1	0.0915314	0.0250162	0.08	0	1
Efcab5	0.0915314	0.0194199	0.08	0	1
Evi2	0.0915314	0.0129568	0.08	0	1
AI662270	0.0915314	0.0543408	0.08	0	1
Gm11431	0.0915314	0.0277592	0.08	0	1
Ccdc182	0.0915314	0.0218175	0.08	0	1
Gm11630	0.0915314	0.0163199	0.08	0	1
Arl5c	0.0915314	0.01383	0.08	0	1
Tubg2	0.0915314	0.0119202	0.08	0	1
Trim47	0.0915314	0.0180678	0.08	0	1
Aatk	0.0915314	0.0162354	0.08	0	1
Gm48512	0.0915314	0.0216691	0.08	0	1
Rsad2	0.0915314	0.0607189	0.08	0	1
Gm47371	0.0915314	0.0173865	0.08	0	1
1300014J16Rik	0.0915314	0.0181731	0.08	0	1
Vash1	0.0915314	0.0103299	0.08	0	1
Gpr68	0.0915314	0.00850046	0.08	0	1
Slc24a4	0.0915314	0.0122171	0.08	0	1
Degs2	0.0915314	0.0180293	0.08	0	1
Pld4	0.0915314	0.00818942	0.08	0	1
Akr1c13	0.0915314	0.016239	0.08	0	1
Gm40663	0.0915314	0.0351952	0.08	0	1
9330162012Rik	0.0915314	0.0176165	0.08	0	1
Nrn1	0.0915314	0.0146439	0.08	0	1
Gm15810	0.0915314	0.0217636	0.08	0	1
Gm49357	0.0915314	0.0132366	0.08	0	1
Gm40999	0.0915314	0.0224765	0.08	0	1
Gm47040	0.0915314	0.0107257	0.08	0	1
Gm41077	0.0915314	0.0134503	0.08	0	1
4933413J09Rik	0.0915314	0.0116449	0.08	0	1
Gm32857	0.0915314	0.0272419	0.08	0	1
Stc1	0.0915314	0.00981472	0.08	0	1
Kbtbd6	0.0915314	0.0141598	0.08	0	1
Gm49233	0.0915314	0.0174471	0.08	0	1
Fam83a	0.0915314	0.0173278	0.08	0	1
Ly6h	0.0915314	0.0144318	0.08	0	1
Gm48952	0.0915314	0.0292076	0.08	0	1
Parp10	0.0915314	0.00704559	0.08	0	1
Baiap2l2	0.0915314	0.0151141	0.08	0	1
Upk3a	0.0915314	0.0252855	0.08	0	1
Kcnh3	0.0915314	0.020639	0.08	0	1
Gm34680	0.0915314	0.0139615	0.08	0	1
Gm49668	0.0915314	0.00875093	0.08	0	1
1700022N22Rik	0.0915314	0.01842	0.08	0	1
Rgs11	0.0915314	0.0141379	0.08	0	1
Ly6g6c	0.0915314	0.0188275	0.08	0	1
Ly6g6d	0.0915314	0.0121332	0.08	0	1
Ly6g6e	0.0915314	0.0197648	0.08	0	1
Lst1	0.0915314	0.013377	0.08	0	1
Gm11131	0.0915314	0.010013	0.08	0	1
Gm49857	0.0915314	0.00819825	0.08	0	1
Gm27217	0.0915314	0.0116448	0.08	0	1
1700061G19Rik	0.0915314	0.023281	0.08	0	1
Tmem232	0.0915314	0.0227555	0.08	0	1
Stpg4	0.0915314	0.0222716	0.08	0	1
Csf1r	0.0915314	0.0227913	0.08	0	1
2700046A07Rik	0.0915314	0.0134076	0.08	0	1
Gm50368	0.0915314	0.0158882	0.08	0	1
Gm17266	0.0915314	0.0125005	0.08	0	1
Gm50383	0.0915314	0.0210616	0.08	0	1
Foxd4	0.0915314	0.0218252	0.08	0	1
Cnnm1	0.0915314	0.0143453	0.08	0	1
BC037704	0.0915314	0.0174537	0.08	0	1
Gm16068	0.0915314	0.0195959	0.08	0	1
Sytl5	0.0915314	0.0278666	0.08	0	1
Gm14697	0.0915314	0.00846752	0.08	0	1
Fam122c	0.0915314	0.0179516	0.08	0	1
Gm15063	0.0915314	0.0154729	0.08	0	1
Ar	0.0915314	0.0735123	0.08	0	1
Ripply1	0.0915314	0.0125564	0.08	0	1
Gm15138	0.0915314	0.0156883	0.08	0	1
Rai2	0.0915314	0.016803	0.08	0	1
Prr18	0.0915405	-0.0374586	0.04	0.194	1
Fut8	0.0915556	0.0724291	0.88	0.722	1
Xpnpep3	0.0921788	0.0668535	0.88	0.778	1
Zbed5	0.0921854	0.0743175	0.48	0.306	1
Mapk1ip1	0.0921854	0.0752543	0.48	0.306	1
Ppm1j	0.0924682	0.0279359	0.2	0.056	1
Gm36839	0.0924682	0.0230785	0.2	0.056	1
Gm49741	0.0924682	0.0324373	0.2	0.056	1
Dab2ip	0.0926116	0.102579	0.92	0.806	1
AI480526	0.0928459	-0.0509308	0.24	0.444	1
Gm11508	0.0928459	-0.056596	0.24	0.444	1
Gli2	0.0929176	-0.103402	0.44	0.639	1
Nfkbia	0.0930239	0.107109	0.72	0.528	1
Polr3h	0.0930442	0.126773	0.96	0.889	1
Myg1	0.0930442	0.131908	0.96	0.889	1
8030462N17Rik	0.0931134	-0.131912	0.92	0.972	1
BC051226	0.0931135	0.0804882	0.68	0.528	1
Ptk7	0.0931264	-0.0971205	0.92	1	1
Hspd1	0.0931307	-0.171642	1	1	1
Uck2	0.0931307	-0.133779	0.96	1	1
Adss	0.0931307	-0.132399	1	1	1
Rps15a	0.0931307	-0.0811018	1	1	1
Cep295	0.0931307	-0.116757	0.96	1	1
Lrrfip2	0.0931307	-0.128879	0.96	1	1
Sqstm1	0.0931307	0.222456	1	0.972	1
Ube2l3	0.0931307	0.110887	1	1	1
Rnps1	0.0931307	-0.157522	1	1	1
Rsph3b	0.0934622	0.0744114	0.36	0.194	1
Fiz1	0.0935609	-0.100621	0.68	0.806	1
Leng8	0.0938909	0.0802022	0.84	0.583	1
Atxn7l1	0.0939738	-0.110346	0.52	0.722	1
Parp8	0.0944337	-0.127944	0.36	0.556	1
Mylip	0.0945178	0.0991247	0.48	0.333	1
Lhx1	0.0945639	-0.450952	0.96	0.972	1
Fam98a	0.0945639	-0.0956287	0.96	0.972	1
Erlin2	0.0946565	0.0889928	0.84	0.611	1
Ergic1	0.0947663	0.141709	0.92	0.722	1
1700048O20Rik	0.0948142	-0.0650232	0.2	0.389	1
2300009A05Rik	0.0950565	0.0983877	0.88	0.778	1
Arhgef25	0.0950565	0.136638	0.84	0.806	1
Ifi30	0.0957775	-0.0771169	0.76	0.972	1
Ercc6l	0.0959796	-0.138803	0.92	0.944	1
Rbms3	0.0960003	-0.0667501	0.2	0.361	1
Pdk1	0.0960059	0.126554	0.56	0.417	1
Rwdd4a	0.096006	-0.120401	0.92	0.972	1
Ythdf2	0.0960192	-0.135676	0.92	1	1
D030056L22Rik	0.0960192	0.17413	1	0.944	1
Fundc2	0.0960192	0.128036	0.92	1	1
Smap1	0.0960236	0.161474	1	1	1
Psmd1	0.0960236	-0.146947	1	1	1
Gigyf2	0.0960236	-0.108138	1	1	1
Hypk	0.0960236	0.0987779	0.96	1	1
[truncated: 30,286 more rows]

## Sheet: Epiblast
gene	p_val	avg_log2FC	pct.1	pct.2	p_val_adj
Yap1	2.42584e-62	-0.354785	0.051	0.87	7.83183e-58
Gm10076	2.51226e-51	-0.477801	1	1	8.11082e-47
Rps28	4.77567e-51	-0.313098	1	1	1.54182e-46
Rpl38	1.11763e-40	-0.366571	1	1	3.60825e-36
Rps29	2.1185e-38	-0.350551	1	1	6.83959e-34
Rps27	3.61349e-38	-0.409641	1	1	1.16661e-33
Dab2	5.30258e-38	-0.0265524	0.005	0.58	1.71194e-33
Rps2	1.01675e-37	0.241345	1	1	3.28258e-33
Rpl37	6.1933e-37	-0.264574	1	1	1.99951e-32
Gm42418	6.00523e-36	-0.90614	0.787	0.991	1.93879e-31
Rpl35	7.5329e-36	-0.241712	1	1	2.432e-31
Rpl39	3.38643e-34	-0.29127	1	1	1.09331e-29
Rpl37a	9.34156e-33	-0.22313	1	1	3.01592e-28
Rpl36	5.65281e-32	-0.209567	1	1	1.82501e-27
Rps26	1.80744e-30	-0.308777	1	1	5.83532e-26
Hmgb2	1.74406e-26	-0.207598	1	1	5.63068e-22
Chchd2	4.9834e-26	0.275096	1	1	1.60889e-21
Ajuba	8.52867e-26	-0.264638	0.69	0.931	2.75348e-21
Amotl2	1.22335e-24	-0.201936	0.398	0.74	3.94959e-20
Rps21	2.62878e-23	-0.451227	1	1	8.48702e-19
Rpl36a	2.26833e-22	-0.222104	1	1	7.32332e-18
Ndufb8	4.48549e-22	0.289456	1	1	1.44814e-17
Uba52	1.10764e-21	-0.256849	1	1	3.57602e-17
Hypk	2.61835e-21	0.308259	1	1	8.45333e-17
Slc2a1	4.04192e-21	-0.488008	0.995	1	1.30493e-16
Ppp1r14b	4.33429e-21	0.28881	1	1	1.39932e-16
Fth1	2.14348e-20	0.417445	1	1	6.92022e-16
Smarcd1	2.61461e-19	-0.270655	1	1	8.44127e-15
Prdx2	3.79375e-19	0.210711	1	1	1.22481e-14
Set	5.53191e-19	-0.187542	1	1	1.78598e-14
Lrp2	1.54259e-17	-0.262537	0.815	0.939	4.98026e-13
AY036118	3.84401e-17	-0.562073	0.81	0.991	1.24104e-12
Atp5k	5.03074e-17	-0.225249	1	1	1.62417e-12
Tomm7	6.53212e-17	-0.17463	1	1	2.1089e-12
Eef1d	8.68587e-17	0.201232	1	1	2.80423e-12
Npm3	2.3342e-16	0.440978	0.995	1	7.53595e-12
Atp5g1	2.36283e-16	0.198431	1	1	7.62841e-12
Apoe	2.4964e-16	0.0748392	0.898	0.987	8.05962e-12
Cox5a	4.30945e-16	0.20011	1	1	1.39131e-11
Oaz1	8.30171e-16	0.201697	1	1	2.68021e-11
Ncl	8.97317e-16	-0.191799	1	1	2.89699e-11
Nme2	1.04806e-15	0.166434	1	1	3.38366e-11
Rpl41	1.58921e-15	-0.116225	1	1	5.13078e-11
Wwc2	1.72963e-15	-0.191336	0.787	0.918	5.5841e-11
Pgam1	6.23544e-15	0.227684	1	1	2.01311e-10
Rps5	7.50636e-15	0.140598	1	1	2.42343e-10
Sinhcaf	8.92777e-15	-0.22683	1	1	2.88233e-10
Mrpl43	1.03121e-14	0.241966	1	0.996	3.32926e-10
Trmt112	2.67829e-14	0.241401	1	1	8.64685e-10
Acsl4	2.75484e-14	-0.351588	0.972	0.991	8.89401e-10
Gapdh	2.99965e-14	0.256823	1	1	9.68436e-10
Rplp0	5.66759e-14	0.138586	1	1	1.82978e-09
Ppp1ca	6.44589e-14	0.245329	1	1	2.08106e-09
Mdk	7.62069e-14	0.195811	1	1	2.46034e-09
Ndufs7	1.46551e-13	0.194624	1	1	4.7314e-09
Cox8a	1.68169e-13	0.300249	1	1	5.42935e-09
Fgf8	2.19927e-13	0.666165	0.833	0.615	7.10033e-09
Rpsa	3.31155e-13	0.184124	1	1	1.06913e-08
Rpl34	3.36594e-13	-0.121754	1	1	1.08669e-08
Rps12	6.43369e-13	-0.208475	1	1	2.07712e-08
Cda	7.95144e-13	0.112138	0.602	0.277	2.56712e-08
Taf1d	8.31907e-13	-0.234905	0.995	0.991	2.68581e-08
Ssr4	9.23147e-13	0.231237	0.995	0.996	2.98038e-08
Eif3i	1.13304e-12	0.17455	1	1	3.65801e-08
Cdk2ap1	1.17594e-12	0.185891	0.995	1	3.79652e-08
Atp5g2	1.22692e-12	0.176737	1	1	3.96112e-08
Rpl19	1.64981e-12	0.109875	1	1	5.32642e-08
Bola2	1.66731e-12	-0.189383	1	1	5.3829e-08
Morf4l1	1.7483e-12	-0.147033	1	1	5.64437e-08
Rps8	2.49837e-12	-0.126957	1	1	8.06598e-08
Atp5o	3.22642e-12	0.179733	1	1	1.04165e-07
Ndufb9	4.13987e-12	0.159817	1	1	1.33656e-07
Hmga1	4.33739e-12	-0.184781	1	1	1.40033e-07
Eif3k	4.88508e-12	0.167695	1	1	1.57715e-07
Sms	5.30549e-12	-0.225487	1	1	1.71288e-07
Qser1	5.9726e-12	-0.226401	0.995	1	1.92825e-07
Serbp1	7.64051e-12	-0.120924	1	1	2.46674e-07
Mrpl11	9.18324e-12	0.199601	1	1	2.96481e-07
Slc25a3	1.17825e-11	0.185078	1	1	3.80397e-07
Eif2s3y	1.23386e-11	-0.292947	0.236	0.545	3.98351e-07
Znrd2	1.23953e-11	0.305094	1	1	4.00184e-07
Park7	1.2908e-11	0.150148	1	1	4.16736e-07
Psmb3	1.37858e-11	0.194888	1	1	4.45074e-07
Sumo2	1.37858e-11	0.14582	1	1	4.45074e-07
Tpm1	1.53286e-11	-0.19013	0.995	1	4.94885e-07
Flnb	1.56721e-11	-0.117039	0.597	0.753	5.05974e-07
Mrpl21	2.34938e-11	0.20885	0.991	1	7.58498e-07
Myh9	2.72223e-11	-0.220966	0.986	0.996	8.78871e-07
Eif1ad	4.10009e-11	0.184927	0.995	1	1.32371e-06
Mrpl49	4.13059e-11	0.223056	0.995	0.996	1.33356e-06
Ran	4.37198e-11	0.123135	1	1	1.41149e-06
Romo1	5.51024e-11	-0.192847	0.995	1	1.77898e-06
Prdx1	5.59201e-11	0.191062	1	1	1.80538e-06
Rpl10-ps3	5.64881e-11	-0.100169	0.361	0.606	1.82372e-06
Atp5d	5.75913e-11	0.173022	1	1	1.85933e-06
Ccn1	6.60859e-11	-0.0811918	0.069	0.303	2.13358e-06
mt-Atp8	6.78507e-11	-0.231139	0.977	0.987	2.19056e-06
Uty	7.27859e-11	-0.211335	0.236	0.519	2.34989e-06
Rplp1	7.9522e-11	-0.150214	1	1	2.56737e-06
Rpl15	8.06925e-11	0.0971254	1	1	2.60516e-06
Nampt	1.79355e-10	-0.192691	0.986	0.987	5.79047e-06
Ptpn14	1.94977e-10	-0.132241	0.625	0.792	6.29484e-06
Dync1li1	2.50368e-10	-0.175165	0.995	0.996	8.08314e-06
Hnrnpab	2.77232e-10	-0.161877	1	1	8.95044e-06
Skp1a	2.81198e-10	-0.152654	1	1	9.07847e-06
Sall2	2.90522e-10	-0.199711	0.958	0.983	9.37952e-06
Nodal	3.10974e-10	0.178189	0.648	0.372	1.00398e-05
Hmgcs1	3.16418e-10	-0.44871	0.991	0.97	1.02155e-05
Ccdc6	3.18802e-10	-0.148655	0.931	0.974	1.02925e-05
Pdzd4	3.44504e-10	-0.22618	0.995	1	1.11223e-05
Supt4a	3.51055e-10	0.157553	1	1	1.13338e-05
Rce1	3.70194e-10	0.161535	0.991	0.866	1.19517e-05
Rpl9	3.85681e-10	0.127328	1	1	1.24517e-05
Polr2g	5.30209e-10	0.192971	1	1	1.71178e-05
Mybbp1a	5.555e-10	-0.178876	1	1	1.79343e-05
Rab6b	6.23857e-10	-0.107799	0.63	0.788	2.01412e-05
Id1	6.55343e-10	0.620694	0.667	0.407	2.11578e-05
Atp5c1	6.78337e-10	0.163659	1	1	2.19001e-05
Ppib	6.97458e-10	0.159293	1	1	2.25174e-05
Sparc	7.05344e-10	-0.20021	0.94	0.957	2.2772e-05
Wdr43	7.17105e-10	-0.169874	1	1	2.31517e-05
Adk	1.00395e-09	-0.229102	1	1	3.24124e-05
Cox4i1	1.20028e-09	0.160386	1	1	3.87509e-05
Prdx3	1.26498e-09	0.191941	0.995	0.987	4.08398e-05
Diablo	1.28533e-09	0.147219	0.991	0.987	4.14967e-05
Ndufs8	1.29123e-09	0.194144	0.991	0.996	4.16873e-05
Cuedc2	1.37005e-09	0.171545	0.991	1	4.42322e-05
Eif5a	1.37005e-09	0.1047	1	1	4.42322e-05
Ddx3y	1.45622e-09	-0.179069	0.236	0.498	4.7014e-05
Ubb	1.48023e-09	0.123267	1	1	4.77893e-05
Clpp	1.82346e-09	0.173894	0.995	1	5.88706e-05
Swi5	1.92506e-09	0.177596	1	1	6.21506e-05
Il31ra	1.94605e-09	-0.0253856	0.046	0.255	6.28281e-05
Cox17	2.20378e-09	-0.153452	0.995	1	7.11491e-05
Gja1	2.21861e-09	-0.214556	0.977	0.996	7.16278e-05
Aurkaip1	2.24379e-09	0.147283	1	1	7.24409e-05
Mogat2	2.2687e-09	0.151466	0.903	0.749	7.32451e-05
Ddx18	2.79521e-09	-0.147264	1	1	9.02433e-05
Fibp	3.19358e-09	0.152968	0.977	0.957	0.000103105
Hnrnpa3	3.29695e-09	-0.21693	1	1	0.000106442
Eno1	3.65195e-09	-0.229231	1	1	0.000117903
Ndufb1-ps	3.88597e-09	-0.155603	0.995	1	0.000125459
Sfr1	3.93799e-09	0.177819	1	1	0.000127138
Eif3j1	3.99068e-09	-0.163412	1	1	0.000128839
Cox7c	4.04406e-09	-0.0949997	1	1	0.000130562
2610307P16Rik	4.5452e-09	-0.249459	0.977	0.97	0.000146742
Wnt3	4.66792e-09	0.0847049	0.389	0.143	0.000150704
Nop58	4.88992e-09	-0.154233	1	1	0.000157871
Lmnb1	4.9988e-09	-0.203713	1	1	0.000161386
Nop56	5.17793e-09	-0.196398	1	1	0.000167169
Rpl22	5.22368e-09	-0.0982507	1	1	0.000168646
H2afv	5.95899e-09	0.180447	1	1	0.000192386
Cdca7	6.70616e-09	-0.208956	1	1	0.000216508
Pmm1	7.34952e-09	0.242638	0.995	0.991	0.000237279
H3f3a	7.71013e-09	0.100606	1	1	0.000248921
Cdk5rap1	8.44034e-09	0.141955	0.653	0.416	0.000272496
Eif2s2	8.70732e-09	-0.137355	1	1	0.000281116
Gas5	1.01313e-08	-0.16717	1	1	0.000327087
Fus	1.07621e-08	-0.19114	1	1	0.000347454
G3bp2	1.21926e-08	-0.179501	1	1	0.000393638
Atp6v0c	1.26187e-08	0.175072	1	1	0.000407394
Cdk4	1.40456e-08	0.128525	1	1	0.000453461
Plaat3	1.42752e-08	0.148589	0.921	0.835	0.000460874
Ssr2	1.44724e-08	0.173339	1	1	0.000467241
H2afz	1.45966e-08	0.168442	1	1	0.000471253
Arf5	1.45966e-08	0.16824	1	1	0.000471253
Mrpl20	1.49118e-08	0.147369	1	1	0.000481428
Nectin2	1.51547e-08	-0.126269	0.806	0.883	0.00048927
Btf3	1.58299e-08	0.087966	1	1	0.000511068
Thumpd1	1.58635e-08	-0.160809	0.986	0.996	0.000512153
Gmfb	1.62428e-08	-0.158606	0.931	0.97	0.0005244
Flna	1.80031e-08	-0.207716	0.87	0.887	0.000581229
Cuta	1.99134e-08	0.16081	0.995	1	0.000642903
Rcl1	2.08624e-08	0.183497	0.986	1	0.000673542
Lsm4	2.13985e-08	0.149091	1	1	0.000690852
Lsm2	2.1948e-08	0.134406	1	1	0.00070859
Atp5e	2.61961e-08	-0.131796	1	1	0.00084574
H2afy2	2.64208e-08	-0.15123	0.847	0.9	0.000852996
Vps13a	2.91414e-08	0.161737	0.917	0.805	0.00094083
Ube2k	2.92149e-08	-0.153779	1	1	0.000943204
Uqcc3	3.03362e-08	0.202629	0.991	0.991	0.000979404
Rpl29	3.09776e-08	0.100061	1	1	0.00100011
mt-Nd4l	3.16306e-08	-0.222645	0.981	0.991	0.00102119
Rnaseh2c	3.25701e-08	0.185302	1	1	0.00105153
Rpl18a	3.29805e-08	0.0870889	1	1	0.00106478
Ubxn1	3.51089e-08	0.189654	1	1	0.00113349
Bsg	3.67538e-08	0.147675	1	1	0.0011866
Fdps	3.96078e-08	-0.288288	1	1	0.00127874
Lin28a	3.96078e-08	-0.179393	1	1	0.00127874
D8Ertd738e	4.33889e-08	0.148581	1	1	0.00140081
Tmem179b	4.34595e-08	0.124929	0.838	0.736	0.00140309
Ppp4r2	4.71282e-08	-0.145553	1	1	0.00152153
Gm17018	4.73876e-08	0.154788	0.986	0.944	0.00152991
Dad1	4.8911e-08	0.151841	1	1	0.00157909
Gng3	5.1602e-08	0.191236	0.986	1	0.00166597
Pus7	5.28857e-08	-0.156703	0.977	0.983	0.00170741
U2af1	5.3991e-08	0.120818	1	1	0.0017431
Tdg	5.64867e-08	-0.163541	1	1	0.00182367
Dnmt3b	6.10633e-08	-0.167307	1	1	0.00197143
Ndufa3	6.36143e-08	-0.148692	0.995	1	0.00205379
Sdhd	6.49282e-08	0.154227	0.995	1	0.00209621
Cbx1	7.10285e-08	-0.132342	1	1	0.00229315
Canx	7.45861e-08	-0.139822	1	0.991	0.00240801
Dhx15	7.48904e-08	-0.13978	1	1	0.00241784
Meg3	8.08733e-08	-0.243417	0.986	0.957	0.00261099
Metap2	8.12317e-08	-0.122906	1	1	0.00262257
Sf3b2	8.42522e-08	0.152341	1	1	0.00272008
Magoh	9.36014e-08	0.133612	1	1	0.00302192
Smc3	9.47427e-08	0.191851	1	1	0.00305877
Psmb2	1.16803e-07	0.1188	1	1	0.00377099
Chd7	1.21616e-07	-0.173429	0.94	0.961	0.00392636
Xist	1.21665e-07	0.497244	0.755	0.446	0.00392796
Prdx5	1.23545e-07	0.156506	0.995	1	0.00398865
Axin2	1.2405e-07	0.0961727	0.472	0.247	0.00400495
Pomp	1.26043e-07	0.113439	1	1	0.0040693
Rpl11	1.29105e-07	0.113454	1	1	0.00416815
Atp6v1f	1.4096e-07	0.130378	1	1	0.00455089
Nav2	1.41515e-07	-0.177913	0.972	0.996	0.00456882
Anxa11	1.45033e-07	-0.123499	0.745	0.84	0.00468239
Tmem223	1.47851e-07	0.161822	0.991	0.974	0.00477338
Ptprg	1.4904e-07	-0.252028	0.981	0.991	0.00481176
Map7d3	1.60271e-07	-0.22119	0.94	0.978	0.00517436
Fzd7	1.63283e-07	-0.142525	0.819	0.879	0.00527161
Nme1	1.71269e-07	0.0980679	1	1	0.00552942
Grb10	1.72445e-07	-0.217648	0.931	0.983	0.00556737
Kpna4	1.74349e-07	-0.15778	0.995	0.996	0.00562885
Rnf10	1.85373e-07	-0.1448	0.995	1	0.00598477
6330403K07Rik	1.91085e-07	0.0737965	0.625	0.394	0.00616919
Dbi	2.03783e-07	-0.15994	1	1	0.00657914
Jmjd1c	2.13219e-07	-0.179731	0.995	0.996	0.00688378
Snrpg	2.15326e-07	-0.0533458	1	1	0.00695179
Smad4	2.1788e-07	-0.147329	1	1	0.00703426
Drap1	2.26608e-07	0.136508	0.995	1	0.00731604
Ddx5	2.28394e-07	-0.167465	1	1	0.00737369
Slc2a3	2.40532e-07	-0.0919464	0.921	0.935	0.00776557
Pmepa1	2.5576e-07	0.190152	0.884	0.801	0.0082572
Spon1	2.65091e-07	-0.200471	0.718	0.831	0.00855847
Irx5	2.65737e-07	0.030004	0.199	0.039	0.00857932
S100a6	2.74896e-07	0.0244076	0.255	0.074	0.00887501
Phb2	2.80987e-07	0.135677	1	1	0.00907167
Wtip	3.21649e-07	-0.132643	0.856	0.887	0.0103844
Psma5	3.24446e-07	0.112042	1	1	0.0104747
Shroom3	3.36333e-07	-0.132255	0.773	0.835	0.0108585
Nudt21	3.39885e-07	0.128354	1	1	0.0109732
Baz1a	3.68836e-07	0.125231	0.796	0.593	0.0119079
Idh1	3.70669e-07	-0.115359	0.801	0.857	0.011967
Snhg8	3.72918e-07	-0.178315	0.995	1	0.0120397
Stub1	3.77259e-07	0.129614	1	1	0.0121798
Trappc1	4.11239e-07	0.122275	0.977	0.961	0.0132769
Rtl8b	4.41149e-07	0.0883834	0.69	0.463	0.0142425
Calu	4.6057e-07	-0.114875	0.963	0.978	0.0148695
Eef1g	4.66041e-07	0.142762	1	1	0.0150461
Bend3	4.80373e-07	-0.143004	0.949	0.991	0.0155088
Rpl35a	5.14726e-07	-0.0663914	1	1	0.0166179
Ywhaz	5.16693e-07	-0.148628	1	1	0.0166814
Mrpl55	5.42936e-07	0.134103	1	1	0.0175287
Serf2	5.59719e-07	0.129361	1	1	0.0180705
Sf3b6	5.88063e-07	0.162786	1	1	0.0189856
Itm2b	6.08489e-07	0.150135	0.995	0.991	0.0196451
Stk32a	6.14486e-07	0.061819	0.31	0.117	0.0198387
Serpinh1	6.22486e-07	0.160128	0.995	0.991	0.020097
Hist1h4a	6.24364e-07	-0.0942783	0.444	0.584	0.0201576
Sp5	6.83992e-07	0.0272059	0.102	0	0.0220827
Smdt1	7.15911e-07	0.138861	1	1	0.0231132
Mpdu1	7.96883e-07	0.128146	0.986	0.978	0.0257274
Nanog	8.07742e-07	0.157863	0.856	0.736	0.0260779
Atp1a1	8.60572e-07	-0.129046	0.986	0.983	0.0277836
Cdca5	8.79014e-07	0.13429	0.968	0.939	0.028379
Rpl6	8.90089e-07	-0.0527401	1	1	0.0287365
Wdr74	9.20536e-07	0.218783	1	1	0.0297195
Psmd8	9.2398e-07	0.123481	1	1	0.0298307
Cct2	1.02562e-06	-0.124386	1	1	0.033112
Ganab	1.05918e-06	0.122321	0.954	0.9	0.0341955
Rpl7a	1.12122e-06	0.134556	1	1	0.0361986
Atp5h	1.12122e-06	0.110721	1	1	0.0361986
G3bp1	1.14219e-06	-0.13981	1	1	0.0368757
Emg1	1.15069e-06	0.115772	1	1	0.0371499
Nrk	1.16731e-06	0.0210012	0.005	0.117	0.0376866
Mid1ip1	1.16827e-06	-0.165987	0.912	0.957	0.0377175
Slc44a1	1.19894e-06	-0.104824	0.731	0.784	0.0387079
Commd2	1.22085e-06	0.120797	0.991	1	0.0394153
Rer1	1.22537e-06	0.119961	1	1	0.0395612
Prmt1	1.24821e-06	0.107379	1	1	0.0402986
Gls	1.25101e-06	-0.138097	0.944	0.957	0.040389
Bptf	1.25747e-06	-0.162308	0.995	1	0.0405973
Gabarap	1.27616e-06	0.139829	0.991	1	0.0412009
Tmem134	1.3216e-06	0.130503	0.954	0.939	0.042668
Fabp3	1.40276e-06	-0.091376	0.486	0.615	0.0452883
Otx2	1.44098e-06	-0.167188	0.991	1	0.0465219
Tomm22	1.45694e-06	0.105457	1	1	0.0470372
Ndufv1	1.50032e-06	0.171941	0.981	1	0.0484377
Npm1	1.52249e-06	0.0810558	1	1	0.0491535
Sqle	1.52643e-06	-0.207619	0.944	0.965	0.0492809
Rnd3	1.59129e-06	-0.113832	0.528	0.654	0.0513749
Ccdc124	1.59668e-06	0.131255	0.991	0.991	0.051549
Kdm5d	1.61612e-06	-0.0808823	0.171	0.359	0.0521763
Jund	1.6321e-06	-0.203523	0.986	1	0.0526925
Pcnp	1.63211e-06	-0.123243	1	1	0.0526927
Ndufv2	1.6622e-06	0.126039	1	1	0.053664
Rtraf	1.67438e-06	0.105233	1	1	0.0540573
Plekha1	1.71445e-06	-0.152621	0.977	0.987	0.0553512
Srsf9	1.73659e-06	0.107677	1	1	0.0560659
Caprin1	1.84749e-06	-0.152111	1	1	0.0596462
Hnrnpf	1.84749e-06	-0.130066	1	1	0.0596462
Txlng	1.85659e-06	-0.127184	0.958	0.97	0.05994
Prpf4b	2.00113e-06	-0.151694	1	1	0.0646066
Nr6a1	2.0084e-06	-0.178141	0.995	1	0.0648412
Dido1	2.03035e-06	-0.147966	0.995	0.991	0.0655499
Pycrl	2.10876e-06	0.116739	0.995	0.961	0.0680813
Psme2	2.11283e-06	0.176013	0.991	0.991	0.0682128
Snrnp70	2.17486e-06	-0.144601	1	1	0.0702153
Vegfb	2.18263e-06	0.141731	0.995	0.974	0.0704664
Wbp11	2.3801e-06	-0.136584	1	1	0.0768414
Tmem147	2.38867e-06	0.12503	0.995	0.991	0.0771184
Mrps5	2.3973e-06	-0.142398	1	1	0.0773967
Ddx56	2.40572e-06	0.144427	0.981	0.978	0.0776685
Sec62	2.40593e-06	-0.154967	0.991	0.996	0.0776756
Galnt3	2.45395e-06	-0.129302	0.681	0.762	0.0792257
Cdk17	2.50094e-06	-0.121937	0.861	0.918	0.0807429
Lats2	2.50813e-06	-0.0732964	0.301	0.476	0.0809748
Arl6ip1	2.64149e-06	0.25064	1	1	0.0852805
Srp9	2.67005e-06	0.131871	1	1	0.0862026
Prelid1	2.72807e-06	0.120551	1	1	0.0880756
Prrg4	2.84536e-06	-0.0959245	0.759	0.861	0.0918626
Clta	2.95131e-06	0.104365	1	1	0.0952831
Aqr	3.15813e-06	-0.132358	1	1	0.10196
Gar1	3.15813e-06	-0.134042	1	1	0.10196
Txnip	3.16505e-06	0.0791021	0.546	0.329	0.102184
Efna5	3.20311e-06	-0.186591	0.977	0.983	0.103412
Ccs	3.23168e-06	0.126587	0.958	0.848	0.104335
Ndufb5	3.27249e-06	0.128487	1	1	0.105652
Tmem17	3.32238e-06	0.0492848	0.579	0.346	0.107263
Tmem216	3.3451e-06	0.10537	0.949	0.861	0.107997
Morc4	3.40461e-06	0.00404156	0.005	0.108	0.109918
Mrpl16	3.53674e-06	0.139854	0.991	0.944	0.114184
Ssu72	3.53823e-06	0.13879	1	1	0.114232
H3f3b	3.53823e-06	0.132548	1	1	0.114232
Sec61g	3.57603e-06	-0.0736609	1	1	0.115452
Dkk1	3.75868e-06	0.0352536	0.194	0.052	0.121349
BC003965	3.8246e-06	0.132336	1	0.996	0.123477
Pgrmc2	3.89261e-06	-0.124266	0.991	0.983	0.125673
Aebp2	4.045e-06	-0.134485	0.931	0.952	0.130593
Gsto1	4.0609e-06	0.128772	0.995	0.983	0.131106
Colec12	4.18855e-06	-0.100524	0.579	0.732	0.135227
Trim71	4.23617e-06	-0.14044	1	1	0.136765
Tmem109	4.79269e-06	0.0731934	0.75	0.541	0.154732
Krt18	4.91578e-06	-0.143806	0.968	0.978	0.158706
Tubb5	4.94265e-06	0.134488	1	1	0.159574
Rps11	5.04732e-06	0.112035	1	1	0.162953
Sdhaf1	5.08947e-06	0.0962795	0.917	0.874	0.164314
Tmsb10	5.20832e-06	-0.105453	1	1	0.16815
Slc29a1	5.29758e-06	0.103187	0.861	0.684	0.171032
Npr1	5.38832e-06	0.0296229	0.259	0.095	0.173962
L1td1	5.48762e-06	-0.159688	1	1	0.177168
Timm17b	5.48762e-06	0.120174	0.995	1	0.177168
Smim40	5.48843e-06	0.0637192	0.532	0.316	0.177194
Qprt	5.65213e-06	0.0902428	0.912	0.766	0.182479
Nxt1	6.0478e-06	0.108219	1	1	0.195253
H2afx	6.11097e-06	0.192497	1	1	0.197293
Ivns1abp	6.21765e-06	-0.117203	1	0.996	0.200737
D730003I15Rik	6.35524e-06	0.0337561	0.301	0.121	0.205179
Prpf19	6.62807e-06	0.131298	0.995	0.996	0.213987
Sema3e	6.6763e-06	-0.134656	0.801	0.87	0.215544
Otub1	6.73176e-06	0.160414	1	0.996	0.217335
Srsf1	6.89614e-06	-0.138014	1	1	0.222642
Zfpl1	7.05011e-06	0.10189	0.898	0.823	0.227613
Dnm1l	7.28555e-06	-0.121111	0.981	0.974	0.235214
Kdelr2	7.38711e-06	0.130666	1	0.978	0.238493
Cbx5	7.43812e-06	-0.116999	1	1	0.24014
Foxp1	7.48925e-06	-0.150148	0.981	0.996	0.241791
Ndufa12	7.48936e-06	0.12935	1	1	0.241794
Morf4l2	7.54094e-06	-0.133946	1	1	0.243459
Chst1	7.65516e-06	0.0940868	0.731	0.485	0.247147
Rpl13	7.77728e-06	0.055888	1	1	0.251089
Id3	8.04818e-06	0.274634	1	1	0.259835
Ctxn1	8.13173e-06	0.0901923	0.889	0.775	0.262533
Cript	8.1451e-06	0.109687	0.995	0.996	0.262965
Cdkn1a	8.2398e-06	0.0783673	0.31	0.134	0.266022
Idi1	8.48597e-06	-0.262612	0.995	0.996	0.27397
Rab28	8.88655e-06	-0.0953963	0.829	0.905	0.286902
Kctd12b	9.10648e-06	-0.0398945	0.111	0.277	0.294003
Rab5if	9.22473e-06	0.102057	1	1	0.297821
Clic6	9.86362e-06	-0.00113389	0.005	0.1	0.318447
Rps9	1.011e-05	0.0647896	1	1	0.3264
Zfp975	1.02028e-05	-0.0595761	0.514	0.662	0.329399
Slc35b1	1.03765e-05	0.112922	0.972	0.935	0.335006
Nars	1.05289e-05	-0.122758	1	1	0.339926
Foxa2	1.07514e-05	0.0298211	0.093	0.004	0.34711
Cth	1.10596e-05	-0.129188	0.889	0.952	0.357059
Higd2a	1.11509e-05	0.112184	0.995	1	0.360008
Rtn3	1.11509e-05	0.17838	1	0.996	0.360008
Mdh2	1.12264e-05	0.147608	1	1	0.362443
Elavl3	1.12304e-05	-0.147706	0.815	0.918	0.362573
Polr2e	1.1533e-05	0.115626	1	1	0.372344
Erlin1	1.15675e-05	0.06223	0.63	0.394	0.373457
Mrpl12	1.18876e-05	0.105803	1	1	0.383791
Rpl8	1.2089e-05	0.0786932	1	1	0.390295
Nucks1	1.24182e-05	-0.112679	1	1	0.40092
AI506816	1.24184e-05	-0.120007	0.917	0.944	0.400928
Polr2l	1.26706e-05	-0.135806	0.995	1	0.40907
Bbip1	1.28142e-05	0.109665	0.977	0.952	0.413708
Mthfd2l	1.31979e-05	0.128727	0.935	0.896	0.426094
Rad9a	1.32528e-05	0.0673762	0.718	0.472	0.427865
Rspo3	1.3283e-05	0.0575448	0.407	0.216	0.42884
Jagn1	1.4027e-05	0.109754	0.986	0.952	0.452863
Egr1	1.43592e-05	-0.0632658	0.245	0.42	0.463587
Hist1h2ap	1.46731e-05	-0.395005	0.931	0.952	0.473721
Hmgn1	1.4726e-05	0.073557	1	1	0.475429
Ddx39	1.55823e-05	0.104188	1	1	0.503075
Cd81	1.62151e-05	0.1319	1	1	0.523505
Washc4	1.64155e-05	-0.101095	0.907	0.939	0.529975
Glrx	1.66846e-05	0.103696	0.852	0.732	0.538663
Pkdcc	1.68715e-05	0.118844	0.815	0.636	0.544697
Hist1h4c	1.69996e-05	-0.136792	0.63	0.701	0.548832
Cep126	1.71319e-05	-0.0883352	0.699	0.805	0.553105
Nip7	1.71537e-05	0.0877588	1	1	0.553806
Ctbp2	1.7296e-05	-0.144467	0.995	0.996	0.558401
Tecr	1.76713e-05	0.121213	0.995	1	0.570517
Ppp4c	1.79652e-05	0.133795	0.995	1	0.580008
Hist1h4h	1.79898e-05	-0.208672	0.722	0.788	0.580801
Ibtk	1.87334e-05	-0.0863406	0.884	0.944	0.604808
Polr3d	1.90618e-05	-0.118289	0.981	0.987	0.615411
Mrpl38	1.90625e-05	0.108794	1	0.991	0.615433
Tcea3	1.92167e-05	0.0711094	0.667	0.511	0.62041
1810058I24Rik	1.93785e-05	0.131218	0.995	1	0.625634
Cdx2	1.93834e-05	0.0144644	0.088	0.004	0.625792
Hnrnpu	1.95063e-05	-0.148151	1	1	0.629759
Ube2m	1.95063e-05	0.117808	1	1	0.629759
Bax	1.95704e-05	0.108132	1	1	0.631832
Aip	1.96786e-05	0.0895457	0.866	0.736	0.635324
1190005I06Rik	1.98539e-05	-0.0684038	0.324	0.476	0.640983
Id2	2.02109e-05	0.270155	0.676	0.563	0.652508
Cdh1	2.04903e-05	-0.134374	0.991	0.991	0.66153
Spcs1	2.05577e-05	0.140613	0.995	1	0.663706
Dst	2.11018e-05	-0.132921	0.981	0.978	0.681273
Socs6	2.17332e-05	-0.0969927	0.843	0.887	0.701656
Olig1	2.1845e-05	0.0371175	0.227	0.082	0.705265
AU020206	2.24124e-05	-0.105663	0.958	0.978	0.723583
Gcat	2.29732e-05	0.125512	0.981	0.987	0.74169
Slc25a10	2.32923e-05	0.0615818	0.653	0.442	0.751991
Mcts2	2.41214e-05	0.116758	0.991	0.965	0.778758
Eid1	2.44396e-05	0.121456	0.995	0.991	0.789031
Ptpn13	2.46772e-05	-0.114223	0.972	0.987	0.796702
Tardbp	2.47593e-05	-0.126692	1	1	0.799354
Polr2h	2.49206e-05	0.0934871	0.995	1	0.804563
Slc16a1	2.55807e-05	-0.0808989	0.94	0.952	0.825872
Clic5	2.60094e-05	0.00868827	0.074	0	0.839712
Zeb2	2.63667e-05	0.138288	0.653	0.476	0.851248
Actn4	2.65897e-05	-0.142578	0.981	1	0.858449
Lage3	2.67625e-05	0.119051	1	1	0.864029
Meaf6	2.71988e-05	0.0997094	1	0.991	0.878114
Ctnnb1	2.72869e-05	-0.115418	1	1	0.880958
Lamtor1	2.73753e-05	0.109727	0.995	1	0.88381
Smndc1	2.73753e-05	0.129126	1	0.996	0.88381
Tmem14c	2.78211e-05	0.12681	1	1	0.898203
Zfas1	2.80013e-05	-0.120716	0.991	1	0.904022
Dpp3	2.81817e-05	0.133793	0.991	0.978	0.909846
Etf1	2.83651e-05	-0.126841	1	1	0.915768
Peg10	2.8399e-05	0.0128603	0.005	0.091	0.916861
Folr1	2.8399e-05	0.0432307	0.005	0.091	0.916861
Id4	2.88609e-05	0.0334463	0.19	0.061	0.931776
Enho	2.91069e-05	0.0729741	0.852	0.697	0.939716
Atf7ip	2.94834e-05	-0.140375	0.986	0.991	0.951871
Phc1	2.97689e-05	-0.16251	0.968	1	0.961088
Btaf1	3.02034e-05	0.165771	0.986	0.987	0.975117
Lifr	3.07208e-05	-0.0767554	0.514	0.636	0.991821
Rbm47	3.0779e-05	0.0878429	0.625	0.424	0.9937
Nmd3	3.11405e-05	-0.106967	0.995	1	1
Vps28	3.12067e-05	0.0981873	0.963	0.939	1
Sox3	3.1622e-05	-0.11382	0.829	0.896	1
Ppat	3.1848e-05	-0.132156	1	1	1
Ndufab1	3.1848e-05	0.106207	1	1	1
Sp8	3.25317e-05	0.0586195	0.398	0.221	1
Nav1	3.27575e-05	-0.119552	0.944	0.97	1
Plpp7	3.28008e-05	0.0258029	0.269	0.108	1
Ddah1	3.28969e-05	-0.118074	0.88	0.918	1
Mdh1	3.36306e-05	0.123646	1	1	1
Tnfrsf19	3.42492e-05	0.0959455	0.509	0.325	1
Srsf4	3.42819e-05	-0.111085	0.986	1	1
Nup50	3.46122e-05	-0.101665	1	1	1
Thyn1	3.50572e-05	0.102595	0.995	1	1
Ss18	3.53362e-05	-0.115667	0.977	0.987	1
Zfp281	3.5493e-05	-0.114683	0.944	0.983	1
Rpn1	3.57911e-05	-0.0991693	0.986	0.987	1
Ddx21	3.6309e-05	-0.144056	1	1	1
Mrps28	3.64249e-05	0.106387	1	1	1
Zfp422	3.66427e-05	-0.113949	0.954	0.974	1
Gm50340	3.68366e-05	0.0515051	0.634	0.433	1
Klf13	3.70824e-05	-0.114962	0.935	0.961	1
Sdhaf2	3.71945e-05	0.115344	0.981	0.913	1
Gm49890	3.84509e-05	-0.0663358	0.347	0.489	1
Tcfl5	3.85719e-05	-0.135118	0.995	1	1
Gnas	3.88177e-05	-0.110584	1	1	1
Banf1	3.96899e-05	0.135498	1	1	1
Gm47003	3.9841e-05	0.042957	0.12	0.022	1
Mff	4.03242e-05	-0.107223	0.995	1	1
Lpar4	4.07025e-05	-0.121624	0.972	0.974	1
Pdgfa	4.09341e-05	0.0945514	0.491	0.307	1
Mrps12	4.10981e-05	0.124486	1	1	1
Nefm	4.128e-05	-0.102687	0.616	0.714	1
Sdc2	4.14625e-05	-0.093732	0.852	0.9	1
Khdrbs3	4.16216e-05	-0.119456	0.991	0.991	1
Cacnb4	4.3111e-05	0.0430217	0.486	0.299	1
Pitx2	4.34488e-05	0.029461	0.218	0.078	1
Atp6v0b	4.41276e-05	0.136751	0.995	0.996	1
Firre	4.42698e-05	-0.102541	0.889	0.918	1
1110059E24Rik	4.4477e-05	0.119697	1	0.996	1
Spg20	4.55698e-05	-0.0819757	0.648	0.727	1
Arpc5l	4.5901e-05	0.111473	0.995	1	1
Txndc17	4.5901e-05	0.116864	1	1	1
Fbxo2	4.61622e-05	0.0427202	0.398	0.225	1
Cd63	4.70385e-05	0.155972	0.954	0.896	1
Mrps14	4.84215e-05	0.102907	1	1	1
Gatad2a	4.96525e-05	-0.109109	1	1	1
Plp2	4.98068e-05	0.108581	0.991	0.978	1
Rnps1	5.01217e-05	-0.0986007	1	1	1
Ppp2cb	5.03576e-05	-0.104114	0.986	0.996	1
Cthrc1	5.05903e-05	-0.112231	0.972	0.983	1
Exosc5	5.1233e-05	0.096522	1	0.996	1
Arl3	5.1233e-05	0.107464	1	0.996	1
Nhp2	5.17164e-05	0.103092	1	1	1
Eif1a	5.2041e-05	-0.119847	1	1	1
Cnksr3	5.21428e-05	-0.098132	0.944	0.952	1
Mtch2	5.23676e-05	0.111117	1	1	1
Gng11	5.56031e-05	0.0260047	0.306	0.139	1
Rpp30	5.66171e-05	0.126464	0.991	1	1
Tbcb	5.69708e-05	0.104242	0.995	1	1
Mrpl24	5.8954e-05	0.119239	1	1	1
Lypd1	5.89751e-05	0.0270791	0.333	0.165	1
Rnf213	5.92707e-05	0.0334591	0.296	0.134	1
Rpap3	5.96788e-05	-0.103402	0.954	0.987	1
Trir	6.04372e-05	0.100618	1	1	1
Polr2d	6.0625e-05	0.0877022	0.995	1	1
Smad7	6.14172e-05	0.133851	0.926	0.9	1
Rps15a	6.17639e-05	-0.0573667	1	1	1
Fkbp9	6.23342e-05	-0.0818121	0.792	0.857	1
Ppp1cb	6.23408e-05	-0.107707	1	1	1
Aplp2	6.31181e-05	-0.127736	1	0.996	1
Map4k2	6.32767e-05	0.0296244	0.31	0.147	1
Sf3b5	6.41025e-05	0.110417	1	1	1
Cfl1	6.49006e-05	0.138179	1	1	1
Trp53bp1	6.4952e-05	-0.101295	0.94	0.97	1
Pbdc1	6.51015e-05	0.110868	1	1	1
Shroom2	6.54702e-05	-0.113121	0.903	0.926	1
Thsd7a	6.54845e-05	0.0784761	0.444	0.264	1
Steap3	6.58415e-05	-0.0608324	0.273	0.424	1
Bex1	6.67306e-05	0.159131	1	1	1
Hikeshi	6.75595e-05	0.105642	1	1	1
Rplp2	6.83982e-05	-0.091633	1	1	1
Snrpf	6.88212e-05	-0.07256	1	1	1
Txnl4a	7.01052e-05	0.116501	1	1	1
Iscu	7.02128e-05	0.107638	0.986	0.996	1
Eef2	7.03214e-05	-0.103784	1	1	1
Jph4	7.10702e-05	-0.107305	0.833	0.896	1
Akr1b8	7.12975e-05	0.0283274	0.329	0.16	1
Psmb1	7.18524e-05	0.0913791	1	1	1
Snap29	7.25628e-05	0.0420902	0.593	0.377	1
Zfp664	7.27414e-05	-0.100366	1	0.991	1
Itga6	7.35463e-05	-0.0989714	0.944	0.948	1
Mettl23	7.59347e-05	0.102304	0.986	0.991	1
Txndc12	7.61533e-05	0.0910167	0.972	0.97	1
Taf15	7.61687e-05	-0.124754	1	1	1
Adamts9	7.63454e-05	0.0658472	0.407	0.221	1
Csnk2b	7.82977e-05	0.125607	0.995	1	1
Mrpl18	7.92619e-05	0.119939	1	1	1
Grin2b	8.06605e-05	-0.0973648	0.444	0.571	1
Eif3g	8.22223e-05	0.115782	1	1	1
Frem2	8.23972e-05	0.0523179	0.588	0.394	1
Snhg6	8.24711e-05	-0.12158	0.977	0.991	1
Gfer	8.27257e-05	0.0914103	1	0.991	1
Tpgs2	8.30977e-05	0.0880064	0.986	0.97	1
Chchd1	8.32321e-05	0.113135	1	1	1
Asap3	8.40482e-05	0.0592979	0.333	0.165	1
Slc12a2	8.4251e-05	-0.0884513	0.782	0.823	1
Gm26917	8.6585e-05	-0.196626	0.972	0.978	1
Tnpo1	8.68594e-05	-0.107587	0.991	1	1
Agrn	8.73656e-05	-0.0709213	0.62	0.71	1
Platr22	8.91943e-05	-0.070199	0.444	0.571	1
Ybx3	9.0087e-05	-0.106266	1	1	1
Rnpc3	9.0659e-05	-0.0895799	0.787	0.848	1
Tmem138	9.23851e-05	0.0902977	0.898	0.788	1
Tmem245	9.44336e-05	-0.0993874	0.935	0.952	1
Polr2m	9.54299e-05	-0.135653	1	1	1
Xpo1	9.57193e-05	-0.121268	1	1	1
Jtb	9.62961e-05	0.0874265	0.981	0.983	1
Fitm1	9.80024e-05	0.0223121	0.25	0.104	1
Birc5	9.86586e-05	0.103456	1	1	1
Rps4x	9.86586e-05	0.0901841	1	1	1
Bcam	9.89256e-05	-0.0550226	0.394	0.524	1
Yif1a	9.93685e-05	0.0885699	0.801	0.654	1
Ormdl2	0.000100311	0.106258	0.995	0.996	1
Hs6st1	0.000100721	-0.0804373	0.616	0.693	1
Exosc1	0.000100767	0.138485	1	0.996	1
Stmn1	0.000101071	0.116045	1	1	1
Ptges3	0.000101071	-0.0914767	1	1	1
Hist1h4d	0.000101465	-0.256423	0.88	0.896	1
Orc1	0.000102201	-0.113596	0.944	0.957	1
Hk2	0.000102607	-0.137334	0.995	1	1
Snu13	0.000102607	0.0849135	1	1	1
Rtl8a	0.000103244	0.0580285	0.551	0.377	1
Atp5g3	0.000103539	0.112682	1	1	1
Cdk2ap2	0.000103778	0.102614	0.972	0.939	1
Cdh9	0.000103787	-0.074665	0.389	0.532	1
Eif4b	0.000104479	-0.108856	1	1	1
Cops9	0.000105428	-0.100616	0.995	1	1
Med28	0.000106064	0.0959794	0.995	1	1
Grrp1	0.00010607	0.0618457	0.37	0.221	1
Taf10	0.000106384	0.0975833	1	1	1
Rest	0.000107996	-0.118639	1	0.996	1
Iqgap1	0.000108967	-0.18549	0.972	0.987	1
1810055G02Rik	0.000109747	0.0711871	0.787	0.662	1
Eif6	0.000110292	0.0879646	1	1	1
Atp5f1	0.000110623	0.0806098	1	1	1
Rab38	0.000110776	0.0336063	0.435	0.234	1
Akap12	0.000110935	-0.142273	0.963	0.978	1
Rab4a	0.000117305	-0.0649742	0.81	0.857	1
Ppp2r5a	0.000118507	-0.093174	0.981	0.974	1
Scyl2	0.00012125	-0.0755149	0.866	0.896	1
Lrrc58	0.000125435	-0.0858121	0.981	1	1
Snrpb	0.000129228	0.0618711	1	1	1
Fam204a	0.00013067	0.0937033	0.958	0.948	1
Igf2bp1	0.000131164	-0.110119	1	1	1
2610035D17Rik	0.000133103	-0.0561086	0.352	0.489	1
Snrpa	0.000135924	0.114642	1	1	1
Map2k2	0.00014043	0.1191	0.991	1	1
Arl2	0.000140699	0.11489	0.963	0.935	1
Acly	0.00014083	-0.102501	0.977	0.974	1
Ubqln2	0.000141795	-0.099338	0.958	0.952	1
Irs4	0.00014285	-0.0708303	0.454	0.558	1
Emc4	0.00014322	0.0807986	0.949	0.948	1
Msantd2	0.000144211	-0.100349	0.977	0.983	1
Tmem59	0.000144433	0.10473	0.986	0.996	1
Sall4	0.000145076	-0.0933713	0.995	1	1
Jade1	0.000145373	-0.0978212	0.898	0.909	1
Ankrd11	0.00014572	-0.10866	0.995	0.996	1
Evx1	0.000146935	0.0277269	0.093	0.013	1
Polr2c	0.000151198	0.0797175	1	1	1
Mcm10	0.00015126	-0.118181	0.931	0.931	1
Polr1d	0.000151645	0.0908288	1	1	1
Dynll1	0.000153896	0.0775372	1	1	1
4933400F21Rik	0.000157479	0.0121881	0.093	0.013	1
Med29	0.000157563	0.0965603	0.995	0.991	1
Cyc1	0.000159428	0.0989727	0.995	1	1
Qk	0.000163699	-0.122759	0.991	1	1
Alyref	0.000164663	0.0887425	1	1	1
Arl4a	0.00016644	-0.116112	0.894	0.926	1
Brd3	0.000166606	-0.120528	0.995	1	1
Cisd3	0.000167311	0.0319799	0.468	0.264	1
Fam133b	0.000168323	-0.105312	0.986	0.996	1
Kdm1a	0.000168571	-0.112875	1	1	1
Hspa9	0.000171058	-0.103691	1	1	1
Dctn3	0.000176135	0.0929629	0.991	1	1
Msh6	0.000177168	-0.106947	0.995	1	1
Gm21887	0.000181576	-0.0808192	0.542	0.619	1
Zfp974	0.00018211	0.0303233	0.481	0.281	1
Bcl10	0.000187794	-0.100921	0.981	0.974	1
Wsb1	0.000189154	-0.109963	0.977	0.97	1
Med8	0.000189456	0.0882462	1	1	1
Samhd1	0.000192786	-0.0851841	0.986	0.983	1
Atl3	0.000193296	0.0750527	0.815	0.693	1
Ndufc1	0.000193352	-0.081417	1	1	1
S100a11	0.000193632	-0.0522521	0.708	0.714	1
Ebp	0.000195411	0.0908131	0.727	0.576	1
Gipc2	0.000195733	0.000717853	0.028	0.121	1
Lrrc42	0.00019675	0.105308	0.991	0.987	1
Znhit3	0.000196752	0.104997	1	1	1
Mark2	0.000197385	0.110003	0.968	0.926	1
Asns	0.000199661	-0.0771586	0.843	0.853	1
Jpt1	0.000200788	0.140064	1	1	1
Kcnmb4	0.000202488	0.0291556	0.556	0.338	1
Ktn1	0.000203719	-0.113175	0.991	0.996	1
Pebp1	0.000203719	0.0780016	1	1	1
Vwa5a	0.000206556	-0.044275	0.306	0.437	1
Cnbp	0.000206691	0.0910755	1	1	1
U2af2	0.00020789	-0.113128	1	1	1
Cplx2	0.00021013	0.0204655	0.231	0.095	1
Mfap4	0.000212988	0.0351538	0.449	0.264	1
Bmper	0.000213632	0.0381557	0.162	0.056	1
Ppp1r1a	0.000216205	-0.102648	0.894	0.939	1
Ubtd1	0.000216626	0.0227065	0.338	0.173	1
Eif3e	0.0002171	-0.129136	1	1	1
Rab1b	0.000217341	0.0969906	0.949	0.978	1
Bex4	0.000219619	0.180704	0.995	1	1
Dlk1	0.000219903	0.0208474	0.116	0.026	1
Prorsd1	0.000222332	0.0802655	0.912	0.861	1
Nmral1	0.000223989	0.123323	0.981	0.939	1
Krtcap3	0.000224627	0.078677	0.903	0.788	1
Bex3	0.000226039	0.104915	1	1	1
Lypd6b	0.000229606	-0.123495	0.769	0.827	1
Dpp4	0.000231636	0.0220938	0.005	0.074	1
Safb	0.00023397	-0.110768	0.968	1	1
Sh3bgrl3	0.000233976	0.0989977	0.991	1	1
Cse1l	0.000236	-0.102385	1	1	1
Anapc11	0.000236679	0.123189	1	1	1
Ogfod3	0.0002394	0.0566946	0.676	0.494	1
Gm45494	0.000242344	-0.0112482	0	0.061	1
Zfp428	0.000244931	0.106775	0.981	0.965	1
Mfsd14a	0.000244971	-0.116317	0.931	0.952	1
Ccdc7a	0.00024545	0.0155335	0.097	0.017	1
Gm49207	0.000246379	0.012161	0.088	0.013	1
Dnajb4	0.000246482	0.0229441	0.444	0.242	1
4930579G24Rik	0.000247044	-0.0541626	0.56	0.68	1
Irx3	0.000248628	0.0572817	0.315	0.16	1
Iah1	0.00024992	0.0830255	0.972	0.883	1
Pkig	0.000250964	0.0882742	0.958	0.987	1
Abcb7	0.000251666	-0.0998588	0.903	0.909	1
Ciao2a	0.000252075	0.107344	0.986	0.991	1
Rbpms	0.000252077	-0.0928421	1	1	1
Rtf1	0.00025534	-0.10775	0.995	0.996	1
Nadk2	0.000256	-0.0939079	0.903	0.944	1
Fst	0.000257787	0.367008	0.625	0.494	1
Snapc3	0.000258125	-0.082474	0.847	0.922	1
Arrdc4	0.000260229	0.0426674	0.634	0.424	1
Samd4	0.000261262	-0.053457	0.306	0.437	1
Mterf4	0.000262899	0.0840068	0.921	0.861	1
Nutf2-ps1	0.000263045	0.0502644	0.699	0.515	1
Mms19	0.000264942	0.105409	0.889	0.801	1
Cpt1a	0.000265934	0.018585	0.153	0.048	1
Ap3s1	0.000269053	0.074645	0.981	0.939	1
Tspan18	0.000271106	0.0257138	0.319	0.165	1
Mrto4	0.00027226	0.0796393	1	1	1
Actr3	0.000278524	-0.114775	1	1	1
Pkn2	0.000281306	-0.110113	0.995	0.987	1
Hnrnpk	0.000286546	-0.104412	1	1	1
Msh3	0.000289222	-0.092502	0.949	0.961	1
Hint1	0.000289814	0.0997236	1	1	1
1810009A15Rik	0.000294221	-0.0950279	0.912	0.957	1
2023-09-11	0.000294783	-0.105624	1	1	1
Ap2s1	0.000295618	0.0889236	0.995	0.991	1
Setd7	0.000296726	-0.0864284	0.824	0.909	1
Anp32e	0.000297297	-0.0917715	1	1	1
Bscl2	0.000297646	0.0787725	0.708	0.554	1
Dock5	0.000298585	-0.0711736	0.648	0.71	1
Rps3a1	0.000301531	0.0593617	1	1	1
Coprs	0.000302384	0.10325	0.995	0.991	1
Armcx1	0.000308472	-0.0934914	0.875	0.9	1
Usp10	0.000314577	-0.100335	1	0.996	1
Bahcc1	0.000318351	-0.0992109	0.773	0.818	1
Slitrk2	0.000320286	0.0141314	0.144	0.043	1
Ap2a2	0.000322109	-0.0958637	0.926	0.948	1
Jun	0.000323061	-0.102009	0.579	0.667	1
Nrp2	0.000325264	0.0674693	0.319	0.177	1
Ppia	0.000326309	0.0461765	1	1	1
Ppp2r2d	0.000327687	-0.098016	0.986	0.996	1
Sac3d1	0.000327705	0.107225	0.944	0.939	1
Ctnnbip1	0.000328149	0.098627	1	0.991	1
Zfyve21	0.000328906	0.0642611	0.926	0.883	1
Eif3h	0.000329074	0.0969271	1	1	1
Ogg1	0.000332788	0.0479125	0.704	0.485	1
Gng5	0.00033561	0.11346	1	1	1
Rfng	0.000336934	0.0270222	0.338	0.177	1
Csnk1e	0.000339343	-0.103903	0.968	0.974	1
Mrps16	0.0003394	0.0978527	0.991	1	1
Cox6b1	0.000340354	0.0929061	1	1	1
Rad23b	0.00034131	-0.0988058	1	1	1
Fgfr1	0.000343409	-0.114112	0.926	0.935	1
Trim54	0.000345093	-0.0517614	0.435	0.545	1
Timm13	0.000350029	0.0747299	1	1	1
Grpel1	0.000351995	0.0833035	1	1	1
Psma2	0.000352982	0.0915755	1	1	1
Kbtbd2	0.000356719	-0.0977373	0.94	0.926	1
AI463170	0.000358413	0.0142644	0.157	0.052	1
Sall1	0.000361812	-0.0889227	0.894	0.913	1
Pdcd4	0.000362703	0.0955997	0.94	0.814	1
Glt1d1	0.000362823	-0.102326	0.903	0.939	1
Zfp451	0.000363872	-0.106464	0.949	0.974	1
2410003L11Rik	0.000367892	0.0236342	0.315	0.16	1
Cenpx	0.00036806	0.0992354	0.991	0.961	1
Ap1s1	0.000379174	0.0753062	0.912	0.823	1
Srsf10	0.000385957	-0.0893523	1	1	1
Lonp2	0.000385962	0.0550809	0.769	0.61	1
Psmb5	0.000387033	0.0755917	1	1	1
Coa3	0.000390276	0.0925415	0.995	1	1
Sfmbt2	0.000390362	0.0119117	0.005	0.069	1
Tmem33	0.000392683	0.0903862	0.968	0.935	1
Cox18	0.000393509	0.06159	0.912	0.853	1
Ckb	0.000393682	0.194032	0.94	0.952	1
Nubp1	0.000393837	0.0840686	0.972	0.853	1
mt-Nd5	0.000395734	-0.117857	0.986	0.991	1
Gm4737	0.000397924	0.0124396	0.111	0.026	1
Cpne5	0.000404154	0.0417946	0.287	0.143	1
Evx1os	0.000405196	0.0216872	0.093	0.017	1
Pfdn5	0.000410274	0.085921	1	1	1
Psme4	0.000411413	-0.101152	1	1	1
Gm8113	0.000411453	-0.0124015	0	0.056	1
Pde6a	0.000411453	-0.0261821	0	0.056	1
Dynlrb1	0.000414846	0.0993897	1	1	1
Rbx1	0.00041715	0.0843274	1	1	1
Pde11a	0.000419832	-0.0193329	0.014	0.087	1
Nedd4	0.000420629	-0.0971021	1	1	1
Cep290	0.000421523	-0.0852246	0.838	0.909	1
Hip1	0.000424714	-0.0940654	0.986	0.987	1
Alad	0.000426145	0.0866306	0.875	0.775	1
Ap1ar	0.000426444	-0.0893031	0.968	0.983	1
Snapc5	0.000426475	0.0899089	0.991	0.978	1
Kif5c	0.000428128	-0.0944695	0.968	0.961	1
Srsf5	0.000433615	-0.122616	1	1	1
T	0.000434506	0.0133309	0.083	0.013	1
Lrrc8a	0.000439933	0.0634114	0.87	0.784	1
Pih1d1	0.000441913	0.08376	0.977	0.948	1
Uqcr11	0.000448209	-0.0767479	1	1	1
Zfp644	0.000451928	-0.0973784	1	0.991	1
Asah1	0.00045299	-0.0872274	0.926	0.918	1
Cdkn2d	0.000457221	0.0655457	0.727	0.576	1
Rps3	0.000458192	0.0548428	1	1	1
Lefty1	0.000458309	0.0367779	0.185	0.074	1
Vcl	0.000458461	-0.0786361	0.764	0.814	1
Cd320	0.000459443	0.0951876	0.986	0.983	1
Mixl1	0.000459696	0.0118183	0.074	0.009	1
Prrc2c	0.000460719	-0.0881731	1	1	1
Rexo2	0.000460719	0.089685	1	1	1
Tmbim4	0.000463215	0.107433	0.986	0.965	1
Tsen34	0.000464536	0.104502	0.995	1	1
Rragb	0.000467598	-0.110877	0.949	0.978	1
Tbc1d12	0.00046934	0.0923534	0.829	0.667	1
Pmaip1	0.000469624	-0.109675	0.972	0.978	1
Fcrla	0.00047075	0.0136219	0.153	0.052	1
Mrgbp	0.000472097	-0.0754028	0.894	0.913	1
AI837181	0.000475306	0.0695338	0.824	0.68	1
Ssr3	0.00047747	-0.0815535	1	0.996	1
Pou3f1	0.00047747	-0.164137	0.995	1	1
Hif1a	0.000478782	-0.109648	1	1	1
Cebpz	0.000478782	-0.102008	1	1	1
Rpp25l	0.000484062	0.0893972	0.986	1	1
Kif21a	0.00048605	0.112124	0.986	0.987	1
Scaf4	0.000486677	-0.0947697	0.986	0.965	1
Arpin	0.00048701	0.0227468	0.31	0.16	1
Zfp976	0.000491872	-0.0611934	0.583	0.675	1
Nacc1	0.00049206	-0.0916301	0.977	0.983	1
Msx1	0.000492976	0.0695605	0.269	0.143	1
Ddb1	0.000493435	0.13303	1	1	1
Fam162a	0.000497503	0.118048	0.991	1	1
Slc38a2	0.000497503	-0.110377	1	0.996	1
Rbm20	0.000499356	0.025035	0.278	0.139	1
Eif4g3	0.00050091	-0.113758	0.986	0.987	1
Dppa5a	0.000502511	0.122156	0.88	0.844	1
Pcgf6	0.000505733	0.10599	0.991	0.996	1
Gatd1	0.0005061	0.0767212	0.884	0.81	1
Ostf1	0.000509737	0.0619398	0.773	0.576	1
Celf1	0.000512689	-0.101291	1	1	1
Ogfod2	0.000513541	0.0290367	0.421	0.251	1
Slit3	0.000514653	0.176082	0.796	0.688	1
Dek	0.000519734	-0.102151	1	1	1
Cog8	0.000522878	0.0842521	0.94	0.922	1
Ppip5k2	0.000534087	-0.106755	0.981	0.991	1
Lsm14b	0.000538344	-0.0778508	0.954	0.978	1
Ube2r2	0.000538474	0.0783342	1	1	1
Cnpy2	0.000541413	0.10406	1	1	1
Mta2	0.000542802	0.100675	0.986	0.957	1
Rpl23	0.000545849	-0.0468714	1	1	1
Mrpl19	0.000546591	-0.103141	0.995	0.996	1
Mrps17	0.000547335	0.0929757	1	0.996	1
Cenpj	0.000547983	-0.069817	0.81	0.874	1
Smchd1	0.000553317	0.092152	1	1	1
Tdgf1	0.000554384	0.160785	0.907	0.818	1
Ube4b	0.000556278	-0.0567277	0.981	0.97	1
Bbx	0.00055783	-0.121131	0.986	0.983	1
Pdap1	0.000557843	-0.0692945	1	1	1
Gm3739	0.00056028	-0.0264628	0.083	0.19	1
Urod	0.000562951	0.0942629	0.968	0.905	1
Hbs1l	0.000563931	-0.081595	0.991	0.996	1
Cldn6	0.000563931	0.113902	1	0.987	1
Srp14	0.000566999	0.0948361	1	1	1
Fkbp5	0.000568215	-0.0937913	0.944	0.965	1
Klhl21	0.000568227	-0.0644196	0.597	0.68	1
Emc10	0.000569308	0.0915004	0.986	0.996	1
Cdc42ep4	0.000569513	0.0284406	0.292	0.152	1
Tex15	0.000569864	0.0214038	0.287	0.147	1
Gm5441	0.000571909	0.0162703	0.13	0.039	1
Phf5a	0.000573181	0.0826235	1	1	1
Gtf2h5	0.000573181	0.103181	1	1	1
Zfp936	0.000576208	0.0151481	0.106	0.026	1
Foxd3	0.000586414	-0.16425	0.833	0.883	1
Pcnx3	0.000587627	0.042086	0.676	0.511	1
Rps27a	0.000590507	0.0899083	1	1	1
Smim12	0.000593703	0.085095	1	0.978	1
Endog	0.000594309	0.074521	0.866	0.827	1
Iqcg	0.00059646	0.0303299	0.37	0.212	1
Dnajc8	0.000598542	0.101674	1	1	1
Mrpl51	0.000601784	0.0810096	0.995	1	1
Pin1	0.000601784	0.0748298	1	1	1
Tmem208	0.000603412	0.100555	0.995	1	1
B3gat3	0.000603712	0.0562269	0.87	0.714	1
Eif5b	0.000605043	-0.096969	0.995	1	1
Ssbp4	0.000607412	0.0417152	0.713	0.511	1
Fgf17	0.000616249	0.0265633	0.25	0.121	1
Myb	0.000616267	-0.0791941	0.806	0.866	1
Mrpl30	0.000621585	0.0915222	1	1	1
Tuba1c	0.000626864	0.112339	0.977	0.918	1
Csde1	0.000628319	-0.0887422	1	1	1
Il20ra	0.000630749	-0.0315714	0.097	0.208	1
Ino80d	0.000641248	-0.0642727	0.889	0.939	1
Anapc13	0.000648928	-0.100249	0.991	0.996	1
Ldlrad4	0.000652899	0.0230324	0.343	0.186	1
Ebf1	0.000657978	-0.164794	0.782	0.857	1
Timm8b	0.000663018	0.11071	1	1	1
Maml3	0.000666154	-0.127024	0.958	0.948	1
Dcaf1	0.000666154	-0.0929773	0.954	0.952	1
Gm20468	0.000666479	-0.0155814	0.028	0.108	1
Hdac2	0.000666584	-0.0982051	1	0.996	1
Gpx4	0.000666584	0.153016	1	1	1
Ptp4a3	0.000666692	0.0332736	0.463	0.29	1
Fen1	0.000671966	0.119331	1	1	1
Duox1	0.000672186	0.0354181	0.287	0.147	1
Capn11	0.000674397	0.0206023	0.176	0.069	1
Rian	0.000680993	-0.131325	0.995	0.965	1
Agfg1	0.000681858	-0.0801404	0.977	0.97	1
Copb1	0.000683765	-0.095907	0.986	0.996	1
Rcan1	0.000683771	-0.0549623	0.616	0.671	1
Pop5	0.0006856	0.10573	0.995	0.996	1
2700081O15Rik	0.000689858	0.0720336	0.653	0.524	1
Atg10	0.000695281	0.0384071	0.583	0.39	1
Tbca	0.000695762	0.142524	1	1	1
A230059L01Rik	0.000698652	-0.00970457	0	0.052	1
Fgfbp1	0.000698652	-0.00608143	0	0.052	1
Gm12216	0.000698652	-0.00675931	0	0.052	1
Tsn	0.000699491	0.0801284	1	1	1
Prrt3	0.000702225	0.0233145	0.329	0.177	1
Rif1	0.00070512	-0.118865	1	1	1
Rpl10	0.00070512	-0.0855669	1	1	1
Ninl	0.000709879	-0.0726352	0.778	0.835	1
Nhs	0.000712411	-0.0955864	0.653	0.745	1
Stxbp6	0.00071555	-0.135843	0.995	0.996	1
Gm20682	0.000721259	0.0169129	0.153	0.056	1
Zfp334	0.000724225	-0.0573238	0.671	0.753	1
Csnk1g2	0.000726123	-0.0888177	1	1	1
Txnrd1	0.000726123	-0.096246	1	1	1
A930029G22Rik	0.000726682	0.0202938	0.306	0.16	1
Cldn34c1	0.00073174	-0.0426553	0.278	0.416	1
Zfp330	0.000740687	-0.0883584	0.958	0.987	1
Sox15	0.000750717	0.00958208	0.088	0.017	1
Rnf24	0.000751052	-0.0574969	0.685	0.74	1
Apln	0.000752305	0.0292745	0.343	0.186	1
Zfp946	0.000753102	-0.0663232	0.704	0.788	1
Dna2	0.000753126	-0.0913326	0.875	0.879	1
Gata1	0.000758749	0.0133911	0.069	0.009	1
Entpd7	0.000761359	0.0246049	0.375	0.221	1
Gulp1	0.000767713	-0.102756	0.824	0.883	1
Vdac3	0.00077398	0.0780063	1	1	1
Atcay	0.000776063	0.0138919	0.356	0.195	1
Dmd	0.000778639	-0.061379	0.542	0.61	1
Tdp2	0.00078431	-0.09344	0.986	1	1
Hebp1	0.000793808	-0.00284591	0.009	0.074	1
Cd2ap	0.000806426	-0.097619	0.995	0.996	1
Gprasp1	0.000806716	-0.0858825	0.824	0.879	1
Lypd6	0.000810134	-0.0836232	0.648	0.723	1
Cfap410	0.000822604	0.0368999	0.56	0.368	1
Pold1	0.000832445	-0.0694616	0.838	0.9	1
Cul4b	0.000834607	-0.0783927	0.995	0.996	1
Dctpp1	0.000851279	0.0887268	1	1	1
Casd1	0.000853323	-0.061877	0.597	0.684	1
Usp44	0.000855896	-0.0927189	0.931	0.952	1
Egln3	0.000860678	0.0421197	0.611	0.45	1
Cabp7	0.000862107	0.00885029	0.069	0.009	1
Rbpj	0.000862438	-0.0959539	0.958	0.983	1
Dhcr24	0.000867098	-0.0990935	0.991	0.978	1
Fam178b	0.000871676	0.0404901	0.569	0.39	1
Rnf149	0.000884405	-0.0774211	0.847	0.848	1
Palld	0.00090345	-0.0524576	0.569	0.675	1
Diaph1	0.000904219	-0.113109	0.968	0.974	1
Ccdc86	0.000905534	0.117245	0.986	0.996	1
Ndufa4	0.000911494	0.0997113	1	1	1
Ndufa6	0.000923517	-0.097056	1	1	1
Stum	0.000939041	0.0130772	0.111	0.03	1
Reep4	0.000944456	0.0461155	0.759	0.632	1
Chchd10	0.000946763	0.0893889	0.995	0.987	1
Paip2	0.000952975	-0.0715949	1	1	1
Nxt2	0.000957465	-0.0356079	0.255	0.381	1
Xrn2	0.000957968	-0.0822616	1	1	1
Gm48302	0.000959876	0.0062075	0.046	0	1
Ramac	0.000962986	-0.0924703	0.995	1	1
Rmnd5a	0.000965134	-0.0783403	0.954	0.965	1
Cdh2	0.00096538	0.0834025	0.782	0.636	1
Zfand1	0.000968173	0.0797441	0.94	0.944	1
Eif2ak3	0.000969552	0.035054	0.56	0.377	1
Fam32a	0.000970525	0.0985306	1	0.965	1
Etv5	0.000971715	-0.0763674	0.968	0.978	1
Tsr3	0.000978181	0.0796414	0.991	0.991	1
Wiz	0.000980835	-0.0579655	0.866	0.913	1
Rpl10a	0.000985867	0.0702673	1	1	1
Prrc2b	0.000990802	-0.0835172	0.958	0.974	1
Tfb2m	0.000991244	-0.077485	0.829	0.879	1
Klc2	0.000997679	0.0305871	0.537	0.364	1
Sesn3	0.0010006	-0.084771	0.958	0.939	1
Serhl	0.00100138	0.0285502	0.375	0.221	1
Fem1a	0.00100315	0.0292669	0.477	0.303	1
Mrps11	0.00100532	0.0682296	0.986	0.996	1
Ppm1g	0.00100663	-0.0978165	1	1	1
Pnkd	0.00101714	0.073466	0.977	0.991	1
Lrp5	0.00102121	0.0854732	0.856	0.801	1
Plpp4	0.0010245	0.0283032	0.245	0.121	1
Kpnb1	0.00102779	-0.0901658	1	1	1
Mttp	0.00102812	-0.0269655	0.449	0.545	1
Gpc4	0.00102848	-0.0902921	0.676	0.736	1
Ap3b2	0.00102972	0.00389312	0.31	0.169	1
Patj	0.0010388	-0.0712283	0.921	0.931	1
Psma3	0.00104394	0.0728695	1	1	1
Tmem234	0.00104937	0.0894561	1	1	1
Polr2k	0.00104937	-0.0789526	1	1	1
Hnrnpd	0.0010521	-0.085661	1	1	1
Ccnd1	0.00105757	-0.119101	0.995	1	1
Dusp5	0.00106045	0.0345599	0.356	0.208	1
Ndfip2	0.00106186	-0.0936451	0.944	0.939	1
Lrrc27	0.00106251	0.0183408	0.259	0.13	1
Tceal8	0.00106859	0.116338	1	1	1
Senp2	0.00106994	-0.0751265	0.986	0.978	1
Dact1	0.00107572	0.02883	0.398	0.234	1
Fgd1	0.00108161	-0.0728004	0.792	0.831	1
Ywhag	0.00108814	-0.0844545	1	1	1
Slc35d3	0.00109345	-0.0651348	0.523	0.61	1
Epha2	0.00109655	0.0344268	0.421	0.255	1
Zfp609	0.00109659	-0.0922245	0.986	0.983	1
Ptp4a2	0.00109946	-0.0811532	1	1	1
Car7	0.00110596	0.00457553	0.005	0.061	1
Cox6c	0.00110802	-0.0692183	1	1	1
Dpf2	0.00111341	0.0903852	0.981	0.944	1
Ldlr	0.00111756	-0.121751	0.5	0.584	1
Ube2j1	0.00112796	0.0603801	0.88	0.792	1
Khsrp	0.00113115	-0.109579	1	1	1
Rtl1	0.00113768	-0.0279719	0.097	0.199	1
Aven	0.0011449	-0.0801318	0.894	0.961	1
Psma6	0.00114583	0.0835677	1	1	1
Cdh6	0.0011522	0.0113942	0.199	0.087	1
Adh5	0.00116668	0.0739119	1	1	1
Cdc25c	0.00117127	0.0626991	0.884	0.784	1
Mrpl28	0.00117875	0.0904901	1	1	1
Pgap2	0.00117975	0.0866797	0.972	0.896	1
Sp1	0.00118127	-0.0707706	0.954	0.961	1
Mrpl42	0.00118178	0.094575	1	1	1
Gm44145	0.00118691	-0.0094264	0	0.048	1
Kctd16	0.00118691	-0.010515	0	0.048	1
Tpm2	0.00119431	0.084376	0.926	0.835	1
Pgm1	0.00119583	-0.0726186	0.847	0.874	1
Pawr	0.0011997	-0.0987639	0.944	0.974	1
Snhg1	0.00120323	0.159966	1	1	1
Surf4	0.00120926	0.0902717	0.986	0.957	1
Mllt10	0.00121878	-0.100074	0.995	1	1
Hdgf	0.00121878	-0.0735546	1	1	1
Atp5j	0.00122505	0.0705367	1	1	1
Hecw1	0.0012251	-0.0547195	0.394	0.502	1
Ssbp2	0.00122766	0.138736	0.968	0.948	1
Brms1	0.00122788	0.0813815	0.972	0.957	1
Syne4	0.00122892	0.034988	0.736	0.545	1
Prr13	0.00123673	0.0555443	0.727	0.593	1
Gm33508	0.00123811	0.0363361	0.12	0.039	1
Prickle2	0.00123862	-0.104673	0.722	0.753	1
Rbis	0.00124085	-0.0727897	1	1	1
E2f3	0.00124561	-0.117287	0.986	0.987	1
St8sia4	0.00124629	0.0122652	0.056	0.004	1
Dcxr	0.00125587	0.027647	0.352	0.203	1
Eid2	0.00125879	0.0581333	0.778	0.667	1
Csnk2a1	0.00126006	-0.0836299	1	1	1
Zcchc4	0.00126375	-0.0569903	0.694	0.762	1
Fam163b	0.00126546	0.0163323	0.204	0.091	1
Gm10184	0.00126863	0.0305506	0.343	0.203	1
Mov10	0.00127449	0.0249314	0.361	0.203	1
Azin1	0.00127465	-0.0833985	0.995	0.996	1
Ogfrl1	0.00127764	-0.0735531	0.773	0.818	1
Prkcsh	0.0012779	0.0910224	0.995	0.978	1
Triap1	0.00129183	0.0717013	0.954	0.948	1
Hspe1	0.00129931	0.0770904	1	1	1
Ppp3r1	0.00130913	-0.0845225	0.912	0.931	1
Gm46430	0.00131221	-0.0682796	0.741	0.801	1
Stip1	0.00131264	0.123141	1	1	1
Fxn	0.00131524	0.0762891	0.963	0.944	1
Ssbp1	0.001316	0.0820869	1	1	1
Otud7a	0.00132278	-0.0751139	0.551	0.632	1
Bcat1	0.00133969	-0.0886054	0.991	0.996	1
Vrtn	0.00134228	0.0944164	0.935	0.9	1
Coro2b	0.00135605	0.0237731	0.532	0.342	1
Gna14	0.00135656	0.0255848	0.181	0.078	1
Siah1b	0.0013669	0.0731166	0.981	0.948	1
Rab26os	0.00137742	-0.0769721	0.5	0.606	1
H2-Eb1	0.00137988	0.00954109	0.083	0.017	1
Nipa2	0.00138119	-0.0698226	0.981	0.987	1
Ddx1	0.00138122	-0.0975855	1	1	1
Hspd1	0.00138473	-0.0793696	1	1	1
Zmynd11	0.00138599	-0.0842584	0.949	0.97	1
Lefty2	0.00138755	0.0328974	0.255	0.13	1
Gm49719	0.00138864	-0.0238451	0.06	0.147	1
Lamb2	0.00138903	-0.0165844	0.037	0.117	1
Itgb1	0.00140064	-0.0880712	0.986	0.996	1
Ddx6	0.00142033	-0.0900862	1	1	1
Psmb6	0.00142755	0.0698668	1	1	1
Zc3hav1	0.00142898	0.00744772	0.162	0.065	1
Ergic3	0.00144926	0.0939889	0.981	0.965	1
Tmem258	0.00146416	0.123674	1	1	1
Gata6	0.00147707	0.00428018	0.065	0.009	1
Anapc10	0.00148038	0.075395	0.968	0.952	1
Stmn4	0.0015015	-0.030302	0.056	0.139	1
Cwc22	0.0015086	-0.0777539	0.94	0.974	1
Ndufaf3	0.00151662	0.0651682	0.944	0.861	1
Wdr3	0.0015168	-0.0906137	0.977	0.983	1
Sntg1	0.0015168	-0.0493206	0.259	0.372	1
Znhit2	0.00153889	0.0793268	0.875	0.827	1
Cyfip1	0.00154386	-0.103742	0.981	0.996	1
Tfpi	0.00155326	0.024853	0.181	0.078	1
Mex3d	0.00155742	-0.0536575	0.819	0.857	1
Tenm4	0.00156011	0.099729	0.926	0.857	1
Tmem97	0.00156146	0.0840722	0.995	0.996	1
Vps4b	0.00156339	-0.0625013	0.977	0.991	1
Gpam	0.00156815	0.0439426	0.551	0.368	1
Gpx1	0.00157131	0.0840165	1	1	1
Cd59a	0.0015723	0.0295816	0.218	0.104	1
Stmn3	0.00157506	0.034892	0.662	0.502	1
Gsdme	0.00158037	-0.0582343	0.838	0.892	1
Resf1	0.0015872	-0.105864	0.991	0.996	1
Arfgap3	0.00159229	0.0201594	0.245	0.126	1
Tagln3	0.00159304	0.0336196	0.569	0.39	1
Slc11a2	0.00159414	0.0337911	0.532	0.368	1
Nsun7	0.00160398	0.0372632	0.148	0.056	1
Fam76b	0.00160825	-0.0890838	0.949	0.952	1
Knop1	0.0016113	-0.0943206	1	1	1
Zfp423	0.0016121	0.0855003	0.796	0.693	1
Crnkl1	0.00161332	-0.0800497	0.995	0.987	1
Eif3l	0.00161535	0.110604	1	1	1
Dph6	0.00161621	-0.083043	0.907	0.948	1
Borcs7	0.001618	0.056042	0.852	0.766	1
Cecr2	0.00164396	-0.106761	0.991	1	1
Dars	0.00164809	-0.0806929	1	1	1
Plod2	0.0016497	-0.0672637	0.736	0.814	1
Rnf208	0.00164984	0.028369	0.431	0.277	1
Elp1	0.00165154	-0.0828611	0.958	0.957	1
Tceal9	0.00165222	0.0887316	1	1	1
Lrig2	0.001658	-0.05119	0.426	0.528	1
Rad51	0.00166052	-0.0799228	0.995	1	1
Cxcl12	0.00166094	0.141873	0.87	0.823	1
Speg	0.00167646	0.0762009	0.926	0.848	1
Guk1	0.00168987	0.0890572	0.995	1	1
Ubxn4	0.00169834	0.106546	1	0.987	1
Swap70	0.00170284	-0.0900449	0.898	0.948	1
Glrx5	0.00170685	0.0863883	1	1	1
Golga4	0.00171446	-0.0834428	0.935	0.97	1
Flywch2	0.00173013	0.0584396	0.903	0.81	1
Yipf3	0.00173746	0.0657399	0.907	0.801	1
Pcsk1n	0.00173852	0.10257	0.968	0.952	1
Sptan1	0.00174949	-0.0890724	0.963	0.961	1
Krtcap2	0.00175	0.104308	1	1	1
A2m	0.0017546	0.00542003	0.042	0	1
Zfp457	0.0017546	0.00613788	0.042	0	1
Pcdhga2	0.0017546	0.00513945	0.042	0	1
Dnajb6	0.00175875	-0.0716113	1	1	1
Naa10	0.00175875	0.0855914	0.995	1	1
Upf2	0.00176242	-0.086749	0.931	0.983	1
Otud1	0.00176433	-0.0261676	0.153	0.273	1
Alg14	0.00176657	0.0581433	0.815	0.623	1
Mcrip1	0.00176736	0.0780897	0.981	0.965	1
Cadm1	0.00176753	-0.0971784	0.991	0.987	1
Ctdnep1	0.00178339	0.0683153	0.944	0.883	1
Pno1	0.00178969	0.0735013	1	1	1
Slc50a1	0.00179727	0.0508978	0.727	0.593	1
B630019K06Rik	0.00179966	-0.00794202	0.005	0.056	1
Dph3	0.00180759	0.0851836	0.995	1	1
Ctsl	0.00181435	0.00521534	0.995	0.996	1
Prickle1	0.00182275	0.0716903	0.773	0.641	1
Kif26a	0.00183006	0.0321326	0.431	0.273	1
Cyb561a3	0.00183445	0.0139273	0.153	0.061	1
Grb7	0.00183609	-0.0570514	0.954	0.909	1
Lsm3	0.00183932	0.0952716	1	1	1
Lamc1	0.00185477	-0.0753922	0.792	0.84	1
H19	0.00185993	0.0546678	0.005	0.056	1
Igf2	0.00185993	0.0031922	0.005	0.056	1
Rbp4	0.00185993	0.407642	0.005	0.056	1
Lnpk	0.00186111	-0.0645	0.829	0.844	1
Praf2	0.00186627	0.0646816	0.884	0.788	1
Ptbp2	0.00186692	-0.0842133	0.995	1	1
Dnlz	0.00189769	0.0747239	0.917	0.909	1
Gm42047	0.00189882	-0.184468	0.704	0.766	1
Btrc	0.00191322	0.0772831	0.986	0.939	1
Wdr61	0.00191851	0.0877168	1	1	1
Rpl27	0.00191851	0.0733153	1	1	1
AW551984	0.00191936	0.013094	0.111	0.035	1
Hspb2	0.00191936	0.0136646	0.111	0.035	1
Top1	0.00192803	-0.077332	1	1	1
Ccdc61	0.00193337	0.045603	0.792	0.615	1
Erg28	0.00193759	0.0602537	0.991	0.991	1
Pmf1	0.0019448	0.0857175	0.995	0.996	1
Rprd1a	0.0019463	-0.0656428	0.972	0.939	1
Cbfb	0.00194713	-0.0794826	0.88	0.922	1
Haghl	0.00194985	0.0384971	0.514	0.359	1
Gm14966	0.00195613	0.0271996	0.245	0.134	1
Arhgef19	0.00195706	0.0281051	0.463	0.29	1
Nkd1	0.00195773	0.0349573	0.301	0.177	1
Sdcbp2	0.00196229	0.00949183	0.088	0.022	1
Irak1bp1	0.00196713	-0.0771538	0.903	0.905	1
Pet100	0.00197338	-0.0765263	0.968	0.961	1
Kmt5a	0.00197629	-0.097249	1	1	1
Cyb561d2	0.0019786	0.0420055	0.63	0.472	1
Rps6ka5	0.00199227	0.0466796	0.778	0.597	1
Prss50	0.00199284	0.0117796	0.255	0.13	1
Uba2	0.00200083	-0.0805137	1	1	1
Peg3	0.0020156	0.122549	0.949	0.926	1
Glo1	0.00201569	0.0696653	1	1	1
Limd2	0.00201817	0.0945349	0.995	0.996	1
Fbxw5	0.00203839	0.0359639	0.644	0.459	1
Dkc1	0.00205075	-0.0771153	1	1	1
H2-Ab1	0.00205783	0.0161203	0.227	0.108	1
Cnih1	0.00206087	0.0743279	1	0.996	1
Pik3c2b	0.00206236	0.0174173	0.347	0.199	1
Kmt2a	0.00208116	-0.0845361	0.981	0.978	1
Vstm2b	0.00209042	0.0161994	0.204	0.095	1
Fzd3	0.00209323	-0.066241	0.838	0.874	1
Uri1	0.00209408	-0.0957683	0.995	0.996	1
Rpl22l1	0.00210698	-0.0400132	1	1	1
Hmgcr	0.0021119	-0.187515	0.963	0.978	1
Lamtor4	0.00211476	0.0979894	0.995	0.996	1
Sh2b3	0.00212453	0.0108734	0.139	0.052	1
Adck5	0.00212715	0.0461044	0.727	0.558	1
Me2	0.00212778	-0.0667447	0.991	0.996	1
Galk1	0.002133	-0.096776	0.981	1	1
Dnmt3bos	0.00213618	0.0165011	0.194	0.091	1
Dmkn	0.00213629	0.019053	0.213	0.108	1
Dcaf4	0.00217469	-0.0730251	0.88	0.892	1
Ptov1	0.00217526	0.0981796	1	1	1
Noc2l	0.0021913	-0.0881258	0.991	0.996	1
Rnf146	0.00222142	-0.0738504	0.866	0.909	1
Psma4	0.00224008	0.0611544	1	1	1
H2-DMa	0.00224045	0.0345622	0.481	0.338	1
H1fx	0.00224554	0.158537	0.991	0.987	1
Atf1	0.00225929	-0.0796223	0.995	0.978	1
Hist1h2af	0.00226121	0.0472899	0.602	0.437	1
Hira	0.00226744	-0.0809792	0.963	0.987	1
Snrpd2	0.00226761	0.0665561	1	1	1
Rps6ka1	0.0022716	-0.0649212	0.907	0.922	1
Mkx	0.00228567	0.0102372	0.213	0.1	1
Clk1	0.00230105	-0.0843331	1	0.991	1
Rpl17	0.00230105	-0.0560475	1	1	1
Meis3	0.00230252	0.0332342	0.486	0.329	1
Dpm3	0.00230665	-0.0727966	0.986	0.991	1
1700102P08Rik	0.00234511	0.0112499	0.204	0.095	1
Hspb6	0.00234958	0.00700824	0.051	0.004	1
Mir670hg	0.00235916	0.031197	0.565	0.381	1
Rbp7	0.00236091	0.0105124	0.116	0.039	1
4833439L19Rik	0.002369	-0.0754949	0.968	0.974	1
Txn2	0.00237506	0.0963565	0.995	1	1
Cdh13	0.00237728	0.124608	0.847	0.745	1
Serpinf1	0.0023782	0.0109796	0.102	0.03	1
Ppih	0.00238664	0.0884127	1	1	1
Khk	0.00240428	0.0380798	0.639	0.476	1
Ski	0.00241507	-0.0678085	0.931	0.935	1
Gm20485	0.00241662	0.0170665	0.167	0.074	1
Kxd1	0.00242677	0.0588866	0.963	0.957	1
Arf4	0.00242757	-0.0998311	1	1	1
Taok1	0.00244154	-0.0766951	0.958	0.961	1
Slc7a3	0.00244529	-0.116754	0.991	0.991	1
Actb	0.0024453	0.219192	1	1	1
Wdr18	0.0024453	0.0778374	1	1	1
2810004N23Rik	0.00245124	-0.0821565	1	1	1
Wnt5b	0.00245852	0.0380839	0.528	0.372	1
Gm3173	0.00246285	-0.0144682	0.037	0.113	1
Hnrnpm	0.00246316	-0.077633	1	1	1
Glipr1l3	0.00246347	0.00709438	0.069	0.013	1
Sec61b	0.00247513	0.109344	1	1	1
Astn2	0.00247976	0.0816929	0.847	0.771	1
Rgs19	0.00248365	0.059908	0.819	0.719	1
Mt3	0.00248403	0.0432866	0.509	0.377	1
Zfp358	0.0024863	0.039338	0.532	0.381	1
Ube2c	0.00249318	0.220874	1	1	1
Zfp944	0.00249351	-0.0522157	0.597	0.688	1
Fxyd6	0.00249774	0.0821905	0.972	0.931	1
Igf1r	0.00250524	-0.124926	0.977	0.991	1
Spint2	0.00250529	0.0773889	1	0.996	1
Dnph1	0.00250832	0.0747466	0.995	0.996	1
Prrg3	0.00250837	0.0175951	0.199	0.095	1
Galnt11	0.00251749	-0.0534075	0.532	0.615	1
Ccdc78	0.00252617	0.00896069	0.06	0.009	1
Pfkl	0.00253578	-0.0887016	1	1	1
Calm1	0.00253578	0.114424	1	1	1
Coq10b	0.00254447	0.0562734	0.792	0.667	1
Phlda2	0.00256774	0.0155636	0.296	0.463	1
Adss	0.00257904	-0.077371	1	1	1
Coq7	0.00257904	0.0719193	1	0.996	1
Eefsec	0.0025845	-0.0565926	0.856	0.9	1
Tmem115	0.00258976	0.0452624	0.755	0.567	1
Zfp740	0.0025913	-0.0551226	0.852	0.861	1
Timp4	0.00259569	0.021869	0.296	0.165	1
Dxo	0.00260586	0.0580659	0.894	0.775	1
Uchl3	0.00261036	0.0864253	1	1	1
Foxk2	0.00261045	-0.0723784	0.921	0.922	1
Plcb3	0.00261653	0.0599181	0.787	0.632	1
Gm26644	0.00262804	0.080738	0.653	0.524	1
Mrpl40	0.00263248	0.0869891	0.995	0.996	1
Fam89b	0.00264381	0.0657325	0.912	0.827	1
Zscan10	0.00264859	-0.070839	0.894	0.926	1
Rnf217	0.00266862	-0.063051	0.648	0.719	1
Nkain4	0.00267874	0.00729328	0.102	0.03	1
Kpna1	0.00270147	-0.0767734	0.931	0.9	1
Lsm14a	0.00271944	-0.0943247	0.991	0.996	1
Snrpd3	0.00273912	-0.0643748	1	1	1
Rxrg	0.00275362	0.0357579	0.551	0.394	1
Fat3	0.00275765	0.134595	0.88	0.848	1
Tnrc6c	0.0027822	-0.0962937	0.995	0.996	1
Gm16201	0.00278686	-0.0291825	0.157	0.26	1
Spats2	0.00279221	-0.0997128	0.981	0.996	1
Lasp1	0.00281407	-0.0611242	0.722	0.723	1
Gm8237	0.00283415	-0.00982116	0.005	0.052	1
Gm16008	0.00285219	0.00987194	0.116	0.039	1
Kdelr1	0.00285805	0.0639634	0.972	0.926	1
Nmt1	0.00289782	-0.0819437	0.995	0.996	1
Plce1	0.0029035	-0.127574	0.699	0.74	1
Mri1	0.00291276	0.0667636	0.944	0.883	1
Hdhd3	0.00292386	0.0115396	0.148	0.061	1
Selenoh	0.00292915	0.0960004	1	1	1
Mycn	0.00292915	-0.110846	1	0.996	1
Tmem9	0.00293346	0.0710431	0.903	0.861	1
Bves	0.00293957	0.00987497	0.093	0.026	1
Tgfb1	0.00294004	0.0123952	0.231	0.117	1
Wdr83os	0.00295373	0.073625	0.995	0.996	1
1700123O20Rik	0.00295724	0.0754719	0.991	0.991	1
Tra2b	0.0029714	-0.0786431	1	1	1
1600014C10Rik	0.00298521	0.0134109	0.301	0.169	1
Syt11	0.00298789	-0.0964112	0.898	0.913	1
Sumo1	0.00300704	0.0592635	1	1	1
Dffb	0.00301034	0.0327462	0.583	0.433	1
Fbxo8	0.00301317	0.0392328	0.694	0.511	1
Gtf2a2	0.00301421	0.0623937	0.995	1	1
Myh10	0.00302858	-0.0851001	0.986	0.991	1
Ddx41	0.00303554	-0.0765552	0.963	0.983	1
Gprc5c	0.00305446	-0.0326457	0.194	0.307	1
Psma7	0.00307216	0.0749395	1	1	1
Orai1	0.00307614	0.0379269	0.583	0.437	1
Naca	0.00307948	0.0667063	1	1	1
Aprt	0.00308681	0.0940273	1	1	1
Hnrnpa0	0.00308681	-0.0953574	1	1	1
Huwe1	0.00308681	-0.0925	0.995	1	1
Gm48166	0.0030877	0.013373	0.273	0.147	1
Ngb	0.00309051	0.0162916	0.185	0.087	1
Tnrc6b	0.0031015	-0.0890988	0.986	0.991	1
Riox2	0.00311613	-0.0565764	0.981	0.974	1
Lin37	0.00312625	0.0556504	0.852	0.719	1
Daam1	0.00315063	-0.0380931	0.639	0.732	1
Nipsnap1	0.00315351	0.0731524	0.995	1	1
Rps6kl1	0.0031712	0.057178	0.505	0.364	1
Sema3c	0.00318823	-0.0188867	0.083	0.169	1
Tmem163	0.00318939	0.0278818	0.347	0.208	1
Syndig1	0.00319948	0.0560123	0.69	0.524	1
Adat2	0.00320317	0.0545621	0.815	0.723	1
Ndfip1	0.0032139	-0.088049	1	1	1
Cyp2b23	0.00321431	0.00473631	0.037	0	1
Gm48286	0.00321431	0.0041957	0.037	0	1
Thap4	0.00322428	-0.0579131	0.718	0.727	1
Gm34680	0.00323306	0.0228632	0.12	0.043	1
Rnf145	0.00324877	-0.0830242	0.921	0.957	1
Snrnp200	0.0032676	-0.105664	0.991	0.996	1
Cpsf3	0.00328286	-0.0781902	0.968	0.983	1
Zfp638	0.00328309	-0.0918079	0.995	1	1
Atp6v0a1	0.00328678	-0.0348482	0.625	0.68	1
Use1	0.00329086	0.0803924	0.995	0.991	1
Ccnb1ip1	0.00329697	-0.0410372	0.296	0.385	1
Hirip3	0.00330646	-0.10959	0.991	1	1
Snca	0.00333112	-0.067395	0.606	0.645	1
Sec63	0.00333754	-0.0753113	0.963	0.983	1
Phlpp1	0.00334502	-0.110618	0.843	0.883	1
Ptma	0.00335364	0.0558026	1	1	1
Pappa	0.0033586	0.0119906	0.171	0.078	1
Mal2	0.00337532	-0.0345207	0.315	0.429	1
Srsf11	0.00338544	0.0841809	1	1	1
Plcd1	0.00338642	-0.0456655	0.306	0.407	1
Gnb1l	0.00338648	0.0473233	0.718	0.55	1
Meis2	0.00340819	0.0557456	0.278	0.169	1
Man1a2	0.00340898	-0.0787936	0.963	0.974	1
Ptms	0.00340947	-0.0854719	0.995	1	1
Cnih2	0.00340998	0.0660643	0.903	0.805	1
Mrps7	0.00341751	0.0621406	0.991	1	1
Gm11837	0.00342022	0.0153817	0.227	0.117	1
Fignl1	0.00342484	-0.0895329	0.963	0.965	1
Prpf38a	0.00342557	-0.076515	0.995	1	1
Zfp874b	0.00344053	-0.0334339	0.306	0.416	1
Asb4	0.00344119	0.0205219	0.269	0.152	1
Mcm4	0.00345799	-0.0897295	0.991	1	1
Epm2aip1	0.00346135	-0.0564013	0.676	0.714	1
Cenpa	0.00349068	0.115638	1	1	1
A430033K04Rik	0.00349418	0.0316985	0.366	0.234	1
Hsd17b10	0.00350714	0.0633237	1	0.996	1
Sgk3	0.00351246	0.0659241	0.713	0.55	1
Ngdn	0.00351477	0.0737373	0.972	0.961	1
Tlcd2	0.00353085	0.0175768	0.19	0.091	1
Ddx39b	0.00354025	0.0707892	1	1	1
Ccdc40	0.00354278	-0.0432603	0.644	0.714	1
Snf8	0.00356528	0.0818496	1	0.996	1
Cdk7	0.00356937	-0.0822456	0.986	0.978	1
Nedd8	0.00357366	0.072295	1	1	1
Mga	0.00359044	-0.081164	0.991	0.987	1
Relt	0.0036209	0.0193165	0.185	0.091	1
Rreb1	0.00362846	0.0664282	0.468	0.346	1
Mon1a	0.00363698	0.0253902	0.292	0.173	1
Erlin2	0.00363894	-0.0442246	0.556	0.628	1
Smim7	0.00364549	0.0747521	0.986	0.978	1
Gm42067	0.00364965	0.0408868	0.574	0.429	1
Rimklb	0.00365366	-0.0525502	0.856	0.861	1
Gm45447	0.0036574	0.0165541	0.296	0.165	1
Slc5a7	0.00365938	0.032633	0.426	0.273	1
Rp9	0.00366686	-0.0798151	0.972	0.987	1
Atad2	0.00367559	-0.129378	0.991	1	1
Zfp120	0.00367689	-0.0416387	0.523	0.571	1
Bag3	0.0036855	0.0387745	0.653	0.489	1
Trip6	0.00371718	-0.0625533	0.769	0.827	1
Ythdc1	0.00371884	-0.107414	0.995	1	1
Dse	0.00372325	-0.0635289	0.69	0.727	1
Wdr5b	0.00372574	0.00639847	0.083	0.022	1
Robo1	0.00373584	-0.136772	0.972	0.97	1
Cox20	0.00373867	-0.0818167	0.917	0.939	1
Nfx1	0.00374059	-0.0911768	0.977	0.996	1
Cmc1	0.00375142	0.0628474	0.94	0.84	1
Macf1	0.00376248	-0.0975065	0.977	0.991	1
Diaph3	0.00377021	-0.0800127	0.954	0.965	1
Rasgrp2	0.00377574	0.122571	0.995	0.987	1
Stox2	0.00377779	0.136459	0.958	0.939	1
Gm17092	0.00377997	-0.0621843	0.718	0.753	1
Usp24	0.00381866	-0.0748719	0.931	0.931	1
Mrps18b	0.00382899	0.0824349	0.995	0.996	1
Bin3	0.00384157	0.0499354	0.685	0.563	1
Olfr655	0.00384194	0.137068	0.417	0.294	1
Gosr2	0.00385317	0.0454956	0.861	0.727	1
Hspb8	0.00386586	0.0207845	0.264	0.152	1
Nol12	0.00386929	0.0643895	0.995	0.974	1
Fundc2	0.00390555	0.0944961	0.991	0.987	1
Tead1	0.0039171	-0.0757598	0.949	0.952	1
Vcp	0.00394209	-0.0729006	1	1	1
Tmem222	0.00394582	0.0620064	0.954	0.913	1
Rhbdl3	0.00394677	0.0483842	0.394	0.268	1
Rpl28	0.00395127	-0.0527894	1	1	1
BC031181	0.00395127	0.0784125	1	1	1
Mxd4	0.00397916	0.0204945	0.421	0.277	1
Rbm46	0.00398717	0.0113603	0.111	0.039	1
mt-Nd2	0.00398815	-0.101473	0.986	0.991	1
Polr1c	0.00401606	0.0737053	0.995	1	1
Ccnyl1	0.00403486	-0.0751494	0.87	0.857	1
Cpn1	0.00403726	0.0178163	0.144	0.061	1
Gm10406	0.00404361	-0.0207379	0.065	0.147	1
Tob1	0.00404572	-0.0380969	0.338	0.433	1
Hist1h1b	0.00407116	0.287521	0.981	0.939	1
Noc4l	0.00408155	0.0677436	0.972	0.978	1
Prtg	0.00410022	0.10723	0.972	0.965	1
Efcab1	0.00411948	0.00899058	0.097	0.03	1
Nsa2	0.00411983	-0.0902136	1	1	1
Cnn2	0.00412419	-0.0300333	0.157	0.255	1
Ctf1	0.00412602	0.0219241	0.352	0.216	1
Slc35b2	0.00413343	0.0668525	0.917	0.866	1
Usp35	0.00413861	0.013932	0.116	0.043	1
Srek1ip1	0.00414366	-0.0850898	0.894	0.922	1
Capza2	0.00414855	-0.0780886	1	1	1
Jarid2	0.00414855	-0.0746666	1	1	1
Ankrd17	0.00415334	-0.0877334	0.986	0.996	1
Mbtps2	0.00415708	-0.0671661	0.662	0.766	1
Itprip	0.004174	0.0139465	0.157	0.069	1
Cish	0.00417506	0.00640126	0.074	0.017	1
Pim1	0.00417702	-0.0705732	0.343	0.433	1
Sae1	0.00418713	-0.0710028	1	1	1
Lyar	0.00419682	0.0845909	1	1	1
4833445I07Rik	0.00420284	0.00514022	0.046	0.004	1
Il17rc	0.00420673	0.00977163	0.139	0.056	1
Tpst2	0.00421735	0.0426189	0.856	0.719	1
Nrxn2	0.0042321	0.0532232	0.796	0.693	1
Cul4a	0.00424033	-0.0692501	0.986	0.961	1
Wwc1	0.0042533	-0.0764219	0.903	0.952	1
Olfr275	0.00427583	0.00585557	0.046	0.004	1
Zfp993	0.00428082	-0.0402482	0.472	0.545	1
Dennd1b	0.00428793	-0.0612652	0.856	0.866	1
Rab3gap2	0.00430872	-0.0668016	0.796	0.84	1
Sbf2	0.00431436	-0.0701798	0.861	0.883	1
Gys1	0.00431913	0.0315633	0.403	0.264	1
Mbtd1	0.00432472	-0.0953012	1	1	1
5033403F01Rik	0.00433742	-0.0158105	0.028	0.091	1
Tbc1d16	0.0043413	0.0600901	0.782	0.684	1
Tbxa2r	0.00434603	0.0159074	0.315	0.182	1
Gm45437	0.00434996	0.00595959	0.046	0.004	1
Mrpl36	0.0044204	0.0751089	0.995	0.996	1
Pigf	0.00442549	0.0542939	0.995	0.991	1
Tprgl	0.00443057	0.0761307	0.995	0.987	1
Rnd1	0.00444646	0.0101586	0.157	0.069	1
Crygb	0.00446334	0.00470641	0.046	0.004	1
Plcb2	0.00448348	0.0164576	0.199	0.1	1
Shisa6	0.0044857	0.104969	0.843	0.719	1
Ctnnd1	0.00448659	-0.0794276	0.963	0.983	1
Rnf187	0.00448697	0.0869589	1	1	1
Impdh2	0.00449729	0.0783041	1	1	1
Phb	0.00450764	-0.0701433	1	1	1
Fam185a	0.00452343	-0.078401	0.81	0.823	1
Aimp2	0.00453354	0.0963571	0.986	0.987	1
Slc25a27	0.00453449	-0.0541408	0.755	0.771	1
Ccnd3	0.00458761	-0.0724658	0.944	0.944	1
Ddost	0.00459116	0.0812148	1	1	1
Fez1	0.00460934	0.010719	0.144	0.061	1
Batf2	0.0046143	0.0247894	0.116	0.043	1
Smo	0.00461882	-0.0584657	0.935	0.948	1
Nup205	0.00462234	-0.0585384	0.977	0.965	1
Aif1l	0.00462407	0.0845796	0.931	0.892	1
Gamt	0.00462964	0.0149233	0.222	0.117	1
Dapk2	0.00464307	0.0216559	0.264	0.156	1
Pih1d2	0.00465065	0.0220842	0.398	0.255	1
Cdh15	0.00468965	0.0142723	0.153	0.069	1
Tmem50a	0.00469731	0.0743638	0.981	0.974	1
4930414N06Rik	0.00472818	0.0445647	0.477	0.329	1
Scube2	0.00476096	0.00614485	0.056	0.009	1
Ddx11	0.0047652	-0.0522825	0.81	0.84	1
Gm14295	0.00477712	0.0120807	0.347	0.199	1
Slc30a6	0.00479004	0.0558772	0.866	0.775	1
Evpl	0.00479432	-0.0191133	0.046	0.117	1
Ptges2	0.00481015	0.0441439	0.741	0.61	1
Txndc9	0.00482813	0.0699866	1	0.996	1
Runx2	0.00484323	-0.0248365	0.13	0.225	1
Comtd1	0.00484763	0.0517688	0.935	0.857	1
Pde3b	0.00485829	-0.0665207	0.847	0.848	1
Mrps10	0.00488339	0.075651	0.991	0.974	1
D430001F17Rik	0.00488677	-0.00880364	0.005	0.048	1
St3gal5	0.00490021	0.0331773	0.481	0.333	1
Alpk1	0.00492874	0.00348101	0.162	0.074	1
Zfp608	0.00495069	-0.112253	0.991	0.987	1
Pld4	0.0049814	0.0157337	0.167	0.078	1
Vkorc1	0.0049948	0.0911193	0.972	0.952	1
Prkci	0.00501812	-0.054156	0.708	0.784	1
Cox5b	0.00503019	0.0738115	1	1	1
Eif2a	0.00503019	-0.0921783	1	1	1
Spop	0.00503019	-0.0731237	1	1	1
Akap9	0.00503579	-0.0871023	0.977	0.987	1
Xkr4	0.00505643	-0.0852837	0.648	0.732	1
Eri3	0.00506377	0.0664045	0.981	0.952	1
Eomes	0.00506637	0.215455	0.773	0.701	1
Trmt10a	0.00510269	-0.0648011	0.903	0.905	1
Nhsl2	0.00511135	0.0246324	0.403	0.26	1
Tcn2	0.00511437	0.0248714	0.231	0.126	1
Yaf2	0.0051221	0.0879541	0.986	0.965	1
Tcof1	0.00514572	-0.0906798	0.995	1	1
Ifitm3	0.00516041	0.0621299	0.806	0.74	1
Cox16	0.00516324	-0.0785636	0.995	0.987	1
Nufip2	0.00516911	-0.0873631	0.995	0.991	1
Cox19	0.00517644	0.0546784	0.944	0.939	1
Ube2e2	0.00518772	-0.074169	0.75	0.801	1
Nt5dc2	0.00520438	0.106046	1	1	1
0610009B22Rik	0.00521028	0.0755929	0.995	0.996	1
Zfp950	0.00521353	0.0423444	0.657	0.511	1
Mlf1	0.00521827	-0.0488224	0.579	0.623	1
Hacd1	0.00523863	0.0685661	0.977	0.948	1
Ndst1	0.0052414	0.0237311	0.421	0.277	1
Pou2f3	0.00527093	0.0599842	0.134	0.056	1
Hscb	0.00527214	0.0490188	0.699	0.563	1
Dpy19l1	0.00527707	-0.0844196	0.94	0.944	1
Bex2	0.00528752	0.118691	0.995	1	1
Msx2	0.00529454	0.0239487	0.134	0.056	1
Mycl	0.00531215	0.065917	0.926	0.823	1
Dtnb	0.00532226	-0.0886482	0.968	0.957	1
Ppp1r12a	0.00532343	-0.0697687	0.981	0.987	1
Kdm3a	0.00535458	-0.0690957	0.741	0.784	1
Glipr2	0.0053566	-0.0312756	0.231	0.342	1
Foxo6	0.00535798	0.00859208	0.102	0.035	1
Mrpl33	0.00537185	-0.0747985	1	1	1
Herpud2	0.00537731	0.0451966	0.759	0.623	1
Papola	0.005384	-0.0782509	0.995	1	1
Mcm6	0.00540837	-0.0838664	1	1	1
Oip5	0.00542279	0.0414512	0.787	0.645	1
Mief2	0.00545167	0.0260812	0.435	0.286	1
Ndufb11	0.0054574	0.0814402	1	1	1
Poc1a	0.005489	0.03808	0.838	0.701	1
Ctdsp2	0.00549319	-0.050089	0.782	0.801	1
Fau	0.00549444	0.146337	1	1	1
Ube2j2	0.00551926	0.0873603	1	0.996	1
Cmpk1	0.00552535	-0.055872	0.986	0.978	1
Oard1	0.00558175	0.0708126	1	1	1
Pde4dip	0.00558713	-0.045043	0.463	0.537	1
Cfc1	0.00558744	0.0289419	0.241	0.139	1
Cyp51	0.00560502	-0.135865	0.894	0.87	1
Lzts1	0.00563201	0.0164739	0.264	0.147	1
Map3k4	0.00564378	-0.074139	0.963	0.965	1
Rps6kc1	0.00564754	0.0304565	0.63	0.459	1
1700037H04Rik	0.00565032	0.0413436	0.838	0.723	1
Ppwd1	0.00566941	-0.0647407	0.931	0.935	1
Gca	0.0056774	-0.0385264	0.458	0.55	1
Trappc2l	0.00568287	0.067728	0.991	0.97	1
Hoxd13	0.00568574	-0.0110376	0.009	0.056	1
Cpne3	0.00569328	-0.0610199	0.69	0.727	1
Arid1a	0.00569584	-0.0813367	0.995	1	1
Smarce1	0.00569584	-0.0835206	1	1	1
C9orf72	0.00571433	0.0290815	0.509	0.359	1
Naxe	0.00571824	0.0594296	0.926	0.9	1
Htr3a	0.00572325	0.0170169	0.259	0.147	1
Strn3	0.0057343	-0.0736081	0.991	0.987	1
Nuak2	0.00575371	-0.0444354	0.319	0.398	1
Exd1	0.00575907	0.0128148	0.19	0.095	1
Kcnh8	0.00579337	-0.0785577	0.602	0.667	1
Gltp	0.00579683	0.0588575	0.963	0.948	1
Rbbp4	0.00581203	-0.0915855	1	1	1
Atp5mpl	0.00582507	-0.0637042	1	1	1
Bcas2	0.00586435	0.0547367	1	1	1
Gm13381	0.00586867	-0.00619767	0	0.035	1
Gm26682	0.00586867	-0.00678966	0	0.035	1
Epb41l4aos	0.00587092	-0.0806754	0.995	0.996	1
Eef1akmt1	0.00590387	0.0696087	1	1	1
Irf5	0.00590786	0.00707644	0.032	0	1
Gm26537	0.00590786	0.00775336	0.032	0	1
Itpkb	0.00592708	0.00996018	0.148	0.065	1
Adgrb3	0.00593192	-0.0978076	0.593	0.649	1
Taldo1	0.00594363	0.0634829	1	1	1
Stag1	0.00594363	-0.0967555	0.995	1	1
Fbxw11	0.00595746	-0.0572402	0.931	0.944	1
Shc4	0.00599264	0.0272852	0.306	0.19	1
Xaf1	0.00600743	0.0335935	0.505	0.346	1
Bckdk	0.00603646	0.065748	0.949	0.918	1
Pts	0.00608245	0.0627537	0.931	0.879	1
Myrf	0.00608258	-0.0467746	0.736	0.81	1
Tet1	0.00609148	-0.0936175	0.991	0.996	1
Rtl4	0.00610536	0.0191175	0.139	0.061	1
Hist1h3b	0.00610576	-0.0395992	0.361	0.463	1
Rpl23a	0.00613239	-0.0672759	1	1	1
Rbm38	0.0061372	0.0666278	0.94	0.892	1
Card19	0.00613969	0.0452596	0.769	0.645	1
1700097N02Rik	0.00614126	0.0116375	0.106	0.039	1
Rbm3	0.00614607	0.0626852	1	1	1
Paip2b	0.00614619	-0.0643983	0.819	0.848	1
Chchd7	0.00615293	0.0950324	0.995	0.996	1
Cldnd1	0.00617236	-0.0674812	0.954	0.974	1
Etfb	0.0061735	0.0798344	0.986	0.991	1
Fhl1	0.0061915	-0.0470783	0.546	0.597	1
Nceh1	0.00619861	0.0226851	0.505	0.338	1
Arhgap5	0.0062011	-0.07063	0.991	1	1
Bub1b	0.00621478	-0.0851827	0.972	0.991	1
Mrps23	0.00621489	0.0604209	0.991	0.987	1
Eif1	0.00621492	0.0575874	1	1	1
Hmox2	0.0062278	0.0671745	0.977	0.957	1
Exosc4	0.00624265	0.0729981	1	0.991	1
Lonp1	0.00625577	-0.0547637	0.963	0.974	1
Timm9	0.0062705	0.0723614	1	1	1
Ints13	0.00628247	-0.0676668	0.949	0.965	1
Nisch	0.00628425	-0.0749894	0.977	0.983	1
Trappc9	0.00630302	0.0314388	0.69	0.541	1
Rpp38	0.006311	-0.0902507	0.787	0.848	1
Ppil3	0.00631238	0.0675485	0.977	0.991	1
Pycard	0.0063421	0.0649416	0.949	0.896	1
Mrps35	0.00636869	0.0621015	0.981	0.983	1
Nat9	0.00637444	0.0258027	0.435	0.294	1
Hormad1	0.00639077	0.012015	0.106	0.039	1
Litaf	0.00639409	0.0428081	0.861	0.74	1
Orc2	0.00641137	-0.0834448	0.981	0.996	1
Cops6	0.00642565	0.0881212	1	0.991	1
Gm37245	0.00645355	-0.0583376	0.431	0.532	1
Fam136a	0.00645423	-0.0792502	1	1	1
Prpf6	0.00646133	-0.0962846	0.977	0.996	1
5031425E22Rik	0.00647623	-0.0561661	0.699	0.753	1
Rps27l	0.00648292	0.0814526	1	1	1
Mrps18a	0.00648292	0.0651634	0.995	1	1
Atp1a2	0.00653716	0.00841588	0.116	0.043	1
Tmcc3	0.00658528	0.0388209	0.421	0.294	1
Dnajc12	0.00661649	-0.000622622	0.431	0.277	1
Abhd17c	0.00668975	-0.0573636	0.926	0.922	1
Rhoc	0.00672883	0.0692189	0.958	0.9	1
Psmc3	0.00674636	-0.0678408	1	1	1
Csmd2	0.00676142	0.0191223	0.514	0.364	1
Agmat	0.00676346	0.00804394	0.069	0.017	1
Zmym3	0.00677109	0.0205659	0.273	0.165	1
Slc13a4	0.00677714	0.0131313	0.037	0.1	1
Lhfpl2	0.0067811	0.026791	0.333	0.208	1
Cask	0.0067942	0.0953342	0.884	0.81	1
BC005624	0.00680609	0.0604513	0.995	0.974	1
Tuba1b	0.00680619	0.128338	1	1	1
Ndufa11	0.00680619	0.0835899	0.995	1	1
Grik3	0.00683289	-0.0758088	0.903	0.922	1
Tmbim6	0.00683629	0.0742703	1	1	1
Tmed10	0.00684383	0.0767632	0.995	0.996	1
Ddah2	0.00685107	0.0746655	0.991	0.965	1
Ubqln1	0.00685893	-0.075601	0.995	0.996	1
Celf6	0.00686425	0.00897278	0.06	0.013	1
Dlgap2	0.00687491	0.0349107	0.278	0.165	1
Psme1	0.00688165	0.0873243	0.995	0.991	1
Pcm1	0.00688165	-0.0773877	1	0.996	1
Wdr34	0.00693291	0.0590249	0.477	0.351	1
Fzd10	0.00695232	0.0123744	0.144	0.065	1
Edf1	0.00695787	0.0642039	1	1	1
Ly6h	0.00697209	0.0190432	0.282	0.169	1
Nob1	0.00698852	-0.075522	0.977	1	1
Prps1l3	0.00699413	-0.0561463	0.894	0.913	1
Zic5	0.00701164	-0.0868512	0.986	0.996	1
Tox	0.00703996	0.0110754	0.347	0.212	1
Otx2os1	0.00704918	-0.0880961	0.856	0.918	1
E2f4	0.00705032	0.0673991	1	0.996	1
Gorasp2	0.00705955	0.0491656	0.954	0.926	1
H2-Q7	0.00706076	-0.0213312	0.176	0.277	1
Usp22	0.00708008	-0.0627317	0.954	0.974	1
Syde1	0.00712033	-0.0173584	0.069	0.147	1
Ndufa7	0.00712821	0.0847402	1	1	1
Slc39a14	0.00715621	-0.0439741	0.704	0.775	1
Runx1t1	0.00717093	0.0578535	0.616	0.459	1
Hcfc1	0.00720675	-0.0681947	0.991	0.978	1
Ttll4	0.00725244	-0.0563835	0.889	0.939	1
Taok3	0.00727073	0.0355886	0.653	0.502	1
Ctps	0.00727832	-0.0813895	0.995	0.996	1
Sfpq	0.00731829	-0.0876487	1	1	1
Dhx58	0.00731916	0.0100576	0.111	0.043	1
Ppp2r5b	0.007325	0.0182789	0.324	0.203	1
Atp6v1d	0.00735037	0.0795505	0.986	0.991	1
Cnot7	0.00741431	0.0542534	0.977	0.965	1
Pdgfrl	0.00742564	0.0173313	0.403	0.26	1
Bms1	0.00743127	-0.0715695	1	1	1
Gins2	0.00746379	0.0688528	0.991	0.987	1
Plekhj1	0.00748016	0.0624733	0.991	1	1
Pmpcb	0.00748801	0.0841916	0.986	0.97	1
1110008P14Rik	0.00748812	0.0550066	0.935	0.879	1
4833408A19Rik	0.00749875	0.00851551	0.083	0.026	1
Bnip1	0.00752011	0.0505384	0.843	0.779	1
Mex3c	0.00752266	-0.076679	0.894	0.922	1
Cirbp	0.00752588	0.0742821	0.921	0.905	1
Mfsd13a	0.00754797	0.0491526	0.713	0.589	1
Gm28960	0.00754807	-0.184738	0.481	0.558	1
Nipbl	0.00759536	-0.0725654	0.995	0.991	1
Mlf2	0.00759537	0.0684651	1	1	1
Llph	0.00759537	-0.0664841	1	1	1
Mettl4	0.00760179	-0.0628002	0.824	0.84	1
Ank3	0.00760448	-0.0790108	0.903	0.935	1
Pum3	0.00764523	0.105388	1	1	1
Gstt1	0.00765886	0.0166472	0.389	0.251	1
Rbbp6	0.00766188	-0.093858	0.981	0.996	1
Abhd3	0.00768695	0.0122608	0.19	0.095	1
Hist1h2aa	0.00768703	0.018727	0.051	0.009	1
Nlk	0.00770901	0.0576373	0.968	0.939	1
Hus1b	0.00771672	0.0057894	0.042	0.004	1
Bard1	0.00773838	-0.052819	0.792	0.866	1
Cd9	0.00776072	0.0542626	0.981	0.939	1
Fam92b	0.00778258	0.0062595	0.042	0.004	1
Tusc2	0.00778389	0.058529	0.912	0.874	1
Irx1	0.00779753	0.00681483	0.083	0.026	1
Platr12	0.00780289	0.00791687	0.051	0.009	1
Slc25a28	0.00780591	0.0633157	0.856	0.762	1
Cst3	0.00781356	0.0758108	0.995	1	1
Paics	0.00781356	-0.0816849	1	1	1
Arntl2	0.00783465	0.0248706	0.278	0.169	1
Hdgfl3	0.00785137	-0.0818648	0.921	0.97	1
Sec11a	0.00788182	0.0734388	1	0.996	1
Psmb10	0.00789896	0.0896306	1	0.991	1
Pign	0.00789954	0.0428176	0.644	0.498	1
Pcnt	0.00789988	-0.0667596	0.917	0.922	1
Gm45435	0.00790121	0.0130976	0.222	0.121	1
2310039H08Rik	0.00790949	0.0537956	0.931	0.853	1
Mcee	0.00791497	0.0667642	0.968	0.965	1
Fam167a	0.00791583	0.00530667	0.042	0.004	1
Gm3772	0.00792031	0.0103837	0.051	0.009	1
Nedd1	0.00797105	-0.0590063	0.847	0.866	1
Masp2	0.00798321	0.0054038	0.042	0.004	1
Me3	0.00798321	0.00452517	0.042	0.004	1
Smim27	0.00799463	-0.056698	0.819	0.866	1
Exoc3l2	0.00799513	0.0390191	0.13	0.056	1
Etv1	0.00801173	0.0875414	0.921	0.874	1
Slc25a11	0.00802658	0.0681616	0.986	0.935	1
Amotl1	0.00802716	-0.0487117	0.718	0.758	1
Lrpprc	0.00804572	-0.0753265	0.977	0.978	1
Zadh2	0.00810694	0.00789679	0.083	0.026	1
Pigx	0.00810735	0.0685042	1	1	1
Srcap	0.008137	-0.0705356	0.944	0.944	1
Pcbp1	0.0081779	-0.0665048	1	1	1
Nradd	0.00819318	0.0479519	0.782	0.658	1
Abhd18	0.00823649	0.0194569	0.421	0.273	1
Otud4	0.00824008	-0.0594938	0.995	0.996	1
Utp20	0.00824888	-0.0637086	0.986	0.983	1
Mrpl52	0.008249	-0.0694652	1	1	1
Acot1	0.00828759	0.0672042	0.847	0.706	1
Cyb5a	0.00830268	0.0829641	1	1	1
Pif1	0.00836617	0.0520585	0.44	0.329	1
Plekha6	0.00837136	0.0158855	0.259	0.152	1
Eny2	0.00837475	0.0669804	1	1	1
Rgs12	0.00841523	0.0418774	0.648	0.494	1
Tpm3	0.00842917	-0.0788953	1	1	1
Hint3	0.00849989	0.0367917	0.741	0.61	1
Prkar1a	0.00850221	-0.0733014	1	0.991	1
Arpc1a	0.00850221	0.0675657	1	1	1
Rsph10b	0.00850987	0.0240905	0.366	0.247	1
Macrod2	0.00851095	0.103914	0.889	0.823	1
Ccdc142os	0.00851456	0.0110811	0.111	0.043	1
0610010K14Rik	0.00852056	0.0707767	1	1	1
Taz	0.00854071	0.0482442	0.769	0.628	1
Mgat5b	0.00855948	0.0197182	0.505	0.346	1
mt-Nd3	0.00856641	-0.0894112	0.977	0.987	1
Smoc2	0.00856711	0.00981184	0.13	0.056	1
Ddx3x	0.00857583	-0.0688236	1	0.996	1
Akap7	0.00860263	-0.0629469	0.648	0.658	1
Prrg1	0.00864898	-0.0398828	0.361	0.463	1
Reep1	0.00865839	0.0167217	0.259	0.152	1
Afdn	0.00866864	-0.0797768	0.995	1	1
Mapre3	0.00867903	0.0181601	0.213	0.121	1
Srl	0.00868164	-0.0620042	0.676	0.745	1
Exosc8	0.00870602	0.0767206	1	1	1
Slc35f3	0.00871587	0.00816469	0.139	0.061	1
Nckap1	0.00872457	-0.0713125	0.981	0.983	1
Tmem165	0.00874354	-0.0737289	1	1	1
Phf21b	0.00874491	-0.0494118	0.569	0.658	1
Lrrc38	0.00874911	0.0151855	0.116	0.048	1
Gm26618	0.00876165	-0.0105442	0.019	0.069	1
Cab39	0.00877772	-0.0529462	0.94	0.965	1
Wdr41	0.00878416	-0.0306785	0.227	0.312	1
Rad21	0.00879046	-0.0758717	0.977	0.987	1
Dydc2	0.00879825	0.00849584	0.111	0.043	1
Armcx3	0.00879978	-0.0580731	0.657	0.701	1
Api5	0.0088001	-0.0738167	1	1	1
Tnks2	0.0088001	0.129592	0.995	1	1
Socs5	0.00885304	0.0273179	0.472	0.329	1
Lsm6	0.00887601	0.087537	1	1	1
Gnl3	0.00887601	-0.0667996	1	1	1
Bud23	0.00892375	0.0725876	0.995	0.996	1
Rpl18	0.00899098	0.0348524	1	1	1
Epha8	0.00901141	-0.0204551	0.079	0.152	1
Zyg11a	0.0090301	0.00718525	0.074	0.022	1
Dlx5	0.00904791	0.0205051	0.148	0.069	1
Ercc5	0.00905729	-0.042434	0.606	0.658	1
Txndc15	0.00906342	0.0373252	0.921	0.805	1
Sema7a	0.00907817	-0.0105847	0.009	0.052	1
Pdlim4	0.00907876	0.0318938	0.375	0.251	1
Gm48957	0.00907987	-0.00967091	0.014	0.061	1
Trp53cor1	0.00909092	0.0266799	0.19	0.1	1
Fam168b	0.00912488	-0.055095	0.944	0.978	1
Prrc2a	0.0091265	-0.0493844	0.986	0.974	1
Rmrp	0.00913068	-0.022097	0.111	0.19	1
Dusp19	0.00913572	0.0369244	0.833	0.758	1
Gm50223	0.00914159	-0.00991364	0.023	0.078	1
Gtpbp10	0.00916118	-0.0618954	0.949	0.948	1
1700102H20Rik	0.00917793	0.0154743	0.324	0.199	1
Elp2	0.00918015	-0.0555545	0.944	0.948	1
Msh2	0.00918554	-0.0892572	1	1	1
Crygn	0.00924338	0.00795559	0.074	0.022	1
Bag1	0.00924464	0.0490826	1	1	1
Krt8	0.00924655	-0.0416914	0.681	0.684	1
Arpc3	0.00926442	0.0746439	0.995	1	1
Gm36199	0.00927328	-0.00763115	0.009	0.052	1
Gstt2	0.00929236	0.0595162	0.949	0.883	1
Zdhhc16	0.00931339	0.0668066	0.912	0.784	1
Selenok	0.00932397	0.0726713	1	1	1
Syce3	0.00933808	0.0120089	0.134	0.061	1
Slc5a12	0.00933914	-0.00905502	0.009	0.052	1
Cxcl17	0.00933914	-0.023948	0.009	0.052	1
Larp4b	0.00934361	-0.0621143	0.981	0.978	1
Micos13	0.00936386	0.0737091	0.995	1	1
Emc9	0.00937772	0.0116245	0.148	0.069	1
Dnajc4	0.00938367	0.0279448	0.481	0.351	1
Timm10	0.00938385	0.075667	0.991	0.996	1
Uck1	0.00940174	0.0405801	0.796	0.688	1
Myh3	0.00942787	-0.0135354	0.037	0.1	1
Mzt1	0.00945264	-0.0573982	0.917	0.892	1
Kat7	0.00945412	0.0473037	0.894	0.835	1
Rabac1	0.00945639	0.0658656	0.963	0.918	1
Gde1	0.00948269	0.0582452	0.935	0.896	1
Arhgef40	0.00948867	-0.0507209	0.551	0.619	1
Osbpl7	0.00949086	0.00657965	0.44	0.277	1
Gm37240	0.00949303	-0.0687947	0.894	0.913	1
Zfp101	0.00950209	-0.0475071	0.588	0.636	1
AA388235	0.00953567	-0.0313401	0.208	0.294	1
Plpp5	0.00956788	0.0221443	0.472	0.325	1
Bicral	0.00956996	0.0273713	0.773	0.645	1
Pnpla2	0.00960611	0.0297952	0.657	0.506	1
Cd151	0.00961131	0.0449738	0.782	0.636	1
Mrps18c	0.00962688	0.0895259	0.995	1	1
Fbxl14	0.00964847	-0.0543754	0.856	0.861	1
Ppp2r2a	0.00966792	-0.072753	1	1	1
Tfap2c	0.00966892	0.00962538	0.088	0.03	1
Sh3rf1	0.00968263	-0.0666114	0.819	0.866	1
Zfp677	0.00968376	-0.0100468	0.014	0.061	1
Tmem26	0.00969717	-0.00912284	0.019	0.069	1
Pls3	0.0096988	-0.112092	0.995	0.996	1
Tmem205	0.00971145	0.0661616	0.856	0.797	1
Grin3a	0.00971973	0.0115471	0.088	0.03	1
Ccny	0.00972482	0.0809749	0.958	0.939	1
Helq	0.00972821	-0.0640046	0.833	0.848	1
Ush1c	0.0097326	0.0219152	0.472	0.32	1
Ndst4	0.00974315	-0.00854473	0.009	0.052	1
Csrnp1	0.00975133	0.0217313	0.306	0.195	1
Hsd11b2	0.00975379	0.0262716	0.31	0.203	1
Rcor2	0.00975846	0.0659821	0.968	0.952	1
Dusp11	0.00976063	-0.0636272	0.986	0.978	1
Gm14325	0.0098192	0.0322179	0.579	0.424	1
Cdk20	0.00982194	0.0083031	0.13	0.056	1
Myrip	0.00982206	0.00948452	0.088	0.03	1
Znrd1	0.00983366	0.0698931	1	0.996	1
Lactb2	0.00986798	-0.0530456	0.917	0.9	1
Ccl27a	0.00987343	0.0391873	0.787	0.675	1
Pgk1	0.00987549	-0.129863	1	1	1
Pdk3	0.00988027	-0.0523397	0.852	0.913	1
Larp1	0.00993853	-0.0594729	1	1	1
Gm49980	0.00994462	0.0152168	0.176	0.091	1
4930556M19Rik	0.00994777	0.00502866	0.097	0.035	1
Mrps15	0.00995962	0.0675433	0.995	1	1
Smarca5	0.00995962	-0.0796284	1	1	1
Aacs	0.00996174	-0.0510988	0.324	0.407	1
Gm20652	0.00996793	0.00661542	0.074	0.022	1
Arhgap21	0.0100149	-0.0692034	0.935	0.944	1
Oxsr1	0.010037	-0.0507081	0.954	0.931	1
Samd5	0.0100509	0.0469214	0.407	0.273	1
AC163685.1	0.0100535	-0.00736113	0	0.03	1
Gm30018	0.0100535	-0.00424758	0	0.03	1
Mei4	0.0100694	0.0127533	0.185	0.095	1
Nup107	0.0100865	-0.0760557	0.968	0.983	1
Malsu1	0.0101084	0.0771175	0.995	0.991	1
Arhgdia	0.0101084	0.0854056	1	1	1
Scamp2	0.0101473	0.0449694	0.894	0.831	1
Kbtbd8	0.0101841	-0.0490778	0.685	0.684	1
Efemp2	0.0102069	0.0253516	0.5	0.346	1
Mgst3	0.0102107	0.0557897	0.917	0.818	1
Psenen	0.0102159	0.0648266	1	1	1
Csrp1	0.01024	0.0448395	0.782	0.649	1
Ccng1	0.010256	0.0815355	0.875	0.753	1
Prxl2a	0.0102577	-0.0625616	0.968	0.965	1
Clic1	0.0102591	0.078727	1	1	1
Commd7	0.0102626	0.057875	0.949	0.896	1
Rpl5	0.0103026	0.037637	1	1	1
Vbp1	0.0103353	-0.0712094	0.995	0.996	1
Fkbp8	0.0103462	0.0755731	0.995	0.991	1
Usp46	0.0103464	-0.0685345	0.894	0.939	1
Trmt61b	0.0103466	0.0405792	0.875	0.745	1
Schip1	0.0103541	-0.0681904	0.838	0.874	1
B230312C02Rik	0.0103552	0.11257	0.894	0.866	1
Dsp	0.0103567	0.00986447	0.255	0.147	1
2310034G01Rik	0.0103641	0.0101337	0.153	0.074	1
Olfr986	0.0104188	-0.0171604	0.065	0.134	1
Sdhb	0.0104339	0.0850761	0.995	1	1
Mnd1	0.0104499	0.0517824	0.954	0.939	1
4930566F21Rik	0.0104761	0.0158697	0.162	0.082	1
Hace1	0.0104832	-0.049767	0.778	0.805	1
Prpf39	0.0105429	-0.0821335	0.968	0.965	1
Gm47438	0.0105593	0.00365154	0.074	0.022	1
Alg2	0.0105784	0.0268357	0.63	0.485	1
Dhrs3	0.0105966	0.00617695	0.157	0.074	1
Trappc5	0.0105966	0.0703789	0.968	0.944	1
Nfu1	0.0106446	0.0585453	0.986	0.978	1
Platr10	0.010653	0.0608594	0.75	0.623	1
Gbf1	0.0106581	0.080408	0.898	0.866	1
B430218F22Rik	0.0106759	0.00875017	0.088	0.03	1
4933429H19Rik	0.0106989	0.00574579	0.065	0.017	1
Itgb1bp1	0.0107285	0.0284366	0.819	0.671	1
Rapgefl1	0.0107841	-0.0127037	0.032	0.091	1
Cxxc4	0.0108094	0.0205913	0.542	0.385	1
Ift20	0.0108139	0.0810348	0.991	0.991	1
Sema4d	0.010829	-0.054995	0.769	0.771	1
Meox1	0.0108318	0.00724546	0.065	0.017	1
Dgat1	0.0108346	0.0198215	0.556	0.403	1
Dusp9	0.0108386	0.0249168	0.56	0.372	1
Mad2l2	0.0108584	0.0436292	0.671	0.537	1
4930477N07Rik	0.0108665	0.00337302	0.074	0.022	1
2610318N02Rik	0.0108876	0.0606827	0.968	0.926	1
Stx5a	0.0108882	0.0496108	0.87	0.766	1
Abca4	0.0109042	0.0163914	0.204	0.108	1
Espnl	0.0109115	0.00415172	0.028	0	1
Gm11831	0.0109115	0.0039172	0.028	0	1
Dmbx1	0.0109115	0.00343725	0.028	0	1
Lypd3	0.0109115	0.00296531	0.028	0	1
Cryab	0.0109115	0.00316911	0.028	0	1
Bmp5	0.0109115	0.00415032	0.028	0	1
Rpl10l	0.0109115	0.00283799	0.028	0	1
4732487G21Rik	0.0109115	0.00557604	0.028	0	1
Mustn1	0.0109115	0.00406811	0.028	0	1
Gpr20	0.0109115	0.00381938	0.028	0	1
Nfam1	0.0109115	0.00408085	0.028	0	1
Gm26834	0.0109115	0.00412932	0.028	0	1
Gm41541	0.0109115	0.00307313	0.028	0	1
Apobec2	0.0109115	0.00298747	0.028	0	1
Cdc42ep2	0.0109131	0.0100131	0.079	0.026	1
Galnt12	0.0109152	0.0258494	0.301	0.199	1
Oaf	0.010919	0.014364	0.366	0.234	1
Hmgb1	0.010951	-0.0528188	1	1	1
Sh3glb2	0.0109551	0.0437199	0.861	0.753	1
Dlg4	0.0109692	-0.0436048	0.62	0.649	1
Hnrnpa1	0.0109971	-0.0662592	1	1	1
Pdgfb	0.0110127	0.00561259	0.088	0.03	1
Mapk6	0.0110418	-0.0712446	0.963	0.97	1
Slc25a46	0.0110619	-0.0503892	0.815	0.848	1
1700016K19Rik	0.0111178	0.00733633	0.106	0.043	1
Cycs	0.0111595	0.0846529	1	1	1
Vwce	0.0111692	0.0108127	0.106	0.043	1
Dnajc2	0.0111829	0.0796894	1	1	1
Serinc2	0.0111838	0.0203301	0.227	0.13	1
Nolc1	0.0112063	0.113292	1	1	1
Ftl1	0.0112298	0.103276	1	1	1
D17H6S53E	0.0112514	0.0159047	0.324	0.203	1
Zmynd19	0.0112533	-0.0827115	0.995	1	1
Eef1akmt2	0.0112605	0.056915	0.954	0.9	1
Tcea1	0.0112769	-0.0559889	1	1	1
Lrr1	0.0112862	0.0413474	0.833	0.714	1
Immp1l	0.0112887	0.0603894	0.995	0.996	1
Atp2a2	0.0113123	-0.0773827	0.995	0.996	1
Gpc3	0.0113238	-0.0421125	0.977	0.983	1
Vps51	0.0113456	0.0336647	0.602	0.446	1
Tead2	0.0113478	0.055351	0.995	1	1
Nsun2	0.0113716	-0.0721701	1	1	1
Msmo1	0.0113992	-0.184171	0.833	0.823	1
Gm11100	0.011448	0.00535025	0.065	0.017	1
Abcb6	0.0114774	0.0188186	0.431	0.294	1
Bud31	0.0114903	0.0567381	0.977	0.974	1
H2-K1	0.011509	-0.049448	0.63	0.68	1
Kcnq3	0.0115237	-0.00170762	0.69	0.584	1
Emb	0.0115389	-0.0151076	1	1	1
Tmem161a	0.0115586	0.0356139	0.704	0.567	1
Tsc22d2	0.0115629	-0.0764022	0.898	0.892	1
Gm15810	0.0115891	0.0131891	0.079	0.026	1
Gm35188	0.0116069	-0.0486567	0.653	0.723	1
Atp5j2	0.0116113	-0.0581448	1	1	1
2610002M06Rik	0.0116507	-0.0405034	0.565	0.632	1
Cnih4	0.0116841	0.0754476	0.986	1	1
Coch	0.0116939	0.0233965	0.218	0.13	1
Ctdsp1	0.0117427	-0.0387669	0.551	0.623	1
Ccnq	0.0117498	0.054192	0.875	0.797	1
Hnrnph2	0.0117573	-0.0649034	0.995	1	1
Nrtn	0.0118078	0.0119143	0.38	0.251	1
Dok5	0.0118406	0.0168068	0.333	0.212	1
Cep170b	0.0118563	-0.0331957	0.56	0.649	1
Malt1	0.0119048	-0.0942245	0.491	0.554	1
Chst12	0.0119242	0.0278979	0.532	0.377	1
[truncated: 30,286 more rows]

## Sheet: Exe_Ectoderm
gene	p_val	avg_log2FC	pct.1	pct.2	p_val_adj
Gsto1	2.89776e-32	-1.28885	1	0.989	9.35541e-28
Gm10076	2.21324e-26	-0.459351	1	1	7.14546e-22
Rps29	3.32302e-21	-0.365933	1	1	1.07284e-16
2410141K09Rik	5.55936e-20	0.277415	0.941	0.542	1.79484e-15
Rps28	1.03631e-18	-0.262369	1	1	3.34572e-14
Rps27	3.19494e-17	-0.357578	1	1	1.03149e-12
Gm47283	3.11699e-16	-0.662444	0.98	1	1.00632e-11
Rps26	5.65742e-16	-0.274329	1	1	1.8265e-11
AY036118	8.37557e-16	-0.991736	0.574	0.955	2.70405e-11
Rps2	3.53088e-15	0.19481	1	1	1.13994e-10
Gm42418	7.54684e-15	-1.08754	0.762	0.972	2.4365e-10
Uba52	1.08265e-14	-0.287055	0.99	1	3.49532e-10
Rpl39	2.50611e-14	-0.242248	1	1	8.09098e-10
Rpl38	6.68034e-14	-0.250743	1	1	2.15675e-09
Chchd2	8.14989e-14	0.261559	1	1	2.63119e-09
Rps4x	1.98898e-13	0.469102	1	1	6.42143e-09
Rpl41	3.68809e-13	-0.188354	1	1	1.1907e-08
Rpl9	6.20761e-13	0.176887	1	1	2.00413e-08
Rpl36	6.27793e-13	-0.166339	1	1	2.02683e-08
Rpl37	6.94703e-13	-0.178463	1	1	2.24285e-08
Xist	7.2801e-13	0.804768	0.792	0.341	2.35038e-08
Atp6v0c	1.20179e-12	0.281872	1	1	3.87998e-08
Cryab	3.81519e-12	0.0435295	0.267	0.006	1.23173e-07
Rps5	7.14886e-12	0.201595	1	1	2.30801e-07
Cdkl4	8.55904e-12	0.0705216	0.465	0.101	2.76329e-07
Bola2	2.83592e-11	-0.212209	0.99	1	9.15578e-07
Eif2s3y	3.50637e-11	-0.244217	0.079	0.458	1.13203e-06
Rplp1	5.34136e-11	-0.230243	1	1	1.72446e-06
Rpl15	7.80921e-11	0.155272	1	1	2.5212e-06
Srsf5	2.21089e-10	-0.27369	1	1	7.13784e-06
Gm48168	2.53845e-10	0.0272866	0.228	0.006	8.19539e-06
Set	2.9799e-10	-0.177478	1	1	9.62062e-06
Hmga1	4.55449e-10	-0.212663	1	0.994	1.47042e-05
Rpl36a	4.87816e-10	-0.209949	1	1	1.57491e-05
mt-Nd4l	5.32745e-10	-0.296352	1	1	1.71997e-05
Rps21	5.87407e-10	-0.377318	1	1	1.89644e-05
Pon2	8.34766e-10	-0.183698	0.762	0.911	2.69504e-05
Mybbp1a	8.4961e-10	-0.232817	1	1	2.74296e-05
Psma3	9.44814e-10	0.178346	1	1	3.05033e-05
Rpp21	9.53967e-10	-0.333998	0.99	1	3.07988e-05
Gas5	9.91455e-10	-0.279086	1	1	3.20091e-05
Eif3i	1.05039e-09	0.183134	1	1	3.39119e-05
Cmpk1	1.13977e-09	-0.217524	0.99	0.994	3.67974e-05
Mat2a	1.26046e-09	-0.280169	1	1	4.06941e-05
Hypk	1.32856e-09	0.246046	0.99	0.994	4.28925e-05
Wdfy1	2.68992e-09	0.119778	0.752	0.458	8.68442e-05
Ndufb5	4.37154e-09	0.237046	1	1	0.000141135
Psmb2	5.06893e-09	0.18465	1	1	0.00016365
Rpl18a	5.45709e-09	0.128148	1	1	0.000176182
Prpf4b	5.92838e-09	-0.24057	1	1	0.000191398
Cfap43	6.29445e-09	-0.18027	0.426	0.67	0.000203216
Snhg8	7.21981e-09	-0.236619	0.97	0.994	0.000233092
Rpl35	1.69573e-08	-0.147661	1	1	0.000547468
Vdac1	1.74174e-08	-0.188986	1	1	0.000562321
Snu13	1.88715e-08	0.178157	1	1	0.000609267
Mrpl43	2.27377e-08	0.202031	1	1	0.000734086
Ndufab1	2.39768e-08	0.176273	1	1	0.000774091
Gapdh	2.50592e-08	0.271519	1	1	0.000809037
Psmb6	2.52813e-08	0.194626	1	1	0.000816208
Atp5g3	3.06802e-08	0.200827	1	1	0.000990511
Tpm3	3.59149e-08	-0.192145	1	1	0.00115951
Rpl37a	4.58202e-08	-0.136392	1	1	0.00147931
Ldhb	4.6217e-08	0.355266	1	0.978	0.00149212
Ppia	5.44675e-08	0.122588	1	1	0.00175848
Ran	6.41349e-08	0.130934	1	1	0.0020706
Cox5b	6.80998e-08	0.17893	1	1	0.0021986
Odc1	6.86853e-08	-0.200109	1	1	0.0022175
Psmb1	7.41784e-08	0.204339	1	1	0.00239485
Rpl10-ps3	7.55762e-08	-0.0962446	0.396	0.626	0.00243998
Arcn1	7.5778e-08	-0.228298	0.99	0.994	0.00244649
H3f3b	7.74116e-08	0.185724	1	1	0.00249923
Mrpl53	8.35785e-08	0.197039	1	1	0.00269833
Btf3	8.64696e-08	0.110928	1	1	0.00279167
Psmb3	1.0244e-07	0.238101	1	1	0.00330727
Rpl13	1.10525e-07	0.114346	1	1	0.00356831
Smarcd1	1.15766e-07	-0.205575	0.99	0.994	0.00373752
Xpo1	1.16255e-07	-0.216352	1	1	0.0037533
Lmnb1	1.16255e-07	-0.273837	1	1	0.0037533
Rpl11	1.28589e-07	0.161493	1	1	0.00415151
mt-Nd1	1.48252e-07	-0.232616	1	1	0.00478631
Ddx5	1.49495e-07	-0.224322	1	1	0.00482644
Nme2	1.8103e-07	0.143646	1	1	0.00584456
Nedd4	2.13602e-07	-0.231778	1	1	0.00689614
Mrpl27	2.18936e-07	0.155796	0.97	0.989	0.00706833
Rab5if	2.18952e-07	0.133455	1	1	0.00706887
Nutf2-ps1	2.22306e-07	0.0746014	0.713	0.38	0.00717716
Pus7	2.53874e-07	-0.174705	0.99	0.989	0.00819632
Polr2l	2.77804e-07	-0.192587	0.98	0.994	0.00896891
Qk	2.89393e-07	-0.228961	1	1	0.00934305
Cox5a	2.91765e-07	0.149976	1	1	0.00941963
Uty	3.00098e-07	-0.137914	0.218	0.542	0.00968867
Rad23b	3.13977e-07	-0.178889	1	1	0.0101368
Kpnb1	3.13977e-07	-0.230667	1	1	0.0101368
mt-Atp8	3.16539e-07	-0.239127	1	0.983	0.0102195
Rpl19	3.29683e-07	0.0836707	1	1	0.0106438
Ooep	3.44785e-07	0.0126536	0.139	0	0.0111314
Pabpc1	3.51808e-07	-0.150438	1	1	0.0113581
Mrpl20	3.54672e-07	0.187835	1	1	0.0114506
Ndufa3	3.63401e-07	-0.178775	1	1	0.0117324
Ubb	3.75363e-07	0.152076	1	1	0.0121186
Sf3b5	3.84582e-07	0.181282	1	1	0.0124162
Hnrnpu	4.34056e-07	-0.210074	1	1	0.0140135
Wdr43	4.62897e-07	-0.160042	1	1	0.0149446
Nfx1	4.81853e-07	-0.202266	0.99	1	0.0155566
Psma2	4.93583e-07	0.164913	1	1	0.0159353
Ddx3y	4.95384e-07	-0.165596	0.277	0.575	0.0159935
Etf1	5.01556e-07	-0.207665	1	1	0.0161927
Gm42047	5.19172e-07	-0.267208	0.891	0.944	0.0167615
Mest	5.22027e-07	-0.294237	0.99	0.989	0.0168536
Eif3k	5.26226e-07	0.18163	1	1	0.0169892
Hnrnpf	5.34706e-07	-0.215274	1	1	0.017263
Taf1d	5.52064e-07	-0.23023	1	1	0.0178234
1810009A15Rik	6.28087e-07	-0.161863	0.832	0.933	0.0202778
Rps12	6.62914e-07	-0.201348	1	1	0.0214022
Oaz1	6.68191e-07	0.15804	1	1	0.0215726
Tmem147	6.73508e-07	0.17742	1	0.994	0.0217442
Rps27a	7.11887e-07	0.161095	1	1	0.0229833
Olfr1459	7.2239e-07	-0.0646778	0.05	0.291	0.0233224
Morf4l2	7.58329e-07	-0.390281	1	1	0.0244826
Ncl	7.95062e-07	-0.182083	1	1	0.0256686
Hsp90ab1	7.95062e-07	0.171129	1	1	0.0256686
Reep5	8.07683e-07	0.205734	1	0.994	0.026076
Ctsh	8.09152e-07	-0.0610868	0.05	0.313	0.0261235
Rps9	8.14065e-07	0.137885	1	1	0.0262821
Psma6	8.40085e-07	0.184978	1	1	0.0271221
Anp32e	8.73737e-07	-0.195585	1	1	0.0282086
Mrpl21	8.87558e-07	0.194775	1	1	0.0286548
Tmem179b	9.34511e-07	0.149985	0.98	0.911	0.0301707
Rnf17	9.41416e-07	0.239552	0.911	0.732	0.0303936
Rhox5	9.52401e-07	0.321034	1	1	0.0307483
Fabp3	1.00596e-06	0.291902	1	0.994	0.0324776
Nek2	1.08673e-06	-0.172045	0.95	0.966	0.0350851
Atp5o	1.09604e-06	0.167874	1	1	0.0353856
Hnrnpa3	1.14839e-06	-0.200977	1	1	0.0370758
Cul3	1.15735e-06	-0.177941	0.99	1	0.0373649
Pclaf	1.1877e-06	0.30238	0.98	0.894	0.0383449
Rexo2	1.25068e-06	0.1636	1	1	0.0403783
Ints8	1.28488e-06	-0.145568	0.95	0.994	0.0414824
Rbp4	1.32919e-06	0.0206495	0.03	0.274	0.0429128
Atp5g2	1.42621e-06	0.166246	1	1	0.0460451
Rpsa	1.44835e-06	0.152315	1	1	0.04676
Cyct	1.45351e-06	0.0746045	0.446	0.179	0.0469265
Eif3b	1.49363e-06	-0.181452	1	1	0.048222
Atp6v0e	1.66309e-06	0.218704	1	1	0.053693
Cyba	1.82548e-06	0.222602	0.931	0.86	0.0589356
Heatr3	1.96722e-06	-0.15027	0.98	0.989	0.0635117
Elavl1	2.09062e-06	-0.173432	1	1	0.0674957
U2af2	2.10655e-06	-0.182022	0.99	1	0.06801
G3bp1	2.20461e-06	-0.194865	1	1	0.0711757
Ctps	2.24674e-06	-0.188782	0.99	0.994	0.0725359
Ube2a	2.35995e-06	0.17799	1	1	0.076191
Eif4b	2.43232e-06	-0.176797	1	1	0.0785273
Snrpe	2.46929e-06	0.166919	1	1	0.0797211
Fam92a	2.47931e-06	0.176313	0.99	0.872	0.0800444
Caprin1	2.54487e-06	-0.226155	1	1	0.0821612
Dad1	2.54487e-06	0.157585	1	1	0.0821612
2023-09-11	2.76434e-06	-0.245273	1	1	0.0892468
Atp5j2	2.93524e-06	-0.1438	1	1	0.0947644
Tdg	3.23474e-06	-0.171111	0.98	0.994	0.104434
Epb41l4aos	3.43345e-06	-0.19551	0.99	1	0.110849
Ndufa11	3.59008e-06	0.167986	1	1	0.115906
Timm17b	3.64369e-06	0.133971	0.98	0.989	0.117636
Car4	4.03847e-06	0.300506	1	0.933	0.130382
H2afz	4.04197e-06	0.182807	1	1	0.130495
Pin4	4.11732e-06	0.184166	0.99	0.994	0.132928
Fbxo30	4.17497e-06	-0.151091	0.95	0.961	0.134789
Cnbp	4.22509e-06	0.153443	1	1	0.136407
B230312C02Rik	4.2804e-06	0.111466	0.564	0.302	0.138193
Atp6v0b	4.28788e-06	0.191809	1	0.994	0.138434
Rbx1	4.41615e-06	0.136148	1	1	0.142575
Uqcr11	4.48165e-06	-0.160482	1	1	0.14469
Vcp	4.54809e-06	-0.179804	1	1	0.146835
Trmt112	4.6838e-06	0.164644	1	1	0.151217
Rbm38	4.71832e-06	0.200094	1	0.989	0.152331
Mrpl55	5.04026e-06	0.143212	1	1	0.162725
Ankrd17	5.13334e-06	-0.19487	0.99	0.994	0.16573
Slc15a2	5.16821e-06	0.0515881	0.465	0.179	0.166856
Aff4	5.34367e-06	-0.160865	0.98	0.983	0.17252
B830012L14Rik	5.6965e-06	0.0811774	0.743	0.413	0.183912
Pdha1	5.83258e-06	-0.213651	1	0.983	0.188305
Wbp11	6.13716e-06	-0.177109	1	1	0.198138
mt-Nd6	6.38857e-06	-0.156287	0.901	0.899	0.206255
Serbp1	6.50379e-06	-0.106955	1	1	0.209975
Hikeshi	6.50379e-06	0.175948	1	0.994	0.209975
Tmem14c	6.99161e-06	0.14695	1	1	0.225724
Ostc	7.19638e-06	0.150322	1	1	0.232335
Npm1	7.40687e-06	0.107151	1	1	0.239131
Magoh	7.73368e-06	0.142822	1	1	0.249682
Atp5k	8.07426e-06	-0.174977	1	1	0.260677
Gabarapl2	8.30922e-06	0.166172	1	1	0.268263
Rnf227	9.09191e-06	0.03517	0.366	0.128	0.293532
Hmgb2	9.93263e-06	-0.113379	1	1	0.320675
Rps11	1.0219e-05	0.113979	1	1	0.32992
Ppp1cb	1.02918e-05	-0.180941	1	1	0.332271
Ddx41	1.06598e-05	-0.130822	0.95	0.978	0.344152
Rer1	1.07392e-05	0.154182	1	1	0.346714
Ipo5	1.07392e-05	-0.171615	1	1	0.346714
Peg10	1.08539e-05	-0.287094	0.99	0.994	0.350417
Psma7	1.15264e-05	0.144155	1	1	0.372128
Exosc8	1.19403e-05	0.153023	1	1	0.385493
Snrpd2	1.21098e-05	0.122838	1	1	0.390966
Pgam1	1.21098e-05	0.110343	1	1	0.390966
Scap	1.26585e-05	0.0560565	0.802	0.508	0.408681
Mrpl18	1.3084e-05	0.188908	1	1	0.422418
Chchd1	1.35512e-05	0.150328	1	1	0.437499
Rab10	1.3839e-05	-0.162142	1	1	0.446793
Ywhaz	1.39363e-05	-0.197919	1	1	0.449933
Slc16a1	1.43318e-05	-0.155218	1	1	0.462703
Fip1l1	1.45336e-05	-0.154176	0.99	1	0.469217
Itm2b	1.46333e-05	0.165985	1	0.961	0.472435
Ppm1g	1.46355e-05	-0.152606	1	1	0.472506
Gm47003	1.5242e-05	0.0157188	0.119	0.006	0.492088
Ninj1	1.6073e-05	0.114543	0.95	0.866	0.518918
Rps3a1	1.62481e-05	0.104507	1	1	0.524569
Kdm5d	1.64634e-05	-0.0557891	0.079	0.291	0.531522
Siva1	1.68223e-05	0.149019	1	1	0.543107
Usp14	1.69394e-05	-0.150164	1	1	0.546888
Mrps10	1.70573e-05	0.132066	1	0.989	0.550694
Cox4i1	1.75368e-05	0.199572	1	1	0.566176
Ak4	1.77195e-05	-0.207857	0.99	0.983	0.572073
Asnsd1	1.79049e-05	-0.150657	1	0.994	0.578058
Snrnp70	1.79049e-05	-0.16501	1	1	0.578058
Plekhf2	1.80292e-05	-0.198654	1	0.994	0.582071
Aurkaip1	1.82802e-05	0.127677	1	1	0.590178
Gnai3	1.85347e-05	-0.147768	1	1	0.598391
Hspe1	1.90536e-05	0.153239	1	1	0.615146
Med28	1.91855e-05	0.147219	1	1	0.619405
Hnrnpc	1.95864e-05	-0.124574	1	1	0.632348
Eif4h	2.01334e-05	-0.179934	1	1	0.650007
Tmbim4	2.04123e-05	0.148637	1	0.989	0.65901
Dnaja2	2.05531e-05	-0.16829	1	1	0.663558
Meg3	2.06827e-05	0.220098	0.97	0.659	0.667742
Utp11	2.06949e-05	0.144647	1	1	0.668135
Hif1a	2.09092e-05	-0.1733	0.99	0.994	0.675054
Sarnp	2.11258e-05	0.147235	1	1	0.682045
Actr3	2.23169e-05	-0.143426	1	1	0.720501
Hnrnpk	2.24702e-05	-0.155314	1	1	0.725451
Ndufb9	2.27798e-05	0.136984	1	1	0.735447
Tardbp	2.39775e-05	-0.154893	0.99	0.994	0.774112
Adad1	2.49691e-05	0.0161476	0.158	0.022	0.806129
Serpinh1	2.49965e-05	-0.484312	0.832	0.642	0.807013
Mogat2	2.57748e-05	0.0807284	0.693	0.436	0.832139
Rian	2.59008e-05	0.182952	0.97	0.654	0.836207
Jagn1	2.66452e-05	0.154931	1	1	0.860242
Cdk2ap1	2.71929e-05	0.10635	0.98	0.994	0.877923
Eif4g2	2.79404e-05	-0.13582	1	1	0.902057
Vapa	2.81303e-05	-0.188175	1	1	0.908186
St13	2.9098e-05	-0.143554	1	1	0.93943
Adrm1	2.92954e-05	0.16004	1	1	0.945801
Elf5	2.98949e-05	-0.208901	1	0.989	0.965156
Cltc	3.03011e-05	-0.206458	1	1	0.978272
Polr2m	3.75581e-05	-0.153803	1	1	1
Rpl27	3.75581e-05	0.129643	1	1	1
Ndufb1-ps	3.78095e-05	-0.154862	1	1	1
Arf5	3.83172e-05	0.155303	1	1	1
Psma5	3.85735e-05	0.14831	1	1	1
Abce1	3.85735e-05	-0.155503	1	1	1
Ssb	3.90909e-05	0.14336	1	1	1
Erc2	4.07214e-05	-0.079632	0.267	0.475	1
Napa	4.08173e-05	0.137143	0.99	0.983	1
Fh1	4.12251e-05	0.150869	1	0.972	1
Eif1a	4.2618e-05	-0.156284	1	1	1
Hnrnpd	4.37626e-05	-0.151346	1	1	1
1700001L05Rik	4.42749e-05	0.0433941	0.574	0.296	1
Tm2d3	4.46095e-05	0.150541	0.98	0.944	1
Actn4	4.52345e-05	-0.140715	1	0.994	1
Spcs2	4.52345e-05	0.184458	1	1	1
Psme2b	4.55139e-05	0.0134059	0.109	0.006	1
Hspa9	4.58362e-05	-0.14935	1	1	1
Gpbp1	4.64456e-05	-0.180566	1	1	1
Tomm7	4.67532e-05	-0.138761	1	1	1
Csde1	4.70626e-05	-0.154193	0.99	1	1
Hnrnpa1	4.70626e-05	-0.142082	1	1	1
Ezr	4.70626e-05	-0.177238	1	0.994	1
Cmtm8	4.73108e-05	0.162709	0.95	0.944	1
Nup43	4.73736e-05	0.164979	1	0.983	1
Fxyd6	4.75832e-05	0.0448436	0.347	0.14	1
Polr1d	4.80028e-05	0.119579	1	1	1
Dnmt3b	4.9284e-05	-0.224718	1	0.989	1
Cycs	4.99368e-05	0.150776	1	1	1
Nme1	4.99368e-05	0.11038	1	1	1
Kpna4	5.1944e-05	-0.158768	0.98	0.994	1
Lig3	5.25951e-05	-0.131933	0.96	0.955	1
Pfkp	5.34897e-05	-0.207892	0.97	0.972	1
Tm2d1	5.36733e-05	0.126105	0.99	0.978	1
Tspan33	5.92943e-05	0.107425	0.931	0.827	1
Nfic	5.97488e-05	0.0374469	0.376	0.151	1
Zcchc8	6.09594e-05	-0.14125	0.97	0.983	1
1500009L16Rik	6.17508e-05	0.171031	0.99	0.961	1
Pcbp3	6.27536e-05	0.0342905	0.495	0.24	1
Nub1	6.35949e-05	-0.140811	0.98	0.994	1
Coq6	6.5209e-05	0.0891979	0.881	0.721	1
Dancr	6.56794e-05	-0.1688	0.941	0.989	1
Rpl29	6.6549e-05	0.0916793	1	1	1
Ddx23	6.71731e-05	-0.131728	0.95	0.972	1
Hdgf	6.74164e-05	-0.129965	1	1	1
Bex1	6.74164e-05	0.223025	1	0.994	1
Ifitm2	6.80667e-05	0.173396	0.881	0.709	1
Fermt1	6.81523e-05	0.0248816	0.218	0.056	1
Tmem222	6.81882e-05	0.0989048	0.96	0.933	1
Rpl3	7.09942e-05	0.0854852	1	1	1
Slc25a4	7.19163e-05	0.172986	1	1	1
Asb16	7.20398e-05	0.0141698	0.149	0.022	1
Uchl3	7.42714e-05	0.167528	1	1	1
Lbr	8.07407e-05	-0.194944	1	0.994	1
mt-Nd5	8.23075e-05	-0.143528	1	1	1
Rhox4c	8.3104e-05	0.0403208	0.366	0.145	1
Ccdc66	8.34861e-05	-0.100856	0.673	0.777	1
Rps14	8.3903e-05	0.0948021	1	1	1
Prpf8	8.44411e-05	-0.158006	1	0.989	1
U2af1	8.44413e-05	0.11857	1	1	1
Cdca7	8.52529e-05	-0.165573	0.97	0.994	1
Gng5	8.66272e-05	0.174129	1	1	1
Mrps7	8.66272e-05	0.139276	0.99	1	1
Tmem238	8.7897e-05	0.0984214	0.921	0.821	1
Nol3	8.82625e-05	0.0134532	0.158	0.028	1
Myl6	8.94349e-05	0.183721	1	1	1
Cdyl	9.00027e-05	-0.119989	0.98	0.983	1
Hint1	9.05819e-05	0.144814	1	1	1
Gdi2	9.05819e-05	-0.161273	1	1	1
Ndufa4	9.11606e-05	0.141198	1	1	1
Zfp992	9.25082e-05	0.119748	0.891	0.777	1
Ppat	9.47066e-05	-0.14709	1	0.994	1
Mrps24	9.59173e-05	0.149819	1	1	1
Atf1	9.71384e-05	-0.144135	0.97	0.989	1
Arhgef18	9.9088e-05	-0.113115	0.752	0.81	1
Rhod	0.000100916	0.100463	0.911	0.788	1
Pgls	0.00010187	0.133848	0.99	0.994	1
Bub1b	0.000102515	-0.149799	0.99	0.983	1
Car15	0.000103234	0.0227957	0.198	0.05	1
Ndufv1	0.000105474	0.160303	1	0.989	1
Gm26532	0.000105739	0.0109935	0.158	0.028	1
Hspb11	0.000107389	0.0833703	0.921	0.832	1
Atox1	0.000109543	-0.156033	1	1	1
Polr2f	0.000109543	0.119791	1	1	1
Rpp30	0.000110932	0.124418	1	0.994	1
Eloc	0.000111633	0.149612	1	1	1
Fxn	0.000112338	0.120767	0.98	1	1
Mycn	0.000116048	-0.192726	0.931	0.939	1
Amigo1	0.000116806	0.0310622	0.248	0.078	1
Parp1	0.000119996	-0.177056	0.99	0.994	1
Rnf146	0.00012132	-0.113079	0.891	0.905	1
Ywhab	0.000122657	-0.132875	1	1	1
Srgap1	0.000123014	-0.198342	0.861	0.911	1
Tmpo	0.000124202	-0.142068	1	1	1
2010001K21Rik	0.000125244	0.0105213	0.099	0.006	1
Rps13	0.000130568	0.0782837	1	1	1
Uri1	0.000131385	-0.154142	1	1	1
Swi5	0.000133865	0.147942	1	1	1
Hnrnpm	0.000133865	-0.131931	1	1	1
Sumo1	0.000138097	0.110626	1	1	1
Cdc37	0.000138097	-0.162866	1	1	1
Disc1	0.000139822	0.0520597	0.396	0.179	1
Cdk5rap1	0.000139914	0.0929444	0.861	0.654	1
Nabp1	0.000141383	-0.129396	0.842	0.899	1
Gm8797	0.000142102	0.0396231	0.465	0.223	1
Txnrd1	0.000142454	-0.147372	1	1	1
Vasn	0.000143864	0.0513427	0.564	0.33	1
Ddx21	0.00014513	-0.149617	1	1	1
Bax	0.000147854	0.117489	1	1	1
Gm11290	0.000147903	0.0367789	0.347	0.145	1
Rps6	0.000148772	0.102893	1	1	1
Kdelr3	0.000149246	-0.0315085	0.366	0.145	1
Utp6	0.000150624	-0.142774	1	0.983	1
Avpi1	0.0001525	0.133175	1	0.989	1
Canx	0.0001525	-0.079585	1	1	1
Ythdf1	0.000153446	-0.141661	0.98	1	1
Rps18	0.000154397	0.0674718	1	1	1
Dcps	0.000156289	0.128605	0.98	0.966	1
Mirg	0.000158098	0.0307807	0.644	0.324	1
Cope	0.000158256	0.0944579	0.98	0.994	1
Prdx1	0.000158258	0.162484	1	1	1
Rnf10	0.000159235	-0.156729	0.98	0.994	1
Ywhag	0.000160222	-0.166099	1	1	1
Bcap29	0.000160777	0.0873864	0.891	0.676	1
Taf10	0.000166253	0.109729	1	1	1
Pttg1ip	0.000166626	-0.0836419	0.792	0.883	1
Zfp326	0.000166708	0.113684	0.97	0.961	1
Dctn3	0.000170391	0.121857	0.99	1	1
Rras2	0.000173558	-0.176527	1	1	1
Atp5h	0.000177868	0.12276	1	1	1
Tfdp1	0.00017896	-0.153105	1	1	1
Eif4g1	0.000181165	-0.12589	1	1	1
Dars	0.00019494	-0.150944	1	1	1
Trappc2l	0.000197325	0.133078	1	0.978	1
Zfr2	0.000198349	0.0187751	0.149	0.028	1
Arid3a	0.00020169	0.0582995	0.802	0.564	1
Taco1	0.00020464	-0.128787	0.97	0.978	1
Ccdc124	0.000204663	0.12966	1	1	1
Fbxo22	0.000204663	-0.146677	1	1	1
Mettl26	0.00020586	0.113862	0.99	0.955	1
Slc4a7	0.000205887	-0.160083	1	0.961	1
Clic1	0.000207164	0.166959	1	1	1
Tomm20	0.000208425	0.129117	1	1	1
Camk1	0.000210659	0.0295235	0.554	0.268	1
Ddx56	0.000217458	0.13373	1	0.989	1
Ppp4c	0.000226858	0.124207	1	1	1
Pianp	0.000231583	0.0330025	0.535	0.263	1
Acvrl1	0.000232612	0.0256687	0.277	0.106	1
Akirin1	0.000233787	-0.122113	0.98	0.978	1
Atp1a1	0.000233804	-0.187664	0.99	1	1
Cct6a	0.000236637	-0.105397	1	1	1
Polr2g	0.000239503	0.170213	1	0.994	1
Mmp15	0.000240702	0.0152967	0.168	0.039	1
Trim6	0.000243115	-0.149624	0.99	0.972	1
Fam111a	0.000248459	0.0589897	0.624	0.374	1
Yes1	0.00024942	-0.100617	0.911	0.916	1
Rps3	0.000251297	0.0937015	1	1	1
Rtraf	0.000251297	0.0953352	1	1	1
Supt4a	0.000252808	0.120656	0.99	1	1
Rsl24d1	0.000255858	-0.124154	1	1	1
Srpr	0.000260496	0.140809	1	0.989	1
Sacm1l	0.000262599	-0.118561	0.901	0.927	1
Srsf1	0.000265214	-0.166852	1	1	1
Fam133b	0.000266742	-0.119092	0.941	0.983	1
mt-Nd2	0.000268403	-0.155085	1	1	1
Barx1	0.000272527	0.02028	0.178	0.045	1
Sh3bgrl	0.000275591	-0.196429	0.901	0.933	1
Gart	0.000278188	-0.147105	1	1	1
Ddit4	0.000279889	0.0916929	0.545	0.346	1
Atxn2l	0.00028316	-0.129156	0.96	0.978	1
Lsm4	0.000284896	0.100758	1	1	1
Mrps18a	0.00028745	0.128293	0.99	0.994	1
Mcl1	0.000288307	-0.152441	1	1	1
Yif1b	0.000290007	0.115271	0.98	0.978	1
Trip10	0.000290024	-0.144256	0.98	0.994	1
Klf15	0.000290557	0.00776526	0.089	0.006	1
1700066B19Rik	0.000294937	0.0126575	0.119	0.017	1
Ppp1cc	0.000304133	-0.125218	1	1	1
Atp5g1	0.000305941	0.13816	1	1	1
Ssr2	0.000309587	0.134326	1	1	1
Txnl4a	0.000309587	0.125514	1	1	1
E130308A19Rik	0.000310407	0.0784946	0.931	0.777	1
Srsf2	0.000318881	-0.14343	1	1	1
Eef1g	0.000326503	0.130194	1	1	1
Ddx54	0.000334295	-0.126996	0.99	1	1
Smad4	0.000334295	-0.136347	1	0.994	1
Rab18	0.00033627	-0.0961135	1	1	1
Atp5d	0.000346311	0.121436	1	1	1
Dcp2	0.000350402	-0.13622	0.97	1	1
Aig1	0.000351473	0.0672873	0.871	0.609	1
Rce1	0.000352361	0.122565	1	0.944	1
Naca	0.000356631	0.0998438	1	1	1
Cwc22	0.000362904	-0.123581	0.96	0.978	1
Ptges3	0.000362961	-0.105038	1	1	1
Rpl30	0.000367239	0.113221	1	1	1
Pttg1	0.000379223	0.11119	0.99	0.972	1
Fam229b	0.00037926	0.0185216	0.257	0.089	1
Cavin3	0.0003807	0.0265263	0.465	0.229	1
Xpr1	0.000386897	0.0608289	0.762	0.514	1
Csnk2b	0.000391622	0.152285	1	1	1
Msn	0.000393322	-0.110884	0.911	0.955	1
Hist1h2ap	0.000397697	-0.392443	0.96	0.916	1
Eno1	0.00039853	-0.176447	1	1	1
Ktn1	0.00039853	-0.139712	0.99	1	1
Atp5c1	0.000405551	0.117762	1	1	1
Wfdc8	0.000407405	0.0773443	0.366	0.168	1
Guca1a	0.000409257	0.0133373	0.218	0.067	1
Noct	0.000412688	0.163326	1	0.989	1
Igf2bp3	0.000418724	-0.109842	0.99	0.994	1
Gm6133	0.000419085	0.0156384	0.208	0.061	1
0610038B21Rik	0.000420668	0.0155183	0.356	0.145	1
Tmsb10	0.000427316	-0.181721	1	1	1
Sub1	0.0004298	0.103795	1	1	1
Hsp90aa1	0.000432298	0.123766	1	1	1
Nop56	0.000437335	-0.13999	1	1	1
Api5	0.000439873	-0.11204	1	1	1
Rragd	0.000442148	0.0188088	0.149	0.034	1
Ndufb3	0.000444992	0.121534	1	1	1
Srsf11	0.000452775	0.111818	1	1	1
Cnih4	0.000455397	0.147658	1	1	1
Coa7	0.000456705	0.109195	0.99	0.983	1
Bet1	0.000457236	0.094931	0.941	0.933	1
Polr2c	0.000466029	0.108513	1	1	1
Atrx	0.000466029	0.240349	1	1	1
Mrps23	0.000468723	0.119514	1	0.994	1
Usp22	0.000470351	-0.0883175	0.881	0.899	1
Slc35a1	0.000480954	-0.0901799	0.95	0.983	1
Nmral1	0.000484571	0.0936732	0.891	0.793	1
Tmem167	0.000490802	0.133576	1	1	1
Tmem59l	0.000492863	0.0540965	0.495	0.274	1
Npr1	0.000501665	0.0436109	0.653	0.397	1
Eif2s2	0.000502203	-0.245105	1	1	1
Trim54	0.000510227	0.0107392	0.099	0.011	1
Rnasek	0.000510914	0.10378	1	0.994	1
Gm15862	0.000510937	0.0686863	0.218	0.073	1
Ndufa13	0.000519766	0.0951279	1	1	1
Haus3	0.000528608	-0.114604	0.96	0.966	1
Rybp	0.000528761	-0.114704	0.99	1	1
Gm17657	0.000533695	0.0324862	0.158	0.039	1
Rps6kl1	0.000536699	0.0238829	0.248	0.089	1
Cox6b1	0.000544076	0.109112	1	1	1
Ppm1a	0.000545629	-0.108054	0.99	0.994	1
Smndc1	0.000547187	0.123069	0.98	1	1
Ctdspl2	0.00055662	-0.122053	0.99	0.989	1
Taf15	0.000556624	-0.157731	1	1	1
Hmox2	0.000559799	0.133975	1	0.983	1
Atp6v1f	0.000562999	0.0955174	1	1	1
Nmd3	0.000566211	-0.13494	1	0.989	1
Dnajb6	0.000566212	-0.1123	1	1	1
Lyzl4	0.000573424	0.0136532	0.158	0.039	1
Spcs1	0.000575953	0.126048	1	1	1
Kbtbd11	0.000580307	0.0224314	0.158	0.039	1
Mtmr2	0.000588812	-0.0936532	0.95	0.955	1
Dhx15	0.000589184	-0.105459	1	1	1
Dnajc10	0.000592069	-0.166162	0.921	0.966	1
Ckb	0.000595904	0.237526	1	0.989	1
Sae1	0.000602698	-0.135099	1	1	1
Msh2	0.000602698	-0.16455	1	1	1
Rhebl1	0.000609331	0.0856744	0.98	0.95	1
Mrps14	0.000609562	0.124686	1	1	1
Ctnnb1	0.000616499	-0.122233	1	1	1
Leprotl1	0.000623381	0.106273	1	0.95	1
Gm29570	0.00062378	0.0493028	0.168	0.045	1
Ubqln2	0.000633769	-0.136193	0.941	0.961	1
Rangap1	0.00063416	-0.143299	0.99	0.989	1
Prkcg	0.000635577	0.0115327	0.149	0.034	1
Cyc1	0.000637754	0.132169	1	1	1
Ndufs3	0.000641361	0.127142	1	0.989	1
Tsen15	0.000644988	0.136363	1	0.989	1
Coq3	0.000650691	0.0783982	0.911	0.715	1
Nenf	0.000659594	0.120224	0.98	0.966	1
Casc3	0.000661127	-0.117807	0.921	0.916	1
Slc25a33	0.000666741	0.0848616	0.97	0.944	1
Eef2	0.000667154	-0.141183	1	1	1
Sntb1	0.000668515	0.0208167	0.337	0.145	1
Ppp2cb	0.000674699	-0.111287	0.99	1	1
Mdk	0.000682068	0.182282	0.98	0.95	1
Stk10	0.000682467	0.0344624	0.574	0.324	1
Rps27l	0.000686165	0.112524	1	1	1
Srsf4	0.000693909	-0.115026	1	1	1
1810037I17Rik	0.000709641	0.118237	1	1	1
Selenoh	0.000713626	0.103616	1	1	1
Prps1l3	0.000717192	-0.1283	0.941	0.961	1
Fxyd2	0.000722942	-0.01686	0	0.106	1
Cul9	0.000728318	0.0688217	0.257	0.101	1
Gpsm2	0.000741318	-0.0759804	0.911	0.916	1
Ythdf3	0.000742093	-0.124702	0.98	0.989	1
Ccdc34	0.000744075	0.0973039	0.97	0.972	1
Rplp0	0.000750434	0.0832202	1	1	1
Fam161b	0.00075147	0.0120145	0.178	0.05	1
Ptcd3	0.000752517	-0.0815066	0.97	0.994	1
Mpv17	0.000758141	0.0743108	0.96	0.939	1
Vamp3	0.00076309	-0.110805	1	1	1
Ints10	0.000767225	-0.0793815	0.891	0.939	1
Dok5	0.000786759	0.0111422	0.109	0.017	1
Pbdc1	0.000786808	0.119717	0.99	0.994	1
Rpl7a	0.000793396	0.139857	1	1	1
Gm45866	0.000794288	0.0438714	0.218	0.078	1
Adss	0.000797815	-0.118379	1	1	1
Thrap3	0.000802257	-0.142227	1	1	1
Mrps36	0.000802257	0.109724	1	0.994	1
Hnrnpa0	0.000806723	-0.12392	1	1	1
Ywhae	0.000820257	-0.0966903	1	1	1
Lin28a	0.000843278	-0.146778	0.99	0.989	1
Asah1	0.000843282	-0.14925	1	0.989	1
Mesd	0.000847959	0.110884	1	0.989	1
Rhox2d	0.000853456	0.00740958	0.079	0.006	1
Rpl5	0.000857385	0.0974944	1	1	1
Smarca5	0.000857385	-0.114805	1	1	1
Ptp4a2	0.000862135	-0.117064	1	1	1
Pam16	0.000862135	0.109268	1	1	1
Pkd1l2	0.000875224	0.0328469	0.228	0.084	1
Fthl17c	0.000875494	0.0132883	0.188	0.056	1
Tpx2	0.000876529	-0.131537	1	0.994	1
Aff3	0.000878519	0.03033	0.257	0.106	1
Chchd7	0.000880571	0.111096	0.99	0.922	1
Cttn	0.000880853	-0.121717	0.97	0.944	1
Cfc1	0.000884853	0.0170963	0.079	0.006	1
Gatad2a	0.000886248	-0.110678	1	1	1
Ptrhd1	0.000893481	0.105873	0.99	0.961	1
Cenpx	0.000896061	0.100964	0.99	0.989	1
Smdt1	0.000896067	0.101465	1	1	1
Ppp2r5d	0.000904788	-0.0880276	0.941	0.939	1
Rpl28	0.000905987	-0.0877679	1	1	1
Il3ra	0.000913093	0.0160983	0.386	0.179	1
Mid1	0.000913573	-0.129831	0.168	0.341	1
Sdhd	0.000916009	0.10559	1	1	1
Igf2bp1	0.000926133	-0.155875	1	1	1
Rab6a	0.000931228	-0.124079	0.98	0.994	1
Slc43a3	0.000939773	0.0152154	0.129	0.028	1
Atp2a2	0.000941515	-0.137743	1	1	1
Atp13a3	0.000949278	-0.10811	0.99	0.983	1
Pomp	0.0009519	0.101408	1	1	1
Smc3	0.0009519	0.154545	1	0.994	1
Azin1	0.000962376	-0.114653	0.98	0.989	1
Naa25	0.000965015	-0.0770637	0.97	0.994	1
Yme1l1	0.000967677	-0.097924	1	0.994	1
Mixl1	0.000989477	0.0174259	0.129	0.028	1
Camk2n2	0.00100448	0.018537	0.406	0.196	1
D130017N08Rik	0.00101177	0.0135863	0.059	0	1
Gm16793	0.00101177	0.010729	0.059	0	1
Gria4	0.00101177	0.00941307	0.059	0	1
Rspo3	0.00101177	0.0246435	0.059	0	1
Tenm2	0.00101177	0.0266664	0.059	0	1
Sox11	0.00101177	0.0263779	0.059	0	1
D130043K22Rik	0.00101177	0.00688055	0.059	0	1
Pou5f1	0.00101177	0.00539315	0.059	0	1
Smarca2	0.00101177	0.00857572	0.059	0	1
Nmrk1	0.00101295	0.0373881	0.604	0.346	1
Ppib	0.00101647	0.114112	1	1	1
Slc25a3	0.00102203	0.109295	1	1	1
Rabl2	0.00102385	0.0678607	0.881	0.765	1
Gm12655	0.00102411	0.0109222	0.119	0.022	1
Mrps18c	0.00102762	0.108251	1	0.994	1
Gm28153	0.00103829	0.0284551	0.535	0.291	1
Mrps35	0.00103882	0.119266	0.98	0.978	1
Psmb5	0.00103888	0.086479	1	1	1
Mex3c	0.00104257	-0.105958	0.832	0.866	1
Nars	0.00104456	-0.138873	1	1	1
Dctpp1	0.00105026	0.0927847	1	1	1
Sfpq	0.00105599	-0.133802	1	1	1
Camk1d	0.00105847	-0.065128	0.178	0.363	1
Atp5e	0.00106754	-0.131365	1	1	1
Exosc5	0.00107626	0.0926512	0.99	0.983	1
Polr2e	0.00108508	0.0882936	1	1	1
Eif1ad	0.00109097	0.129842	1	0.978	1
Naa10	0.00109692	0.10715	1	0.989	1
Cnot10	0.00110825	-0.101454	0.95	0.955	1
Meaf6	0.00111491	0.106392	1	0.989	1
Lsm3	0.00112705	0.123867	1	1	1
Faap100	0.00113099	0.0274687	0.347	0.162	1
Chmp2a	0.00113316	0.103332	0.99	0.989	1
Rrp8	0.00113317	-0.107315	0.99	1	1
Bri3	0.00113932	0.108624	1	1	1
Gm2379	0.00115357	0.0108775	0.129	0.028	1
Armc1	0.00116422	-0.109179	1	1	1
Dnajc2	0.00116422	0.129913	1	1	1
Uqcc2	0.00116422	0.112426	0.99	1	1
1700010I14Rik	0.00116832	0.0119693	0.129	0.028	1
Hpse	0.00117568	0.0174715	0.149	0.039	1
Lrrc47	0.0011792	-0.0991713	0.931	0.961	1
Knstrn	0.00118197	-0.127641	0.941	0.944	1
Rnaset2a	0.00118423	0.0443601	0.703	0.458	1
Tbc1d31	0.00118685	-0.0879791	0.851	0.877	1
Pik3cb	0.00118961	-0.136607	0.98	0.994	1
Bccip	0.00118962	0.126114	1	1	1
Gm4356	0.00119504	0.0194203	0.228	0.084	1
Eif3l	0.00120251	0.132727	1	1	1
Gm28050	0.00120317	0.0144623	0.149	0.039	1
Ppp3cb	0.00120569	-0.104537	0.921	0.922	1
Prkg1	0.00120602	0.0216502	0.089	0.011	1
E230029C05Rik	0.00120724	0.0219162	0.376	0.179	1
Lpar6	0.00122791	0.0206235	0.228	0.084	1
Mki67	0.001232	-0.16546	0.99	0.994	1
Znhit3	0.00123531	0.121645	1	1	1
Emc7	0.00124197	0.121585	1	0.994	1
Gm34455	0.00125383	0.0200258	0.188	0.061	1
Gar1	0.00125876	-0.144116	0.99	0.994	1
Smap1	0.00126215	0.121889	1	0.994	1
Slc5a4b	0.00126522	0.0174003	0.089	0.011	1
Tnfsf12	0.00128018	0.0187025	0.168	0.05	1
Elovl2	0.00128075	0.0121896	0.139	0.034	1
Mpdu1	0.00129297	0.106488	0.99	0.994	1
Surf1	0.00129677	0.0778638	0.901	0.793	1
Vamp7	0.00130534	0.0934587	0.911	0.849	1
Srrd	0.00131085	0.0635283	0.891	0.754	1
Igfbp3	0.0013123	0.037183	0.376	0.196	1
Rab21	0.00131391	-0.121599	0.99	0.994	1
Ipo7	0.00131743	-0.126173	1	0.994	1
Col23a1	0.00131918	0.0158307	0.149	0.039	1
Gstm2	0.00132016	0.0352053	0.317	0.156	1
Plcd3	0.00132372	0.0433866	0.644	0.402	1
Ndufc2	0.00133873	0.106658	1	1	1
Krt18	0.0013459	0.13745	1	1	1
Ndn	0.00137872	0.0186323	0.248	0.095	1
Sertad1	0.00138209	0.0501899	0.822	0.592	1
Tspan3	0.00138228	0.119308	1	0.983	1
Mif4gd	0.00141198	0.103567	0.98	0.978	1
Hmga2	0.00142716	-0.168143	1	0.994	1
Rrs1	0.00143476	-0.121349	1	1	1
Glyr1	0.00143476	-0.125572	1	0.994	1
Gm34885	0.00143646	0.0087962	0.089	0.011	1
Gphn	0.00143662	-0.13709	0.792	0.877	1
Kdelr2	0.00144241	0.127323	1	0.994	1
Wdr18	0.00144241	0.114651	1	1	1
2210011C24Rik	0.0014425	-0.0187328	0	0.095	1
Ier3	0.0014432	0.0525623	0.881	0.687	1
Rps8	0.00145009	-0.0808932	1	1	1
Mios	0.00146013	-0.0767585	0.851	0.883	1
Irx3	0.00146166	-0.15068	0.99	0.983	1
Gm5165	0.0014689	-0.0658318	0.564	0.648	1
Cep135	0.00148359	-0.0789388	0.772	0.793	1
Pfdn4	0.00148512	0.106897	0.99	0.994	1
Srrt	0.00150492	-0.132439	0.98	1	1
Ndufs7	0.00151291	0.102496	1	1	1
Ptpn18	0.00151873	0.0708701	0.802	0.62	1
Prdx3	0.00152086	0.135371	0.98	0.978	1
Sf3b2	0.00152094	0.107534	1	1	1
Psmb9	0.00152135	0.0172338	0.297	0.128	1
Kpna2	0.00152497	-0.212334	0.941	0.911	1
Nlrp4c	0.00153622	-0.0396873	0.05	0.179	1
Skap2	0.00154777	-0.190071	0.95	0.939	1
Cd151	0.0015532	0.0895593	0.941	0.877	1
Fmr1	0.00155754	-0.11549	0.99	0.994	1
Snx14	0.00156802	-0.072234	0.851	0.855	1
Aldh7a1	0.00156908	-0.115964	0.931	0.966	1
Phb	0.00156993	-0.0902124	1	0.994	1
Trim59	0.00157369	-0.147033	0.95	0.972	1
Rbmx2	0.00157692	0.09161	0.941	0.95	1
Bms1	0.00157823	-0.128845	1	1	1
Abca3	0.00158129	0.0161467	0.297	0.128	1
Arhgap31	0.00158966	0.0947617	0.881	0.737	1
Lnpk	0.00159974	-0.111467	0.901	0.939	1
Zbtb10	0.00160345	-0.101379	0.842	0.866	1
Mrpl36	0.00161186	0.113599	1	1	1
Gm9573	0.00161471	0.0520813	0.099	0.017	1
Ubqln1	0.0016161	-0.12667	0.99	0.994	1
Eef1d	0.00163751	0.105849	1	1	1
Eif2b5	0.00163751	-0.110026	1	0.994	1
Scnn1a	0.00164391	0.0158259	0.198	0.067	1
Cfap97d1	0.00166197	0.0261616	0.099	0.017	1
Polr3d	0.00166353	-0.120098	1	0.989	1
Gli2	0.00168006	0.0199646	0.218	0.084	1
Ranbp2	0.00168109	-0.0925366	1	0.989	1
Xaf1	0.00172712	0.0186816	0.406	0.201	1
Ftx	0.00173438	0.0745104	0.931	0.827	1
Ypel3	0.00173761	0.0582885	0.95	0.788	1
Lrp8os2	0.00175515	0.0114493	0.168	0.05	1
Hspa4	0.00176225	-0.103012	1	1	1
Elp2	0.00176974	-0.101504	0.921	0.955	1
Mnd1	0.00177982	0.102751	0.97	0.944	1
Zfp207	0.00178077	-0.112842	1	1	1
Hddc2	0.00178521	0.0913573	0.99	0.961	1
Zfp655	0.00179329	-0.0798649	0.832	0.894	1
Gm29202	0.001794	0.00921389	0.248	0.095	1
Huwe1	0.00179946	-0.10819	0.99	1	1
Smc1a	0.00179946	0.110947	1	0.994	1
Isca2	0.00181317	0.0767946	0.97	0.961	1
Sumo2	0.00181834	0.106598	1	1	1
Ovol1	0.001836	0.0228616	0.287	0.128	1
Rpap3	0.00184623	-0.101348	0.96	0.955	1
Rab5a	0.00184699	-0.0974586	1	0.994	1
Ndufa8	0.00185664	0.081212	1	1	1
Rpl36al	0.00185664	0.0862668	1	1	1
Smad2	0.00186588	-0.129221	0.941	0.978	1
Vrk3	0.00186869	0.0525258	0.822	0.603	1
Ints13	0.00186936	-0.0874728	0.931	0.95	1
Mink1	0.00187029	-0.079841	0.564	0.637	1
Wdr7	0.00187547	0.0439168	0.723	0.57	1
Cul4b	0.00187606	-0.149689	1	1	1
Hibch	0.00188017	-0.132989	0.97	0.95	1
Ubap2l	0.00188584	-0.136712	1	1	1
Osbpl11	0.00189033	-0.0873249	0.733	0.799	1
Cript	0.00193545	0.100892	1	0.983	1
Mt3	0.00193581	0.0206913	0.317	0.151	1
Pgam2	0.00194995	0.0308305	0.317	0.151	1
Prrc2c	0.00195565	-0.0968077	1	1	1
Ndufa12	0.00196581	0.117934	1	1	1
Skp1a	0.00201736	-0.111496	1	1	1
Sap18	0.00201736	0.100355	1	1	1
Slc2a12	0.00202326	0.0154921	0.218	0.084	1
Cstb	0.00202781	-0.129168	1	1	1
Actr2	0.00203832	-0.0918951	1	1	1
Rnf7	0.00204888	0.113421	1	1	1
Rexo5	0.00205181	-0.0665989	0.535	0.62	1
Mblac1	0.00205877	0.0221371	0.327	0.156	1
Eif6	0.00205948	0.0884482	1	1	1
Fam174a	0.00206546	0.0612871	0.743	0.525	1
Tbcb	0.00209161	0.100464	1	0.994	1
Gm26917	0.0020969	-0.263386	0.99	0.972	1
Tmem59	0.00210236	0.149351	0.99	0.978	1
Pnpt1	0.00211311	-0.0875364	0.98	0.972	1
Sephs2	0.00213514	-0.14688	0.98	0.994	1
Nfatc2	0.00215125	0.0148105	0.218	0.084	1
Vwa2	0.00215293	0.0154128	0.109	0.022	1
Mrpl12	0.00215724	0.0868985	1	1	1
Anapc5	0.00217953	-0.105027	1	1	1
Sharpin	0.00218888	0.0650995	0.792	0.603	1
Gm49207	0.00221038	0.0129542	0.109	0.022	1
Cbx4	0.00221087	0.0141029	0.337	0.151	1
Fxr2	0.0022133	-0.0826934	0.99	0.978	1
Foxe1	0.00223711	0.00891021	0.069	0.006	1
Sdsl	0.00223711	0.00473594	0.069	0.006	1
Rmi1	0.0022443	-0.10386	0.891	0.855	1
Npl	0.00225415	-0.0294328	0.04	0.168	1
Aen	0.00225922	-0.10044	1	0.989	1
Vars	0.00225922	-0.109419	1	0.989	1
Atl1	0.00227452	0.0186966	0.238	0.095	1
Gm33373	0.00227586	0.0189888	0.178	0.061	1
Snrpd1	0.00229419	0.127528	1	1	1
Nampt	0.00231767	-0.116656	0.98	0.978	1
4921524J17Rik	0.00231775	-0.130707	0.98	0.989	1
Trpm2	0.0023179	0.00764537	0.069	0.006	1
Trim80	0.0023179	0.00655219	0.069	0.006	1
Dppa4	0.00232344	-0.161415	0.97	0.972	1
Plk1	0.00234158	-0.153366	1	0.989	1
Myh9	0.00235357	-0.131673	0.99	1	1
Gm15265	0.0023602	0.0090766	0.109	0.022	1
Scpep1	0.00236395	-0.0837518	0.752	0.86	1
2023-09-02	0.00236454	-0.0523837	0.475	0.57	1
Uggt2	0.00236853	-0.0757109	0.475	0.592	1
Ubap2	0.00237772	-0.125185	1	0.994	1
Hirip3	0.0024019	-0.113882	0.96	0.983	1
Sesn2	0.00240911	0.0361282	0.624	0.391	1
Noxred1	0.00242002	0.0167899	0.228	0.089	1
Styxl1	0.00242269	0.0184914	0.109	0.022	1
Pum2	0.00242668	-0.106377	0.98	1	1
Timm17a	0.00242669	0.109088	1	1	1
Srsf3	0.00242669	-0.0941994	1	1	1
Znrd2	0.00242669	0.154678	0.99	1	1
Gabpa	0.00243526	-0.0922675	0.931	0.933	1
Gm49701	0.0024395	0.0152005	0.149	0.045	1
Fam114a2	0.00245148	-0.0987178	0.98	0.989	1
Gm44442	0.0024545	0.0101857	0.109	0.022	1
Ercc1	0.00245883	0.082883	0.97	0.899	1
Rpl18	0.00246402	0.0806224	1	1	1
Aspscr1	0.00246699	0.0767758	0.96	0.832	1
Hmga1b	0.00248154	-0.0488292	0.218	0.352	1
Utp15	0.00248276	-0.0716561	0.99	0.972	1
Tra2a	0.00248919	-0.130469	1	0.989	1
Zswim5	0.00249173	0.0154284	0.267	0.112	1
Gpbp1l1	0.00249455	-0.10066	0.95	0.961	1
Ndufb8	0.00250187	0.144508	1	1	1
Plp2	0.00250187	0.136147	1	0.994	1
Rai1	0.00251005	0.0489368	0.762	0.615	1
Terf1	0.00251461	-0.118907	1	1	1
Pih1d2	0.0025235	0.0319028	0.574	0.346	1
Gm19325	0.00253686	0.00952884	0.119	0.028	1
Dr1	0.00254668	-0.106567	0.97	0.994	1
Cox17	0.00255318	-0.104406	1	1	1
Dexi	0.00256389	0.0364748	0.545	0.341	1
Ccdc173	0.0025673	0.0281085	0.228	0.089	1
Sumo3	0.00257919	-0.124495	1	1	1
Khdrbs1	0.00259228	-0.113255	1	1	1
Trim39	0.00259711	-0.0875149	0.703	0.698	1
Chmp1a	0.00259784	0.0874932	0.99	0.939	1
Myl12a	0.00260544	0.104557	1	1	1
Nptn	0.00263193	-0.115356	1	1	1
Btaf1	0.00264527	0.172011	1	0.994	1
Ttc38	0.0026545	0.0177239	0.178	0.061	1
Paics	0.00265868	-0.112708	1	1	1
Phf5a	0.00265868	0.0820563	1	1	1
Acad10	0.00266334	0.0150887	0.208	0.078	1
Scrn3	0.00266864	-0.100041	0.752	0.777	1
Snhg11	0.00268136	0.0216975	0.564	0.341	1
Pet100	0.00268523	-0.0920409	0.97	0.966	1
Rap1b	0.00269924	-0.106664	0.98	0.994	1
Mthfsd	0.00271905	0.0567321	0.644	0.447	1
Gm7467	0.00272306	0.00664882	0.109	0.022	1
Plxdc1	0.00273063	0.0860311	0.406	0.223	1
Sp5	0.00274559	0.0280824	0.05	0	1
Lef1	0.00274559	0.0198728	0.05	0	1
Gm5129	0.00274559	0.00546529	0.05	0	1
Gm34474	0.00274559	0.00462447	0.05	0	1
Bcl11a	0.00274559	0.0112035	0.05	0	1
Asgr2	0.00274559	0.00393235	0.05	0	1
Wnt3	0.00274559	0.00919488	0.05	0	1
Gm36723	0.00274559	0.00612642	0.05	0	1
Acot4	0.00274559	0.00464502	0.05	0	1
Gm10772	0.00274559	0.0045483	0.05	0	1
Lpar4	0.00274559	0.0184008	0.05	0	1
Ppip5k2	0.0027904	-0.08711	0.921	0.927	1
Sfmbt2	0.00279615	-0.152326	1	1	1
Nudt17	0.0028461	0.0331271	0.554	0.335	1
Zfp991	0.00285612	0.0264782	0.446	0.257	1
Agbl3	0.00286132	0.0101716	0.188	0.067	1
Zfp781	0.0028658	0.00831941	0.119	0.028	1
Lasp1	0.00286708	-0.135742	0.97	0.978	1
Cnot2	0.00288171	-0.0940076	1	0.983	1
Cdc16	0.00291794	-0.0769978	0.99	0.972	1
Rnf181	0.00293744	0.0878747	0.98	0.922	1
Dctn6	0.00293849	0.0792478	0.931	0.905	1
Arih1	0.00294009	-0.121617	1	0.994	1
Capn11	0.00294731	0.0143105	0.178	0.061	1
Pycard	0.00295819	0.0676439	0.495	0.341	1
Tigd3	0.00299402	0.0123967	0.139	0.039	1
Srp14	0.00299953	0.0824076	1	1	1
Tomm22	0.00299953	0.113499	1	0.994	1
Nrk	0.00300477	-0.0602093	0.01	0.106	1
Zfp14	0.00302932	0.00858483	0.129	0.034	1
Zfp804b	0.00303657	-0.0359583	0.05	0.168	1
Erfe	0.00305145	0.0123268	0.188	0.067	1
Ctbp2	0.00305244	-0.126015	0.99	0.994	1
Wfdc2	0.00305599	0.112963	0.802	0.609	1
Tex13b	0.00308561	-0.105002	0.069	0.196	1
Cse1l	0.00309076	-0.0913671	0.99	1	1
Nkrf	0.0030935	-0.0808864	0.812	0.821	1
Arhgef15	0.00310946	0.0103846	0.079	0.011	1
Ncaph	0.00316639	-0.104299	0.97	0.933	1
Mdh2	0.00318451	0.132052	1	1	1
Enc1	0.00318761	-0.0867193	0.772	0.844	1
Dlgap5	0.0032003	-0.107048	0.96	0.994	1
A930012O16Rik	0.00320724	0.0085397	0.079	0.011	1
Fam171a2	0.00320724	0.0105328	0.079	0.011	1
Pld2	0.00320849	0.0129529	0.178	0.061	1
Tmem248	0.00321513	0.069532	0.98	0.944	1
Rab26os	0.00321966	-0.0628365	0.297	0.453	1
Paxbp1	0.0032322	-0.0877071	0.98	0.978	1
Grpel1	0.00324844	0.095475	1	1	1
Sdha	0.00324844	-0.091751	0.99	1	1
Gatm	0.00325524	0.0145554	0.297	0.14	1
Lamb2	0.00327861	0.0183007	0.297	0.14	1
Krtcap2	0.00328084	0.121149	1	1	1
Tap2	0.00330013	0.010505	0.178	0.061	1
Zfp260	0.00330495	-0.0836519	0.802	0.849	1
Dcaf4	0.00332707	-0.0865091	0.941	0.944	1
Elovl7	0.00332878	0.0216476	0.327	0.162	1
Rnf135	0.00333607	0.0218459	0.228	0.095	1
Hnrnpul2	0.00334616	-0.105782	0.96	0.978	1
Trmo	0.00334693	0.0640137	0.871	0.709	1
Orai1	0.0033565	0.0566647	0.713	0.542	1
Selenof	0.00336314	-0.116375	1	1	1
Itgb1	0.00337982	-0.107427	1	1	1
Ddx1	0.00337982	-0.106562	1	1	1
Pop5	0.00339658	0.0891764	1	1	1
Piezo2	0.00340433	0.00759951	0.198	0.073	1
Nup54	0.00340498	-0.0929193	0.99	0.994	1
P3h3	0.00340514	0.020927	0.376	0.196	1
Fastkd3	0.0034305	-0.0928691	0.851	0.855	1
Ccdc189	0.00343232	0.0150863	0.307	0.14	1
Ptpn11	0.00344715	-0.0947267	0.98	0.978	1
Prob1	0.00346408	0.0116495	0.079	0.011	1
Rsbn1l	0.00349705	0.090483	0.97	0.883	1
Rad51	0.00349873	-0.124826	0.99	1	1
Erg28	0.00351602	0.0945473	1	1	1
Scn1b	0.00354717	0.041658	0.554	0.33	1
Zfp979	0.00357951	0.0226353	0.693	0.419	1
Hltf	0.00358596	-0.130903	0.99	0.989	1
Tmem141	0.00359445	0.0107845	0.267	0.117	1
Rbbp5	0.00361209	-0.0754458	0.673	0.76	1
2410003L11Rik	0.00361251	0.045384	0.723	0.447	1
Spata31d1a	0.00362703	0.0059125	0.079	0.011	1
Ncoa4	0.00364207	-0.0668072	0.911	0.939	1
Msi1	0.0036608	0.0210519	0.287	0.14	1
Cdx2	0.00366615	-0.192623	0.99	0.983	1
Bex3	0.00371146	0.110989	1	0.994	1
Gsn	0.00371185	0.0612429	0.861	0.76	1
Tcf19	0.00371235	0.0242744	0.356	0.19	1
Mrpl24	0.00372971	0.0922034	1	0.994	1
Arf4	0.00372971	-0.121382	1	1	1
Cmtm7	0.00373881	0.124971	0.97	0.994	1
Snrpa1	0.00374804	0.111944	1	1	1
Tmem230	0.00375386	-0.0856183	0.812	0.849	1
Setdb1	0.00378492	-0.115185	0.99	0.989	1
Park7	0.00380352	0.119163	1	1	1
Hsf2	0.0038189	-0.113541	0.921	0.955	1
Zfp985	0.00382508	-0.124858	0.604	0.642	1
Gm44867	0.00382834	0.00829167	0.188	0.067	1
Khdrbs3	0.00383763	-0.118499	0.941	0.944	1
Znhit6	0.0038409	-0.100153	0.99	0.989	1
1110002L01Rik	0.00384959	-0.0840902	0.832	0.911	1
Kctd11	0.00384963	0.00632126	0.198	0.073	1
Atxn2	0.00385015	-0.111292	0.97	0.983	1
Nudt21	0.00385974	0.111717	1	1	1
Zcrb1	0.00385974	0.110359	1	1	1
AW554918	0.00388365	-0.0795867	0.782	0.855	1
Ccng2	0.00388495	0.0171165	0.248	0.106	1
Slc35d2	0.00389014	0.0305013	0.515	0.307	1
Mboat1	0.00390691	0.0452485	0.624	0.413	1
4933402E13Rik	0.00391322	-0.0243292	0.059	0.179	1
Rnaset2b	0.00398546	0.0559476	0.772	0.62	1
Lad1	0.00400569	-0.0832869	0.931	0.922	1
Prkra	0.00401058	0.0531629	0.683	0.486	1
Ufl1	0.00402057	-0.0737969	0.782	0.877	1
Hmgcs1	0.0040327	-0.141142	0.99	0.966	1
Lrp1b	0.00403816	-0.00485006	0	0.078	1
Cd44	0.00403816	-0.00978455	0	0.078	1
Pdzk1	0.00403816	-0.0106051	0	0.078	1
Jarid2	0.00405265	-0.195615	1	0.989	1
Zfp981	0.0040549	0.0139353	0.297	0.14	1
Commd3	0.00407181	0.0803504	0.98	0.961	1
Capg	0.00407928	0.042364	0.911	0.816	1
Marveld2	0.00412963	0.0534945	0.653	0.464	1
Mllt6	0.00414025	-0.0724647	0.683	0.771	1
Mrps31	0.00415231	0.0967934	1	0.978	1
Wdr36	0.00415236	-0.0982284	1	0.994	1
Gm19409	0.0041786	0.0175323	0.089	0.017	1
Panx1	0.0041878	0.0373191	0.713	0.469	1
Pitpna	0.00419286	-0.103367	0.99	1	1
Cpne1	0.00420286	-0.0975047	0.97	0.983	1
Jade1	0.00421322	-0.119168	1	0.983	1
Elf2	0.00421322	-0.0957349	0.99	0.989	1
Mical1	0.0042399	0.0191043	0.337	0.168	1
Abracl	0.00425428	0.0955398	1	0.994	1
Afg3l1	0.00427199	-0.0798827	0.95	0.944	1
Bhlhe40	0.00427361	0.0726607	0.624	0.43	1
5031415H12Rik	0.00429563	0.0144839	0.089	0.017	1
Vdac2	0.00429568	0.0674452	1	1	1
Tfrc	0.00431652	-0.128442	1	0.994	1
Gng10	0.0043236	0.0670239	0.901	0.866	1
Mapk14	0.0043374	-0.108952	1	0.978	1
Mrpl11	0.00433745	0.0956975	1	1	1
Gm26632	0.0043561	0.026994	0.653	0.447	1
Tnnt1	0.00438791	0.0620683	0.901	0.771	1
Jpt2	0.00442207	-0.0671463	1	0.983	1
Cox8a	0.00444348	0.165821	1	1	1
Tmub1	0.00444938	0.0178358	0.396	0.207	1
Lipa	0.00444938	0.0223019	0.376	0.218	1
Alyref	0.00446497	0.0942987	1	1	1
Ghitm	0.00446497	-0.0934255	1	1	1
Crmp1	0.00447675	0.00644381	0.089	0.017	1
Raly	0.00448655	-0.0877861	1	1	1
Lyar	0.00448655	0.106873	1	1	1
Tmed2	0.00448655	-0.0698415	1	1	1
Rpl21	0.00448655	-0.0928459	1	1	1
Reps1	0.00449581	-0.0801511	0.95	0.961	1
Prpf4	0.00450811	-0.0633869	0.98	0.983	1
Nmt2	0.00452999	-0.112853	1	1	1
Rarg	0.00453759	0.0142316	0.208	0.084	1
Dapk1	0.00456753	0.0756543	0.802	0.682	1
Rnf8	0.0045737	-0.0858843	0.97	0.989	1
Prmt1	0.00457381	0.111987	1	1	1
Tbca	0.00459587	0.116163	1	1	1
Add3	0.00460039	0.012315	0.337	0.173	1
Syngr1	0.00460534	0.0837384	0.95	0.961	1
Slc22a15	0.00460688	0.0227921	0.257	0.123	1
C1ql1	0.00461108	0.0165742	0.376	0.196	1
Nr2f6	0.00461346	0.0924049	0.98	0.916	1
Marf1	0.00461522	0.0790939	0.96	0.816	1
Eri1	0.00461797	-0.108949	1	0.978	1
Pigp	0.00464016	0.104426	1	0.972	1
Rad21	0.00464025	-0.120696	0.98	0.994	1
Swap70	0.00467126	-0.0891234	0.95	0.95	1
Gfer	0.00468506	0.0998018	1	1	1
Btg1	0.00470608	-0.0907032	0.584	0.626	1
Fxyd4	0.004729	0.00904575	0.089	0.017	1
Rgs19	0.00474007	0.0795526	0.901	0.81	1
Thyn1	0.00475298	0.0942892	0.99	1	1
Porcn	0.0047625	0.0163124	0.129	0.039	1
Fam124a	0.00476339	-0.0897332	0.545	0.642	1
Coro7	0.00479313	0.0227768	0.545	0.318	1
1700111N16Rik	0.00479404	0.00827569	0.089	0.017	1
Hist1h1b	0.00482591	0.244934	0.95	0.877	1
Lrrc73	0.00482868	0.0181949	0.356	0.179	1
Ctnnd1	0.00484491	-0.120193	1	0.989	1
Brix1	0.00484492	0.125694	1	0.994	1
4930515G01Rik	0.00486569	0.0124816	0.109	0.028	1
Tpbg	0.00487011	-0.0484799	0.248	0.363	1
Atp6v0a1	0.00488369	-0.0929395	0.842	0.827	1
Rftn1	0.00490676	0.030176	0.248	0.117	1
E330020D12Rik	0.00492655	0.0033831	0.089	0.017	1
Spns1	0.00492803	0.115691	0.98	0.888	1
Papola	0.00493847	-0.0887673	1	1	1
Dnajc28	0.00495335	0.00848589	0.099	0.022	1
Cdv3	0.00496211	-0.107289	1	1	1
Ppif	0.00496211	0.0975002	1	0.994	1
Arhgap12	0.00497408	-0.0701691	0.881	0.883	1
Ddx18	0.00498585	-0.097256	1	1	1
Homer2	0.00499876	0.0205065	0.891	0.698	1
Lman2	0.00503365	0.123078	1	1	1
Ccdc136	0.0050389	-0.108196	0.871	0.877	1
Khdc4	0.00505188	-0.0866985	0.901	0.955	1
Fkbp5	0.00508113	-0.109142	0.96	0.972	1
Nr1d2	0.0050812	0.0816745	0.475	0.302	1
Nop2	0.00508185	-0.118155	1	0.989	1
Urod	0.00510428	0.0729243	0.901	0.821	1
Melk	0.00510612	-0.100259	1	0.994	1
Psmg1	0.00515495	0.0979797	1	1	1
Nckap1	0.00516722	-0.11373	0.99	0.994	1
Spr	0.00517852	0.0825138	0.98	0.955	1
Akirin2	0.0051795	-0.109128	0.99	0.989	1
Tnfaip8	0.0051935	0.0547722	0.802	0.615	1
Rims4	0.005197	0.0312218	0.158	0.056	1
Tnfrsf1a	0.00520399	0.0416961	0.782	0.587	1
Xlr4c	0.00523568	0.0218398	0.574	0.352	1
Nol6	0.00523854	-0.0958856	0.871	0.905	1
Arhgap5	0.00525389	-0.083731	1	0.989	1
Edf1	0.00525389	0.0880099	1	1	1
Ubl5	0.00525389	0.0946863	1	1	1
Jpx	0.00526167	0.0475177	0.653	0.436	1
Gpx7	0.00526424	0.0137099	0.277	0.134	1
Gm42064	0.00527564	0.0260271	0.287	0.151	1
Nanog	0.0052863	0.0137821	0.109	0.028	1
4833439L19Rik	0.00529091	-0.0951757	0.97	0.972	1
Fam91a1	0.00530383	-0.082319	0.871	0.911	1
Wdr74	0.005304	0.144673	1	1	1
Shisa6	0.00534357	0.016266	0.119	0.034	1
Sephs1	0.00535316	-0.0898111	0.95	0.966	1
Tubb2b	0.0053859	-0.134409	0.851	0.888	1
Rac1	0.00540552	0.0730315	1	1	1
Mrpl15	0.00543117	0.07227	1	1	1
Xkr5	0.00545379	0.00689805	0.059	0.006	1
Ppp1ca	0.00545694	0.0992836	1	1	1
Plac8	0.0054609	-0.118989	0.663	0.464	1
Pwwp3b	0.00553479	0.0242363	0.406	0.218	1
Exosc4	0.00553486	0.0974552	0.99	0.989	1
Nfatc4	0.00554996	0.00771248	0.059	0.006	1
Selenbp1	0.00556735	0.0127072	0.168	0.061	1
4931406P16Rik	0.00561383	-0.100391	1	0.989	1
Mrpl30	0.00561384	0.0994004	1	1	1
Aamdc	0.00563404	0.0777673	0.98	0.911	1
A430005L14Rik	0.00564038	0.120715	0.99	1	1
Pebp1	0.00564038	0.0659256	1	1	1
Surf6	0.00564497	-0.100382	0.911	0.939	1
Cntfr	0.00564765	0.00655725	0.059	0.006	1
Tmem221	0.00564765	0.00527915	0.059	0.006	1
Nrros	0.00567165	0.0158912	0.446	0.246	1
Lhfpl5	0.00567266	0.0132099	0.109	0.028	1
Gm48941	0.00568521	-0.0133809	0	0.073	1
Zfp334	0.00569562	0.0284805	0.495	0.307	1
Rnf185	0.0057108	-0.0649117	0.772	0.793	1
Mybl2	0.00572069	-0.0981287	1	1	1
Spata5	0.00572069	-0.0923343	0.99	1	1
Cisd2	0.00572069	0.0861208	1	0.994	1
Olfr275	0.0057469	0.00690699	0.059	0.006	1
Ccnd2	0.0057469	0.0352555	0.059	0.006	1
Pdlim4	0.00576273	0.00924572	0.158	0.056	1
Kdm5c	0.00576593	0.10083	0.96	0.911	1
Ankrd28	0.00577237	-0.0918091	0.96	0.95	1
Cops9	0.0057748	-0.0926781	0.99	1	1
Adck2	0.00581064	0.00990712	0.178	0.067	1
Pmepa1	0.00582635	0.0268504	0.416	0.24	1
Dstyk	0.00582784	0.0433102	0.475	0.307	1
Tipin	0.00585683	0.106961	1	1	1
Rbms2	0.00589836	-0.0805786	0.891	0.933	1
Gnal	0.00590482	0.0114665	0.119	0.034	1
Noc2l	0.00591209	-0.109663	0.99	1	1
H19	0.00591209	-0.218936	1	0.994	1
Ube2v2	0.00593991	0.0943513	1	1	1
Tmem176a	0.00595012	0.0125316	0.059	0.006	1
Slc6a20b	0.00595012	0.0051916	0.059	0.006	1
Hfe	0.00595012	0.00472175	0.059	0.006	1
Has2	0.00595012	0.0117237	0.059	0.006	1
Insl6	0.00595012	0.00552241	0.059	0.006	1
Ube2i	0.00596783	0.0857343	1	1	1
Emp2	0.00597043	0.0326288	0.366	0.201	1
Atp5l	0.00599588	0.0940491	1	1	1
Kdm6bos	0.0060088	0.0165935	0.208	0.089	1
Gtf2b	0.00602391	0.0951134	0.98	0.983	1
Foxa2	0.00605413	0.00126298	0.059	0.006	1
Susd5	0.00605413	0.00594791	0.059	0.006	1
Gm11534	0.00605413	0.00526558	0.059	0.006	1
Fgf10	0.00605413	0.0085972	0.059	0.006	1
Rbm28	0.00608071	-0.0920915	1	0.983	1
Polr3g	0.00608073	-0.0970023	1	1	1
Cuedc2	0.0060944	0.0997427	0.99	0.961	1
Gja4	0.00610476	0.0239821	0.317	0.168	1
Bcor	0.00610501	0.0696422	0.861	0.765	1
Tmc7	0.00611346	0.0199832	0.248	0.117	1
Nfkbia	0.00613402	0.0618529	0.842	0.648	1
Tubb6	0.00613731	0.112053	1	0.955	1
D830036C21Rik	0.0061614	0.0123244	0.139	0.045	1
Pex2	0.00616644	-0.0706265	0.822	0.866	1
Tmem126a	0.00616667	0.105476	1	0.994	1
Usp11	0.00618829	0.00740324	0.188	0.073	1
1600020E01Rik	0.00619192	0.0496593	0.802	0.581	1
Gm49494	0.00620745	0.00816672	0.129	0.039	1
Ccdc172	0.00620843	0.016331	0.158	0.056	1
Repin1	0.0062274	0.00661818	0.109	0.028	1
Dolk	0.00623785	0.0206431	0.386	0.212	1
Tsc22d2	0.00625101	-0.0890959	0.871	0.883	1
Htr1d	0.00625983	0.00674548	0.168	0.061	1
Golga4	0.0062827	-0.120919	0.98	0.978	1
Nup153	0.00628292	-0.0827958	0.99	0.989	1
Mphosph10	0.00628294	0.110379	1	1	1
Setd2	0.00631225	-0.0940012	1	0.978	1
Wdr83os	0.00631232	0.0813211	1	1	1
Inafm1	0.00631299	0.0179091	0.297	0.151	1
Cenpk	0.00631922	0.0563276	0.881	0.793	1
Tmem82	0.00633299	0.0178139	0.416	0.229	1
Aqp11	0.00633464	0.0160772	0.386	0.207	1
Rnf130	0.00634011	0.00484364	0.178	0.067	1
Ppp1r14b	0.00634182	0.129023	1	1	1
Galnt6	0.00634913	0.00821515	0.139	0.045	1
Cnn2	0.00636554	0.0650199	0.851	0.743	1
Trim24	0.00636986	-0.148026	0.95	0.966	1
Grk5	0.00638252	0.0325922	0.594	0.38	1
Ripply3	0.00643049	0.0154987	0.436	0.24	1
Sf1	0.00643107	-0.105993	1	1	1
Exosc1	0.00646107	0.104279	1	1	1
Slc38a4	0.00649116	-0.0866633	0.99	0.989	1
Mrpl22	0.00649119	0.0951648	1	1	1
Crot	0.00649744	-0.123842	0.901	0.905	1
Rbm41	0.00652111	0.0153343	0.426	0.24	1
Nono	0.00652144	-0.0950155	1	1	1
Dhx58	0.00653994	0.00818599	0.129	0.039	1
Msx2	0.00658877	0.0545103	0.663	0.464	1
Itga1	0.00659421	0.0303871	0.347	0.196	1
Gnpda1	0.00661281	-0.0929789	0.98	0.983	1
Vps4b	0.00665791	-0.100426	0.97	0.961	1
Tyw5	0.00666851	0.0701068	0.99	0.911	1
Lin7c	0.00667296	-0.0793979	0.96	0.961	1
Arl6ip1	0.0066746	0.132809	1	1	1
Hnrnpab	0.0066746	-0.0863488	1	1	1
Eif1	0.0066746	0.0740908	1	1	1
Safb	0.0066746	-0.0960284	1	1	1
Slc18a1	0.00667736	0.0105696	0.129	0.039	1
Tmem60	0.00671777	0.0793899	0.97	0.939	1
Fkbp11	0.00672111	0.138533	0.99	0.983	1
Gm30124	0.00673568	0.00547351	0.119	0.034	1
Dbn1	0.00673626	0.0160055	0.277	0.14	1
Asxl1	0.00673635	-0.100265	0.98	0.972	1
1700001L19Rik	0.00674704	0.00673115	0.129	0.039	1
Usp9x	0.00675232	-0.126003	0.99	0.983	1
Macrod2	0.00676411	0.0424265	0.515	0.296	1
Dgat1	0.00679029	0.0491093	0.614	0.43	1
Snx5	0.00679946	-0.104664	1	1	1
Cox7c	0.00679946	-0.0614378	1	1	1
Mcrip1	0.00681712	0.0569144	0.891	0.743	1
Pms1	0.00682488	-0.0818388	0.881	0.894	1
Syce3	0.00683917	0.0167079	0.257	0.123	1
Cbr1	0.00685644	0.06066	0.96	0.927	1
Gimap9	0.00685855	0.0159032	0.446	0.274	1
Tram1	0.00686251	-0.0724813	1	0.972	1
Ivns1abp	0.00686266	-0.12481	0.98	1	1
Tmod3	0.00687854	-0.0912055	0.99	0.994	1
Cxcl14	0.00691031	0.0437214	0.772	0.559	1
Nemp1	0.00693459	-0.0584278	0.693	0.698	1
Mocs2	0.00694444	0.0841645	0.941	0.849	1
Kbtbd8	0.00694702	-0.0688711	0.703	0.737	1
Ift43	0.00695323	0.0905635	0.96	0.933	1
Zwilch	0.00695804	-0.0764779	0.99	0.966	1
Ubash3b	0.00701866	-0.15173	0.931	0.955	1
Otub1	0.00702257	0.0962218	0.98	0.972	1
Sdhb	0.00702297	0.0776451	0.98	0.994	1
Mrps17	0.007023	0.089338	1	1	1
Gnb2	0.007023	0.0844912	0.99	1	1
Ccdc40	0.00703414	0.0135289	0.307	0.151	1
Fkbp3	0.00705547	0.0956236	1	1	1
Tspan6	0.00708962	0.0438532	0.327	0.196	1
Zfp65	0.00709706	-0.046952	0.505	0.57	1
Gsr	0.00715369	-0.10435	1	0.994	1
Zfp287	0.00717764	0.0131734	0.218	0.095	1
Csnk1g3	0.00721985	-0.10993	0.99	1	1
Ide	0.00723516	0.0652817	0.99	0.95	1
Slc8a2	0.00723887	-0.0148806	0.02	0.106	1
Uhrf1bp1	0.00724387	0.0308227	0.653	0.453	1
Hagh	0.00724951	0.0759233	0.96	0.944	1
Snrnp200	0.00725305	-0.118153	1	0.978	1
Sdhaf1	0.0072632	0.072745	0.901	0.911	1
Ireb2	0.00728655	-0.0928409	1	0.994	1
Ncs1	0.00729652	0.0172995	0.297	0.151	1
Strn3	0.00732011	-0.116601	1	0.994	1
Gm28960	0.00734142	-0.0985297	0.95	0.911	1
Nhp2	0.00735381	0.083274	1	1	1
Acad9	0.00735646	-0.0615654	0.802	0.816	1
0610043K17Rik	0.00739959	-0.0388963	0.168	0.285	1
Syce1	0.00739993	0.0204108	0.465	0.268	1
Ap1g2	0.0074026	0.0165899	0.327	0.168	1
Rev3l	0.00741709	-0.0946067	0.941	0.95	1
Fubp1	0.00745574	-0.0966471	1	1	1
Rps10	0.00745574	0.0607911	1	1	1
Polr1c	0.00745574	0.10888	1	1	1
Creb3l2	0.0074661	0.0163108	0.396	0.235	1
Mrpl4	0.00747285	0.0723017	0.99	0.994	1
Mcts2	0.00750312	0.097414	0.96	0.883	1
Msh4	0.00750677	0.00393515	0.119	0.034	1
Tmem256	0.0075071	-0.098815	0.97	0.994	1
Tnni1	0.0075144	0.00729337	0.04	0	1
Gm4258	0.0075144	0.00419091	0.04	0	1
Scn1a	0.0075144	0.00458198	0.04	0	1
Mall	0.0075144	0.00530448	0.04	0	1
Stmn2	0.0075144	0.014477	0.04	0	1
Lor	0.0075144	0.00284594	0.04	0	1
9530052C20Rik	0.0075144	0.00402641	0.04	0	1
Negr1	0.0075144	0.00596549	0.04	0	1
Gm12953	0.0075144	0.00447052	0.04	0	1
Foxo6	0.0075144	0.00564783	0.04	0	1
Gm16079	0.0075144	0.00959211	0.04	0	1
Ldb2	0.0075144	0.0170277	0.04	0	1
Ssu2	0.0075144	0.00429507	0.04	0	1
Gm26728	0.0075144	0.00354041	0.04	0	1
B230322F03Rik	0.0075144	0.00347529	0.04	0	1
Agbl1	0.0075144	0.00380799	0.04	0	1
Fgf15	0.0075144	0.00796401	0.04	0	1
Foxf1	0.0075144	0.0147024	0.04	0	1
Tmppe	0.0075144	0.00458609	0.04	0	1
Lgr5	0.0075144	0.00678169	0.04	0	1
Fzd2	0.0075144	0.00636335	0.04	0	1
Otx2	0.0075144	0.00441346	0.04	0	1
Pcdh9	0.0075144	0.00898818	0.04	0	1
Cdh10	0.0075144	0.0166166	0.04	0	1
Gm16168	0.0075144	0.00479305	0.04	0	1
Gm49886	0.0075144	0.00737523	0.04	0	1
Gm50399	0.0075144	0.00364841	0.04	0	1
Pmf1	0.0075244	0.0804649	1	1	1
Tas1r1	0.00752611	0.0337651	0.267	0.128	1
Rngtt	0.00755886	-0.065007	0.98	0.989	1
Grrp1	0.00756487	0.00841583	0.069	0.011	1
Nthl1	0.00759358	0.0490516	0.891	0.721	1
Efr3a	0.00764563	-0.0782531	0.97	0.983	1
Atp5j	0.00766342	0.0848268	1	1	1
Tmod1	0.0077279	0.019561	0.208	0.089	1
Gm16062	0.00774749	0.0183562	0.406	0.229	1
Senp5	0.00778537	-0.0651307	0.901	0.922	1
Zfand2b	0.00780381	0.0295475	0.683	0.447	1
Bzw2	0.00780473	-0.0904388	1	0.994	1
Fis1	0.00784043	0.0856617	1	1	1
Nexmif	0.00787609	-0.163687	0.99	0.978	1
Csf2ra	0.00793892	0.0413292	0.594	0.425	1
Ctnna1	0.00794838	-0.0965355	1	1	1
Pcna	0.00798466	0.0759566	1	1	1
Eno2	0.00800316	-0.00921986	0	0.067	1
Nkap	0.00805519	0.087955	0.96	0.955	1
Zc3h8	0.00813177	-0.0789839	0.851	0.877	1
4833420G17Rik	0.00814307	0.0574213	0.911	0.855	1
Gm31816	0.00815106	0.00838409	0.069	0.011	1
Rspo1	0.00818431	-0.0363617	0.168	0.302	1
Rprd2	0.00818542	-0.0847486	0.97	0.961	1
Mllt3	0.00822938	-0.15688	0.851	0.927	1
Nufip2	0.00824279	-0.102376	1	0.994	1
Cc2d2a	0.00828534	0.0269181	0.366	0.212	1
Dis3	0.00831791	-0.0654488	1	1	1
Smarcc1	0.00835569	-0.108584	1	1	1
Rps7	0.00835569	0.055212	1	1	1
Cyb561d2	0.00835984	0.0614416	0.901	0.777	1
Setd3	0.00839362	-0.0860333	1	0.989	1
Tenm4	0.00839669	0.00961103	0.069	0.011	1
Rhox2e	0.00839669	0.00707655	0.069	0.011	1
Tmem216	0.00840533	0.0564626	0.911	0.821	1
Gm26782	0.00842646	0.0497825	0.624	0.48	1
Gltp	0.00844474	0.0573576	0.95	0.939	1
Phyh	0.00848629	0.01979	0.683	0.43	1
Aplp2	0.00850836	-0.077423	1	0.989	1
Psmd8	0.00850837	0.0868493	1	1	1
Mef2b	0.00859372	0.015443	0.307	0.156	1
Fam173a	0.00859792	0.0502114	0.96	0.877	1
Fam122a	0.00863632	0.0528064	0.752	0.609	1
Icam5	0.00864893	0.009914	0.069	0.011	1
Rtl6	0.00864893	0.00548713	0.069	0.011	1
Celf4	0.00870902	0.0263619	0.505	0.318	1
Tfap2c	0.00874207	-0.158632	1	0.994	1
Gdi1	0.00875464	0.0624047	0.812	0.637	1
Gm40988	0.00877757	0.00657724	0.069	0.011	1
Gm3839	0.00877757	0.00572782	0.069	0.011	1
Sult6b1	0.00877757	0.00527258	0.069	0.011	1
Lsm14a	0.00878154	-0.0693488	0.99	0.989	1
Kat6b	0.00878156	-0.13437	1	0.989	1
Nap1l1	0.00882123	-0.0491455	1	1	1
Rras	0.00882267	0.0478405	0.911	0.76	1
Ube2j1	0.0088241	0.0361837	0.733	0.531	1
Armh3	0.00883136	0.0846541	0.782	0.637	1
Mlf1	0.00885789	0.0240654	0.545	0.363	1
Fndc3a	0.00886519	-0.0616757	0.752	0.804	1
Sparc	0.0088768	-0.489375	0.97	0.939	1
Phf12	0.0088947	-0.0978376	0.941	0.944	1
Rpp14	0.00890104	-0.0813452	0.99	1	1
P2rx7	0.00890791	0.00819781	0.069	0.011	1
I830134H01Rik	0.00890791	0.0113612	0.069	0.011	1
Kidins220	0.0089166	0.0379728	0.911	0.749	1
Tpd52	0.00896131	-0.0996744	0.99	0.994	1
Tle3	0.00906206	-0.104255	0.98	0.972	1
Zfp36l2	0.00908287	-0.118361	0.97	0.994	1
Dnaja3	0.00914424	-0.0812926	0.98	0.989	1
Smchd1	0.00914434	0.105399	1	0.994	1
Nxnl2	0.00917381	0.00395015	0.069	0.011	1
Itfg2	0.00917797	0.0353486	0.881	0.687	1
Rpia	0.00919189	-0.0669494	0.574	0.637	1
Paip2b	0.00921747	-0.0831871	0.96	0.922	1
Ctnnbl1	0.00922464	-0.0776337	0.98	0.95	1
Cecr2	0.00922674	-0.106669	1	0.994	1
Hs2st1	0.00924711	-0.0642183	0.99	0.972	1
1810013L24Rik	0.00926541	-0.095617	0.822	0.86	1
Prkacb	0.00927868	-0.0763087	0.772	0.832	1
Pip5kl1	0.00929065	0.00872046	0.168	0.067	1
Ssh1	0.00930709	-0.0742536	0.861	0.838	1
Pak2	0.00930982	-0.0843305	1	1	1
Il17rd	0.00931779	0.0591679	0.762	0.581	1
Fam43a	0.00931994	0.0234399	0.307	0.162	1
Vps26a	0.00935141	-0.0879936	0.97	0.989	1
Gm20324	0.00938356	0.0145351	0.218	0.101	1
Fignl1	0.00939336	-0.0821363	0.99	0.978	1
Mthfd2l	0.00944091	0.0353236	0.584	0.374	1
Dhx30	0.0094744	-0.0872748	0.96	0.95	1
Sf3b6	0.00947796	0.106158	1	1	1
Lsm11	0.00957278	0.0421204	0.802	0.665	1
Ptcra	0.00957521	-0.000118497	0.347	0.19	1
Gm26788	0.00961247	0.0157054	0.208	0.095	1
Ubxn7	0.00964871	-0.0759229	0.98	0.989	1
Rsl1d1	0.00964881	-0.078606	1	1	1
Gm31683	0.00968641	0.0154882	0.158	0.061	1
1110008P14Rik	0.00969194	0.0842333	1	0.989	1
Ddx17	0.00969195	-0.100172	0.99	1	1
Cmss1	0.00973522	-0.100645	0.98	0.994	1
Tecr	0.00973526	0.0938644	1	0.994	1
Cpa2	0.00975253	0.00644764	0.079	0.017	1
Atp5f1	0.00977874	0.0759666	1	1	1
2810004N23Rik	0.00977874	-0.0929224	1	1	1
Rtn4	0.00977874	-0.0953877	1	1	1
Psip1	0.0098224	0.108129	1	1	1
Ccn4	0.0098423	0.0161199	0.129	0.045	1
Nup133	0.00985072	-0.0629913	0.911	0.933	1
Agfg1	0.00986603	-0.0961143	0.98	0.983	1
Banf1	0.00986623	0.106548	1	1	1
Cops6	0.00991023	0.0823463	0.99	1	1
Ckap2l	0.00991738	-0.0845865	0.901	0.899	1
Gas8	0.00998644	-0.0621964	0.812	0.827	1
Gm13598	0.0100139	0.0323594	0.079	0.017	1
Fam81a	0.0100139	0.0107064	0.079	0.017	1
Pkn1	0.0100156	0.0302679	0.614	0.413	1
Ctnnal1	0.0100209	-0.135787	0.99	0.983	1
Ankrd37	0.010035	0.104484	0.941	0.939	1
Rbm5	0.010041	-0.0778556	0.98	0.95	1
Pgpep1	0.0100956	0.033231	0.614	0.397	1
Platr14	0.0101204	-0.106474	0.891	0.86	1
Gm43463	0.0101469	0.00763497	0.079	0.017	1
Mfsd14b	0.0101753	-0.0581023	0.782	0.838	1
Pik3ip1	0.0101815	0.0206125	0.307	0.156	1
Man2a1	0.0102334	-0.101049	0.861	0.877	1
Hjurp	0.0102663	-0.0812637	0.96	0.961	1
Mb	0.0102814	0.00832522	0.079	0.017	1
Gm34680	0.0102814	0.00987628	0.079	0.017	1
Lhfpl2	0.0102967	-0.0761643	0.673	0.659	1
Akap1	0.0103003	-0.0730634	0.921	0.933	1
Snrpa	0.0103142	0.092346	1	1	1
Kctd4	0.0103333	0.0190721	0.307	0.168	1
Nr2c2ap	0.0103598	0.076828	1	0.972	1
Wapl	0.01036	-0.107544	1	1	1
Lhpp	0.0103656	0.0122798	0.168	0.067	1
Ncoa5	0.0104029	-0.0836655	0.96	0.955	1
Marcksl1	0.0104059	0.114449	1	1	1
Sdf4	0.0104735	0.0887646	0.99	0.95	1
Mdh1	0.0104752	0.0867419	0.99	0.994	1
Zfpl1	0.0104767	0.041615	0.921	0.771	1
Orai3	0.0104805	0.0389863	0.673	0.514	1
Galnt1	0.0104984	-0.134388	0.98	0.994	1
Zfp809	0.0105158	-0.0653179	0.723	0.816	1
Nxt1	0.0105216	0.0854128	0.99	0.994	1
Ppp4r2	0.0105916	-0.103166	1	0.994	1
Rhoa	0.0105916	-0.0902096	1	1	1
Cpsf3	0.0106102	-0.0823021	0.911	0.972	1
Arhgap29	0.0106158	0.0612255	0.842	0.704	1
Mturn	0.0106549	0.0115438	0.158	0.061	1
BC029722	0.0106817	0.0176911	0.347	0.196	1
Polg	0.0106842	-0.0985504	0.97	0.966	1
Kif22	0.0106842	-0.0836035	0.97	0.966	1
Faf1	0.0106855	-0.0951447	1	1	1
Rptoros	0.0106947	0.00656067	0.079	0.017	1
Amot	0.0107192	-0.00415964	0.317	0.43	1
Rufy3	0.0107229	-0.074941	0.653	0.682	1
Pdgfb	0.010747	0.0135634	0.267	0.134	1
Zfp11	0.0107605	0.0121852	0.238	0.117	1
Thap4	0.0108	0.051562	0.762	0.564	1
Tnks	0.0108112	-0.0937402	0.911	0.933	1
Mageb16	0.0108278	-0.0756622	0.99	0.989	1
Cd59a	0.0108508	0.0167245	0.594	0.385	1
Adora2b	0.0108788	0.0117744	0.188	0.084	1
Pacc1	0.0108829	0.0163523	0.376	0.212	1
1700028K03Rik	0.0108989	0.0143683	0.287	0.145	1
2310011J03Rik	0.0109158	0.055909	0.931	0.894	1
AV356131	0.0109179	0.0208258	0.396	0.235	1
Pqlc2	0.0109295	0.0445555	0.634	0.458	1
Glod4	0.0109473	0.0708273	0.99	0.972	1
Ncoa3	0.0109476	-0.095925	0.99	0.994	1
Emc2	0.0109715	0.0760835	0.99	0.978	1
Gtpbp4	0.0109718	0.11236	1	1	1
Rnaseh2c	0.0109718	0.0974691	1	0.994	1
Alg13	0.0109718	-0.116801	0.99	1	1
Fasn	0.010995	0.0938879	0.99	0.961	1
Grk4	0.0110138	0.0118347	0.307	0.162	1
Fnip1	0.011014	-0.10435	0.941	0.95	1
Ect2	0.0110199	-0.0946427	0.98	0.983	1
Carf	0.0110223	0.0211318	0.356	0.201	1
Psmc6	0.0110687	0.0963302	1	1	1
Shcbp1l	0.0110806	0.00665831	0.139	0.05	1
Dlst	0.0111663	-0.096064	0.98	0.994	1
Mex3a	0.0112077	0.00427908	0.188	0.078	1
Trerf1	0.0112134	0.0301998	0.594	0.408	1
Cfap20	0.0112155	0.0741262	1	1	1
B230217O12Rik	0.0112213	0.0188377	0.188	0.084	1
Plgrkt	0.011257	0.0647561	0.891	0.804	1
Asns	0.0112648	-0.12923	1	0.994	1
Mthfd1	0.0112648	-0.0790595	1	0.994	1
Igdcc4	0.0112687	0.00405913	0.079	0.017	1
Uxt	0.0113315	0.068301	0.97	0.927	1
Rac3	0.0113577	0.10119	0.98	0.927	1
Paip1	0.011364	-0.163477	1	0.983	1
Rps17	0.011364	0.0762564	1	1	1
Rab11fip4	0.0113741	0.0197821	0.614	0.397	1
Naa60	0.0113966	-0.0577376	0.851	0.899	1
Cacnb2	0.0114125	0.00844856	0.158	0.061	1
Plekhd1os	0.0114164	0.00453268	0.079	0.017	1
Bmper	0.0114279	0.00884068	0.089	0.022	1
Podxl	0.0114412	-0.0875816	0.901	0.927	1
Ido2	0.0114494	0.0128834	0.099	0.028	1
Nodal	0.0114494	0.00895798	0.099	0.028	1
Osbpl9	0.0114814	-0.0655049	0.95	0.939	1
Ulbp1	0.0114876	0.0208947	0.208	0.095	1
Dbndd2	0.0114938	0.0460103	0.911	0.749	1
Ppp4r3a	0.0115648	-0.0940882	1	1	1
Cpne7	0.0115999	0.0116626	0.119	0.039	1
Fam189b	0.0116408	0.0260167	0.515	0.346	1
Atp11b	0.0116661	-0.0994507	0.99	0.978	1
Kcnq1ot1	0.0117043	-0.155462	0.941	0.927	1
Nxph4	0.0117054	0.0120912	0.089	0.022	1
Pdlim1	0.0117174	0.0898741	1	0.994	1
Fbxw2	0.0117687	-0.101636	0.99	1	1
Mzt1	0.0117733	-0.102496	0.881	0.905	1
Gm2381	0.0117808	-0.065836	0.673	0.698	1
Gata1	0.0118012	0.0307558	0.465	0.279	1
Me2	0.0118199	-0.0981985	0.97	0.989	1
Fbxl6	0.0119157	0.0638044	0.931	0.894	1
Tpm4	0.0119237	-0.193104	0.98	1	1
Ptpn21	0.0119475	0.00970045	0.446	0.257	1
Iscu	0.0119493	0.0772519	0.97	0.983	1
3010003L21Rik	0.0119568	-0.0367105	0.228	0.352	1
Gm41144	0.0119737	0.0106618	0.099	0.028	1
Gm10785	0.0120085	0.0208018	0.327	0.184	1
Cd82	0.0120226	0.00140592	0.267	0.128	1
Sh3bp2	0.0120363	0.00668201	0.178	0.073	1
Otud6b	0.0120541	-0.0963444	0.99	0.983	1
Knl1	0.0120542	-0.0835474	0.99	0.994	1
Tmem203	0.012063	0.0446184	0.564	0.397	1
Gm16741	0.0120735	0.0110593	0.119	0.039	1
Cpne3	0.0120805	-0.118486	1	1	1
Gen1	0.0121205	-0.0750417	0.772	0.765	1
Gm15672	0.0121329	0.00493083	0.089	0.022	1
Doc2g	0.0121812	0.0143817	0.208	0.095	1
Zfp106	0.0122391	-0.0891051	1	1	1
Hibadh	0.012292	-0.0947381	0.98	0.978	1
Ubxn4	0.0122924	0.101036	1	0.994	1
Smim7	0.0123459	0.0653158	0.99	1	1
9530052E02Rik	0.0123807	0.00555579	0.099	0.028	1
Rrbp1	0.0123996	-0.132131	0.99	1	1
Snrpd3	0.0123996	-0.077871	1	1	1
Xrra1	0.0124255	0.00599243	0.089	0.022	1
Rbm4	0.0124398	0.104077	0.95	0.922	1
Rab23	0.0124403	-0.0805536	0.851	0.849	1
Gldc	0.0124801	-0.101898	0.99	0.972	1
Csnk1g2	0.0125074	-0.0915528	0.98	0.983	1
Slc4a11	0.0125191	0.0101019	0.099	0.028	1
Fkbp10	0.0125191	-0.00366728	0.099	0.028	1
Nom1	0.0125346	-0.0765561	0.99	0.983	1
Sqle	0.0125459	-0.0908392	0.921	0.933	1
Gm10101	0.0125741	0.00535933	0.089	0.022	1
Espl1	0.012611	-0.0552542	0.861	0.905	1
Thg1l	0.0126418	-0.0721381	0.99	0.95	1
2900041M22Rik	0.012644	0.030512	0.515	0.352	1
Gm3696	0.0126897	0.00923456	0.119	0.039	1
Trpm6	0.0127122	0.00279911	0.139	0.05	1
Vamp8	0.0127179	0.0577135	0.98	0.922	1
Gm44036	0.0127243	0.00743242	0.089	0.022	1
Crppa	0.0127486	0.00910867	0.426	0.246	1
Agps	0.0127537	-0.0922413	0.99	0.994	1
Prim2	0.0127806	-0.0613758	0.99	0.966	1
Cdk20	0.0128143	0.00589283	0.149	0.056	1
Cidea	0.0128182	0.0206725	0.208	0.095	1
Hdac6	0.0128357	-0.0959561	0.98	0.966	1
Cpxm1	0.012852	0.00333926	0.198	0.084	1
Psma1	0.0129481	0.0778886	1	1	1
Atp1b3	0.0129481	-0.0540532	0.99	1	1
Vps28	0.0130006	0.0824386	0.96	0.955	1
Chtf8	0.0130072	-0.0456601	0.594	0.637	1
Itpkb	0.0130139	0.0184914	0.248	0.128	1
Zfp511	0.0130318	0.0739973	0.99	0.972	1
Fermt3	0.0130383	0.00758858	0.198	0.089	1
Aqr	0.0130603	-0.0952472	1	0.994	1
Ppie	0.0131168	0.0805316	1	0.989	1
AW549877	0.0131368	-0.0784521	0.941	0.888	1
Pcyt1b	0.0131895	0.00911077	0.416	0.246	1
Rad54l2	0.0132992	-0.0832698	0.931	0.927	1
Ssc4d	0.0133009	0.0340411	0.317	0.168	1
Dpf3	0.0133335	0.00746912	0.119	0.039	1
Dbil5	0.0133411	0.00436473	0.089	0.022	1
Sall1	0.0133555	0.00869118	0.228	0.106	1
Mettl24	0.0133963	0.00693969	0.109	0.034	1
Cox7b	0.0135179	0.101148	1	1	1
Cpsf4l	0.0135267	0.00991476	0.099	0.028	1
Clstn3	0.0135347	0.0226039	0.644	0.447	1
Gfm1	0.0135465	-0.0740336	0.97	0.983	1
Tent4a	0.0135717	-0.0571009	0.723	0.793	1
Rap2a	0.0136138	0.0260227	0.584	0.358	1
Ppp1r9a	0.0136199	-0.103133	0.931	0.933	1
Ccdc28b	0.0136488	0.00964081	0.178	0.078	1
Xlr4a	0.0137007	0.0331799	0.673	0.458	1
Ptbp1	0.013752	-0.0952915	0.99	1	1
Eif2b1	0.0137815	0.0907126	0.99	0.994	1
Styx	0.0137958	-0.0747833	0.752	0.732	1
Diaph3	0.0138682	-0.0518476	0.98	0.955	1
Ccdc43	0.0138696	-0.084432	0.97	0.978	1
Spats2	0.0138704	-0.11744	1	1	1
Alkbh6	0.0138763	0.0389302	0.891	0.821	1
Gm32282	0.0138874	0.00507759	0.129	0.045	1
Nrde2	0.0138999	-0.0641743	0.762	0.804	1
Apoo	0.0139115	0.0580796	0.941	0.849	1
Ubxn1	0.0139299	0.103663	0.99	1	1
Osbpl2	0.0139364	0.0242812	0.465	0.296	1
Rps6ka3	0.0139405	-0.0603314	0.455	0.525	1
Cspp1	0.0139586	-0.0733627	0.99	0.961	1
Dhx9	0.0139896	-0.0892436	1	1	1
Myof	0.0140435	-0.0691781	0.861	0.832	1
Ash2l	0.0140496	-0.0816485	1	1	1
Rnf38	0.0140498	0.0523623	0.871	0.704	1
Slc25a18	0.0140998	0.0063913	0.149	0.056	1
Epp13	0.0141085	0.00625144	0.109	0.034	1
Tagln2	0.0141098	0.0658478	1	1	1
Prep	0.0141378	-0.0772411	0.95	0.972	1
Rnaseh2a	0.0141681	0.0563626	0.96	0.966	1
Psmd7	0.0141702	0.0905906	1	1	1
Snhg5	0.0142111	-0.0783421	0.822	0.877	1
Tstd2	0.0142276	-0.0593774	0.743	0.749	1
Riox1	0.0142293	-0.0773032	0.97	0.966	1
Platr4	0.0142366	0.0509271	0.822	0.637	1
Actg1	0.0142918	0.0901316	1	1	1
4933412E12Rik	0.0144041	0.00882595	0.327	0.173	1
Ippk	0.0144049	-0.0493139	0.851	0.866	1
2023-03-02	0.0144051	0.0746154	0.98	0.922	1
Tmem263	0.0144225	-0.0781467	0.703	0.704	1
E2f3	0.0144757	-0.0921831	0.98	0.989	1
1810019D21Rik	0.0144934	0.0279275	0.356	0.207	1
Col25a1	0.0144954	0.00664437	0.05	0.006	1
Fam155a	0.0144954	0.00318468	0.05	0.006	1
Batf3	0.0145335	0.0520819	0.703	0.525	1
Mpc2	0.014536	0.083456	1	0.95	1
Arfgap3	0.0145364	0.0199912	0.327	0.184	1
Gas1	0.0145937	-0.0245399	0.069	0.173	1
Nt5m	0.0145989	0.0393319	0.812	0.62	1
Pfkl	0.0145997	-0.105915	0.99	1	1
Slc25a53	0.0146359	0.00576877	0.356	0.196	1
Zfp473	0.0147115	0.0168842	0.465	0.291	1
Car14	0.0147435	0.0216506	0.05	0.006	1
Gm10139	0.0147435	0.00550494	0.05	0.006	1
Apol7b	0.0147435	0.00654239	0.05	0.006	1
Ribc1	0.0147584	0.0288	0.644	0.419	1
Parp12	0.0147654	0.00254604	0.099	0.028	1
Nop58	0.0147872	-0.088147	1	1	1
Pofut2	0.0148156	0.0629533	0.96	0.827	1
Snap23	0.0148502	-0.0967903	0.98	1	1
Six2	0.0148855	0.00935229	0.198	0.089	1
Srm	0.0149134	0.0819908	1	1	1
Riox2	0.0149446	-0.0906828	0.99	0.972	1
Atp23	0.014949	0.056335	0.96	0.894	1
Zfp236	0.0149599	-0.0582515	0.693	0.682	1
Pdcl	0.0149725	-0.0658538	0.693	0.726	1
Gm38037	0.0149889	0.0121079	0.228	0.112	1
Dnah7a	0.0149953	0.005605	0.05	0.006	1
Mfsd2b	0.0149953	0.00442047	0.05	0.006	1
Gm49422	0.0149953	0.00529648	0.05	0.006	1
Map6d1	0.0149953	0.00753867	0.05	0.006	1
Tbc1d22bos	0.0149953	0.00664556	0.05	0.006	1
Rpp25	0.0150167	0.0723966	0.901	0.76	1
Thoc7	0.0150405	-0.0801129	1	1	1
Laptm5	0.0150578	0.0186055	0.386	0.229	1
Wdr70	0.015072	-0.075983	0.97	0.983	1
Krt7	0.015095	-0.0562451	0.337	0.184	1
Ndufs5	0.0151045	0.0569007	1	1	1
Mrpl33	0.0151045	-0.0811811	1	1	1
Dnase1l3	0.0151616	0.000741502	0.109	0.034	1
Aatf	0.015233	-0.0839973	1	0.994	1
Syndig1	0.0152509	0.00508356	0.05	0.006	1
Hdgfl1	0.0152509	0.00473695	0.05	0.006	1
Glp1r	0.0152509	0.0068895	0.05	0.006	1
Mtfmt	0.0152984	-0.0595339	0.772	0.821	1
Scaf1	0.0153106	0.0544112	0.97	0.793	1
Ehhadh	0.015326	0.0144956	0.198	0.089	1
Med25	0.0153466	-0.0679623	0.921	0.939	1
Mfsd14a	0.0153624	-0.0731273	0.98	0.989	1
Prdx2	0.0153626	0.0894169	1	1	1
Ift20	0.0153626	0.0872879	1	1	1
Trmt10c	0.0153626	-0.0667439	1	1	1
Adat1	0.0153866	-0.0511564	0.901	0.911	1
Sec63	0.0153951	-0.063495	0.99	0.994	1
5830448L01Rik	0.0154192	0.0123072	0.158	0.067	1
Aldh1b1	0.0154223	0.0166392	0.248	0.123	1
Slc7a7	0.0154224	0.0635146	0.762	0.603	1
Pabpc4	0.0154277	-0.090485	1	1	1
Mrpl37	0.015449	0.0705915	0.941	0.832	1
Inpp5k	0.0154721	0.0261239	0.446	0.268	1
Ascl2	0.0154874	-0.0124941	0.762	0.592	1
Psmc2	0.0154931	0.0777804	1	1	1
Cpne4	0.0155104	0.0039255	0.05	0.006	1
Gm4189	0.0155104	0.00399847	0.05	0.006	1
Gm10457	0.0155104	0.00621442	0.05	0.006	1
Gm48161	0.0155104	0.00410494	0.05	0.006	1
Pih1h3b	0.0155104	0.00717593	0.05	0.006	1
Ppp1r12a	0.0155254	-0.0873298	0.99	0.972	1
Ibtk	0.0155301	-0.0610481	0.911	0.922	1
Rims2	0.0155912	0.107452	0.871	0.749	1
Ncapd2	0.0156571	-0.0873452	0.97	0.983	1
Dph1	0.0156715	0.0136903	0.158	0.067	1
Nol9	0.0156899	-0.0918307	0.98	0.972	1
Eif3m	0.0156907	0.103897	1	1	1
Eif4ebp1	0.0156907	0.0974985	1	1	1
Kcnd2	0.0157737	0.000855479	0.05	0.006	1
4930432K21Rik	0.0157737	0.00360084	0.05	0.006	1
A830035O19Rik	0.0157737	0.00256911	0.05	0.006	1
Fst	0.0157737	-0.152412	0.05	0.006	1
Clpsl2	0.0157737	0.00489419	0.05	0.006	1
Cat	0.0158216	0.0486597	0.762	0.615	1
D8Ertd738e	0.0158236	0.0965193	0.99	1	1
D1Pas1	0.0158769	-0.0075255	0	0.056	1
Zfp598	0.01591	-0.0789997	0.911	0.95	1
Scyl2	0.0159284	-0.0926814	0.901	0.927	1
Gnas	0.0159575	-0.133722	0.99	1	1
Fbxo31	0.0159722	0.0330889	0.871	0.76	1
Ddi2	0.0160232	-0.0735635	0.95	0.978	1
Fus	0.0160249	-0.0874677	1	1	1
Zfp971	0.0160817	0.0308586	0.554	0.369	1
Dazap1	0.0160925	-0.089863	0.99	1	1
Zbtb12	0.0161115	0.0168967	0.396	0.24	1
Osgin2	0.0161507	-0.0631272	0.851	0.849	1
4933404O12Rik	0.0161959	0.0136346	0.218	0.106	1
Zfp160	0.0162066	-0.0735454	0.663	0.693	1
Mtmr4	0.0162466	0.0272872	0.634	0.402	1
Cotl1	0.0162967	-0.148539	0.99	0.989	1
Dimt1	0.0162968	0.0926762	1	0.989	1
Zbtb8os	0.0162968	0.0733191	1	0.994	1
Mrps18b	0.0162968	0.0881418	1	1	1
Cdh4	0.0163981	-0.160405	0.881	0.872	1
Ap2a2	0.0164587	-0.0997937	0.95	0.939	1
Spg7	0.0164685	-0.0677589	0.792	0.827	1
Bloc1s6	0.0164806	-0.0717658	0.891	0.944	1
2023-03-03	0.0164987	0.0160012	0.297	0.168	1
6330403L08Rik	0.0165218	-0.0103378	0.02	0.095	1
Psme2	0.0165626	0.110719	0.96	0.933	1
Senp1	0.0165703	-0.0894206	0.96	0.966	1
Mrpl42	0.0165727	0.0850956	1	1	1
Mipol1	0.0166423	-0.0837419	0.99	1	1
Gin1	0.0166582	-0.0655814	0.743	0.782	1
Mccc1	0.0166667	-0.0657822	0.723	0.732	1
Stat2	0.0166852	-0.00143419	0.257	0.369	1
Tfb2m	0.0166958	-0.0746431	0.871	0.821	1
Sertad3	0.0167571	0.0243736	0.614	0.419	1
Tcea1	0.0167823	-0.0874385	1	1	1
Rbmxl2	0.0168253	0.0280104	0.386	0.229	1
Afap1l2	0.0168405	0.0243411	0.307	0.179	1
Fam193a	0.0168509	-0.0981874	0.96	0.972	1
Tnni3	0.0169254	0.0143315	0.257	0.134	1
Parg	0.0169588	-0.0793628	0.99	0.994	1
Mia2	0.0169943	-0.0957858	1	0.994	1
Eef1e1	0.0171369	0.0751896	1	1	1
Zfp35	0.0171777	0.0267213	0.743	0.559	1
Nsmce1	0.0172086	0.0561411	0.98	1	1
Iars2	0.0172186	-0.0817597	0.891	0.899	1
Hectd2	0.0172209	-5.52212e-05	0.287	0.145	1
Hand1	0.0172342	0.0140235	0.97	0.927	1
Rtl1	0.0172681	0.0146399	0.149	0.061	1
Slc26a10	0.0172689	0.0212116	0.564	0.369	1
Ramp2	0.0172778	0.0167043	0.653	0.486	1
Kdm1a	0.0173528	-0.0851667	1	1	1
Ppp5c	0.0173528	-0.0780012	1	0.994	1
Usp7	0.0173528	-0.0593829	1	0.994	1
Eef1akmt1	0.0174253	0.0830805	0.99	1	1
Lrrc20	0.0174422	0.0276089	0.653	0.458	1
Atp6v1h	0.0174616	-0.0700516	0.99	0.994	1
Ddx27	0.017498	-0.0996801	1	0.994	1
Lamtor5	0.017498	0.0689816	1	0.994	1
Pdlim5	0.017553	-0.0513657	0.802	0.816	1
Pnma5	0.0175647	0.019809	0.475	0.296	1
Armc10	0.0175676	-0.0879854	0.95	0.966	1
Pnpo	0.0175702	0.0322784	0.624	0.425	1
Mapk4	0.0176109	0.0447863	0.634	0.486	1
Dbf4	0.0176443	-0.0825397	1	1	1
Pin1	0.0176443	0.0824595	1	1	1
Tfpi	0.0176479	0.0279186	0.347	0.207	1
Mrpl44	0.0177178	-0.092659	1	0.989	1
Arhgap8	0.0177219	0.0228187	0.396	0.257	1
Ddx4	0.0177336	0.0143322	0.356	0.207	1
Ybx3	0.0177917	-0.0756129	1	1	1
Gps1	0.0177917	0.0825932	1	1	1
Ndufb11	0.0177917	0.0635428	1	1	1
Socs6	0.0177928	-0.079193	0.911	0.916	1
Atp11a	0.0178309	0.0377989	0.515	0.346	1
Snd1	0.0178658	-0.076248	1	1	1
Rbbp7	0.0178658	-0.115528	0.99	1	1
Sptlc2	0.0179016	-0.0727915	0.99	0.961	1
Nup35	0.0179398	-0.0948526	0.99	0.978	1
Fem1c	0.0179729	-0.0691793	0.95	0.961	1
Ccnb1	0.0180148	-0.0953556	1	1	1
Selenok	0.0180148	0.080528	1	1	1
Kif26a	0.0180334	-0.0394201	0.337	0.458	1
Apoe	0.018052	-0.0881358	0.99	0.983	1
2900052L18Rik	0.0181113	0.0139554	0.158	0.067	1
Rps27rt	0.0181504	-0.0541965	0.822	0.849	1
Gm21887	0.0181577	-0.087093	0.941	0.955	1
Coro2a	0.0181595	0.00592255	0.188	0.084	1
Tbx20	0.0182241	0.0193251	0.287	0.162	1
B3gnt5	0.018308	0.00870242	0.238	0.123	1
1700008O03Rik	0.018328	0.00965862	0.168	0.073	1
Hccs	0.018389	-0.0788688	0.911	0.877	1
Baz1b	0.0183919	-0.0927737	0.98	0.989	1
Rfc4	0.018392	0.0879351	1	0.994	1
Ino80d	0.0185621	-0.0432441	0.871	0.832	1
Aplp1	0.0185673	0.0417452	0.554	0.391	1
1810034E14Rik	0.0186656	0.0247658	0.356	0.223	1
Dph6	0.0186942	-0.0785286	0.98	0.944	1
Trim50	0.0187022	0.0132969	0.188	0.089	1
Ythdc2	0.0187038	0.0351742	0.752	0.57	1
Arhgap11a	0.0187264	-0.0803077	0.97	0.927	1
Mmgt1	0.0187544	-0.054187	0.594	0.631	1
Usp10	0.0187762	-0.0931356	0.99	1	1
Naxe	0.0187934	0.0580459	0.97	0.905	1
Nasp	0.0188538	0.0990854	1	1	1
Ninl	0.0188854	-0.0873598	0.95	0.95	1
2310039L15Rik	0.0188932	0.0171058	0.248	0.128	1
Fbxo2	0.0189226	-0.0030941	0.584	0.38	1
Sh3gl1	0.0189315	0.0704036	0.99	0.978	1
Gm26910	0.0190534	0.0109464	0.218	0.106	1
Mrps28	0.0190885	0.0882511	1	0.989	1
Pmm1	0.0190885	0.103648	1	0.989	1
Tmem97	0.0190885	0.128277	1	0.994	1
Mtss1	0.019177	0.0200329	0.277	0.151	1
Trim35	0.0191843	-0.0646316	0.634	0.637	1
Smtn	0.0192062	-0.0411313	0.624	0.709	1
Greb1	0.0192179	0.0141637	0.178	0.084	1
Morc4	0.0192464	-0.0882227	1	0.994	1
Car8	0.0192469	-0.0260572	0.069	0.156	1
Rtn1	0.0192541	0.0707142	0.941	0.821	1
Ifi27l2a	0.0192563	0.00953038	0.059	0.011	1
Hist2h2aa1	0.0192788	-0.0776087	0.545	0.648	1
Otud1	0.0192797	-0.0387281	0.257	0.363	1
Gpsm1	0.0193442	0.0104816	0.129	0.05	1
Pidd1	0.0193596	0.0106031	0.366	0.212	1
Crybg3	0.0193683	-0.0415864	0.416	0.514	1
Tubg2	0.0193762	0.0096139	0.149	0.061	1
Ccnl2	0.0195254	-0.075197	0.99	0.994	1
Slpi	0.0195327	0.00785737	0.059	0.011	1
Gm36235	0.0195327	0.00700514	0.059	0.011	1
Blnk	0.0195327	0.00824106	0.059	0.011	1
Ccdc6	0.0195461	-0.0853994	0.851	0.899	1
Gle1	0.0195562	-0.0813636	0.95	0.944	1
Sdcbp	0.0195654	-0.0799039	0.98	0.989	1
Polr2d	0.0196461	0.082967	1	1	1
Pus10	0.0196948	-0.0665665	0.871	0.86	1
2610027K06Rik	0.0197073	-0.0146564	0.01	0.073	1
Nsun2	0.0197269	-0.0896807	1	1	1
Traf2	0.0197308	-0.0344873	0.624	0.654	1
Trit1	0.0197568	-0.0774064	0.871	0.894	1
Ints6	0.0197986	-0.0885992	0.941	0.95	1
Timm44	0.019806	-0.0888716	0.95	0.978	1
Wdr26	0.0198079	-0.0857221	0.99	0.989	1
Pdap1	0.019808	-0.0809908	1	1	1
Auts2	0.0198866	-0.138312	0.96	0.966	1
Znrd1	0.0198894	0.0871117	1	0.994	1
Dnaja1	0.019971	0.0698622	1	1	1
Akt3	0.0200241	-0.0957302	0.792	0.827	1
Parp2	0.0200468	0.0452415	0.96	0.95	1
Rpl10	0.020053	-0.090271	1	1	1
Eno1b	0.0200648	-0.060841	0.624	0.654	1
Slc17a9	0.020067	0.0113194	0.267	0.145	1
Sncb	0.0200958	0.00717713	0.059	0.011	1
Hist3h2a	0.0200995	-0.0233107	0.059	0.145	1
Cd164l2	0.0201154	0.0227523	0.525	0.33	1
Dnpep	0.0201237	0.0655494	0.881	0.816	1
Mrps27	0.0201763	-0.0836169	0.99	0.983	1
Dtwd1	0.0202083	-0.0820491	0.931	0.955	1
Ube2l3	0.0202178	0.0721159	1	1	1
Yap1	0.0203727	-0.0761173	0.772	0.877	1
Sgsm1	0.0203746	0.0227313	0.713	0.492	1
Hs6st2	0.0203826	0.00802263	0.059	0.011	1
Rbms1	0.0203838	-0.0982919	1	1	1
Gm31265	0.0204328	-0.0547865	0.574	0.609	1
Prdx5	0.0204673	0.0643764	1	1	1
Tgoln1	0.0204974	-0.0611302	0.97	0.927	1
Cfap46	0.0205121	0.00785332	0.149	0.061	1
Zfp280b	0.0205478	-0.0773147	0.822	0.788	1
Fkbp6	0.0205499	0.0766264	0.683	0.525	1
Cdc73	0.0205507	-0.0840824	0.99	0.978	1
Akap8	0.020593	-0.0907757	0.99	0.994	1
Cdc7	0.0206253	-0.0600909	0.95	0.944	1
Plpp7	0.020673	0.00609962	0.059	0.011	1
L3mbtl1	0.020673	0.00627862	0.059	0.011	1
Scnm1	0.0206963	0.0761581	0.941	0.922	1
Furin	0.0207235	0.0322213	0.723	0.531	1
Irak1bp1	0.0207684	0.0733001	0.911	0.804	1
Cdh1	0.020804	-0.0777934	1	0.983	1
Epb41l5	0.0208786	-0.0942414	0.871	0.821	1
Tnip1	0.0208873	-0.0736443	0.901	0.883	1
Twistnb	0.0208889	0.0736147	0.98	0.994	1
Ssbp2	0.0208948	0.0478057	0.762	0.654	1
Ppp1r42	0.0209	0.00716577	0.03	0	1
Crispld1	0.0209	0.00294353	0.03	0	1
Nmur1	0.0209	0.00348127	0.03	0	1
Astn1	0.0209	0.00308744	0.03	0	1
Gm13383	0.0209	0.00283739	0.03	0	1
Zeb2	0.0209	0.0209366	0.03	0	1
Rapgef4	0.0209	0.00856834	0.03	0	1
Chn1os3	0.0209	0.00331001	0.03	0	1
Gm37459	0.0209	0.00466281	0.03	0	1
Pcdh18	0.0209	0.00401618	0.03	0	1
Bmpr1b	0.0209	0.00124462	0.03	0	1
Catsper4	0.0209	0.0019381	0.03	0	1
Il22ra1	0.0209	0.00648359	0.03	0	1
Zar1	0.0209	0.00213231	0.03	0	1
U90926	0.0209	0.00365448	0.03	0	1
Fgf5	0.0209	0.00413205	0.03	0	1
Dao	0.0209	0.00654138	0.03	0	1
Tbxas1	0.0209	0.00315186	0.03	0	1
Wee2	0.0209	0.0043712	0.03	0	1
Evx1	0.0209	0.0075616	0.03	0	1
Cntn4	0.0209	0.00392805	0.03	0	1
Timp4	0.0209	0.00216914	0.03	0	1
Oscar	0.0209	0.00340826	0.03	0	1
Gm44949	0.0209	0.00381979	0.03	0	1
Gm36584	0.0209	0.00437202	0.03	0	1
Trim12a	0.0209	0.00235705	0.03	0	1
Otoa	0.0209	0.00266351	0.03	0	1
Ern2	0.0209	0.00687699	0.03	0	1
Ifitm5	0.0209	0.00312874	0.03	0	1
Th	0.0209	0.00218238	0.03	0	1
Tcim	0.0209	0.00195334	0.03	0	1
Mlkl	0.0209	0.00590864	0.03	0	1
Irf8	0.0209	0.00246468	0.03	0	1
Gm26581	0.0209	0.00968494	0.03	0	1
Gm16145	0.0209	0.0209623	0.03	0	1
B530045E10Rik	0.0209	0.0053372	0.03	0	1
Ggt6	0.0209	0.00363563	0.03	0	1
Ngfr	0.0209	0.00338881	0.03	0	1
Hoxb1	0.0209	0.00322802	0.03	0	1
Tha1	0.0209	0.00244867	0.03	0	1
Chga	0.0209	0.00285804	0.03	0	1
Cap2	0.0209	0.00195095	0.03	0	1
Gm48194	0.0209	0.0023815	0.03	0	1
Gm48302	0.0209	0.00250676	0.03	0	1
Rarb	0.0209	0.00428877	0.03	0	1
Wnt5a	0.0209	0.00435182	0.03	0	1
Fam25c	0.0209	0.00580562	0.03	0	1
Trps1	0.0209	0.00648953	0.03	0	1
Gm9961	0.0209	0.00190883	0.03	0	1
Lrrc15	0.0209	0.00214992	0.03	0	1
Pla1a	0.0209	0.00305756	0.03	0	1
Gm15597	0.0209	0.00452333	0.03	0	1
Gm49870	0.0209	0.00175706	0.03	0	1
4930563E18Rik	0.0209	0.00313611	0.03	0	1
B930094E09Rik	0.0209	0.00595132	0.03	0	1
Pcdhga12	0.0209	0.00311839	0.03	0	1
Rbfaos	0.0209	0.00429137	0.03	0	1
Pcsk5	0.0209	0.00483535	0.03	0	1
2610016A17Rik	0.0209	0.00400749	0.03	0	1
Gm50337	0.0209	0.00220861	0.03	0	1
Pnliprp2	0.0209	0.00372032	0.03	0	1
Tktl1	0.0209	0.00585323	0.03	0	1
Nlgn3	0.0209	0.00203052	0.03	0	1
Zcchc13	0.0209	0.00480199	0.03	0	1
Pof1b	0.0209	0.00234779	0.03	0	1
Ldb1	0.0209339	0.0703999	0.96	0.888	1
1700095A21Rik	0.020967	0.00669963	0.059	0.011	1
Gm16175	0.020967	0.00580094	0.059	0.011	1
Sav1	0.0209726	-0.0558298	0.901	0.883	1
Rp9	0.0209742	0.0814505	1	0.989	1
Mcm6	0.0209742	-0.0835217	1	1	1
Mrpl1	0.0209742	-0.0673427	1	0.994	1
Ehd3	0.0210434	0.0119287	0.287	0.156	1
Mblac2	0.021059	0.0338322	0.238	0.123	1
Sinhcaf	0.0210597	-0.0816921	1	1	1
Osgin1	0.0211169	0.00909377	0.129	0.05	1
Cdc42	0.0211456	-0.0775246	1	1	1
Mdga1	0.0211869	0.00683823	0.149	0.061	1
Snx24	0.0212296	-0.121166	0.99	0.955	1
A930018P22Rik	0.0212646	0.00342807	0.059	0.011	1
Rbfox3	0.0212646	0.00474152	0.059	0.011	1
Gpc6	0.0212646	0.0449681	0.059	0.011	1
Npm3	0.0213182	0.111124	0.99	1	1
Il4i1	0.0213188	0.0163425	0.168	0.078	1
Golga5	0.0213431	-0.0545851	0.842	0.849	1
Hspb8	0.0213747	0.0100098	0.673	0.48	1
Kin	0.0214028	0.0761036	0.99	0.955	1
Gm10658	0.0214868	0.0214367	0.446	0.279	1
Pgrmc2	0.0214919	0.0763088	1	0.978	1
Haus4	0.0214921	0.1039	1	0.994	1
Sfr1	0.0214921	0.103252	0.99	1	1
Rbl1	0.0215014	-0.0477751	0.455	0.536	1
4930426I24Rik	0.0215659	0.00260166	0.059	0.011	1
Unc5cl	0.0215659	0.00359695	0.059	0.011	1
Dnm1l	0.0215794	-0.065637	0.98	1	1
Cox7a2	0.0215794	0.0847678	1	1	1
Tceal3	0.0216544	0.0569234	0.554	0.413	1
9130401M01Rik	0.0216671	0.0673418	1	0.994	1
Slc12a2	0.0216683	-0.06611	0.782	0.81	1
Creg1	0.0216877	0.0700617	0.881	0.799	1
Gm17056	0.0216936	0.00848684	0.109	0.039	1
Gm10053	0.0217191	-0.0414059	0.624	0.654	1
Gm19705	0.0217525	0.0206089	0.426	0.263	1
Cnpy2	0.0217551	0.105735	1	0.994	1
Them7	0.0217742	0.0111778	0.119	0.045	1
Scamp3	0.0217991	0.0908103	0.99	0.983	1
Vma21	0.0218434	0.0711678	1	0.989	1
Ube2d2a	0.0218434	-0.0653084	1	1	1
4930403P22Rik	0.0218709	0.00406516	0.059	0.011	1
Gja1	0.0218709	0.00546112	0.059	0.011	1
Herc2	0.0218955	-0.0706447	0.861	0.95	1
Hspa1a	0.0218999	0.0130762	0.337	0.196	1
Zfp772	0.0219021	0.00938438	0.307	0.168	1
Jade3	0.0219317	-0.106757	0.98	0.983	1
Mrps6	0.0220206	0.0738811	0.99	0.978	1
Cage1	0.0220488	0.00546167	0.158	0.067	1
Prkx	0.0220954	-0.0360794	0.485	0.553	1
Mia3	0.0221036	-0.0648977	0.941	0.961	1
Ptpn12	0.0221036	-0.0964241	0.941	0.961	1
Cbx3	0.0221102	0.0986879	1	1	1
Uqcrq	0.0221102	0.0780866	1	1	1
Rnf157	0.0221291	0.0162434	0.416	0.257	1
Serinc4	0.0221797	0.00352916	0.059	0.011	1
1700028E10Rik	0.0221797	0.00513784	0.059	0.011	1
Timp3	0.0221797	-0.00230455	0.059	0.011	1
Glrx2	0.0221988	0.0787721	0.98	0.972	1
Aoc3	0.0222355	0.0114717	0.149	0.061	1
Ercc6	0.0222635	-0.0708037	0.594	0.615	1
Letm2	0.0223284	0.012919	0.257	0.134	1
Mief2	0.0223377	0.0315383	0.446	0.285	1
H3f3a	0.0223799	0.0786227	1	1	1
Mrfap1	0.0223799	-0.0758694	1	1	1
Cntln	0.0223929	-0.0268573	0.089	0.184	1
Vil1	0.0223955	-0.00773542	0	0.05	1
Tspyl3	0.0223955	-0.0107631	0	0.05	1
Gipc2	0.0223955	-0.0165108	0	0.05	1
Gm50107	0.0223955	-0.00909081	0	0.05	1
Mien1	0.0224704	0.0593732	0.98	1	1
Hpf1	0.0224704	0.0836097	1	1	1
Glrx3	0.0225612	0.0692324	1	1	1
Elovl6	0.0226043	-0.106745	0.901	0.916	1
Lrfn1	0.0226046	0.0284779	0.594	0.408	1
Arhgap6	0.0226352	0.00446343	0.129	0.05	1
Nup50	0.0226524	-0.0916615	1	1	1
Lrp1	0.022663	0.0152035	0.257	0.14	1
B3gnt3	0.0226901	0.0315744	0.564	0.38	1
Slc36a4	0.0227216	0.0152975	0.327	0.19	1
Ush1c	0.0227434	0.00596194	0.158	0.067	1
[truncated: 30,286 more rows]

## Sheet: Exe_Endoderm_1
gene	p_val	avg_log2FC	pct.1	pct.2	p_val_adj
Lars2	5.49862e-15	-0.140143	0	0.306	1.77523e-10
Gm47283	3.08231e-13	-0.728989	0.989	1	9.95124e-09
Selenoh	3.3163e-11	0.32833	1	1	1.07067e-06
Rps27	4.55313e-11	-0.351229	1	1	1.46998e-06
Chchd2	7.34095e-11	0.28825	1	1	2.37003e-06
Ddx3y	2.37323e-10	-0.22115	0.06	0.361	7.66197e-06
Rps2	4.39182e-10	0.279304	1	1	1.4179e-05
Rpl38	5.07083e-10	-0.285906	1	1	1.63712e-05
Hist1h2ap	7.42989e-10	-0.700244	0.853	0.944	2.39874e-05
Hypk	2.46963e-09	0.322395	1	0.986	7.97321e-05
Eif2s3y	4.76399e-09	-0.199244	0.054	0.333	0.000153805
Uty	1.10632e-08	-0.236125	0.06	0.319	0.000357175
Rps28	1.2338e-08	-0.261525	1	1	0.000398332
Cdk5rap1	1.54119e-08	0.186032	0.761	0.403	0.000497572
Rps26	3.2408e-08	-0.293874	1	1	0.00104629
Lsm4	3.60612e-08	0.24463	1	1	0.00116423
Cdkn2a	5.56234e-08	-0.261894	0.516	0.764	0.0017958
Mrps14	6.44928e-08	0.233166	1	1	0.00208215
Gm10076	7.08593e-08	-0.240037	1	1	0.00228769
Cox8a	1.00871e-07	0.317443	1	1	0.00325661
Ost4	1.10682e-07	0.292847	1	1	0.00357336
Cenpa	1.11827e-07	0.305075	1	1	0.00361034
Xist	1.30044e-07	0.753971	0.886	0.569	0.00419849
Uba52	1.66639e-07	-0.233724	1	0.986	0.00537994
Timm13	1.73547e-07	0.211125	1	1	0.00560295
Swi5	1.75316e-07	0.282602	1	1	0.00566008
Smdt1	1.95971e-07	0.226689	1	1	0.00632692
Anapc11	2.92798e-07	0.259033	0.995	1	0.00945299
Jpt1	3.04702e-07	0.306368	1	1	0.00983731
Atp5g2	3.10828e-07	0.308875	1	1	0.0100351
Rpl35	4.06109e-07	-0.224596	1	1	0.0131112
Dph3	4.39382e-07	0.251841	1	1	0.0141854
Mrps24	6.74907e-07	0.21833	0.995	1	0.0217894
Rps21	6.94782e-07	-0.366737	1	1	0.022431
Gng5	8.34392e-07	0.33527	1	1	0.0269383
Nedd8	9.63325e-07	0.188799	1	1	0.0311009
Wdfy1	1.15545e-06	0.196357	0.832	0.611	0.0373038
Coa3	1.31792e-06	0.263216	0.995	1	0.0425489
Rpl10-ps3	1.43091e-06	-0.0811746	0.201	0.486	0.0461968
Tomm6	1.57589e-06	0.22214	1	1	0.0508777
Ddt	1.62083e-06	0.347529	1	1	0.0523284
Lamtor4	2.43944e-06	0.226598	0.995	1	0.0787574
Aprt	2.74918e-06	0.253123	1	1	0.0887572
Bex4	2.87803e-06	0.32018	1	0.958	0.0929173
Pla2g12b	3.32581e-06	-0.361625	0.946	0.958	0.107374
Wdr83os	3.54949e-06	0.236303	0.989	1	0.114595
Rps11	4.33055e-06	0.222989	1	1	0.139812
D430041D05Rik	4.62649e-06	-0.0196762	0	0.111	0.149366
Rhox9	4.62649e-06	-0.068632	0	0.111	0.149366
Sec61b	4.78039e-06	0.26263	1	1	0.154335
Rps8	5.1353e-06	-0.213556	1	1	0.165793
Uqcc3	5.25109e-06	0.216162	0.984	0.986	0.169532
Hspe1	5.46643e-06	0.244869	1	1	0.176484
1300002E11Rik	6.46546e-06	0.194034	0.848	0.778	0.208737
Nhp2	7.25845e-06	0.238024	1	1	0.234339
Tomm5	7.78741e-06	0.277638	1	1	0.251417
Atp5g1	8.28031e-06	0.232874	1	1	0.26733
Bex1	8.88001e-06	0.277355	1	0.958	0.286691
Tmx1	9.85039e-06	-0.200094	0.946	0.986	0.31802
D8Ertd738e	1.02956e-05	0.261603	1	1	0.332392
Lage3	1.17718e-05	0.187047	0.995	0.986	0.380051
Rpl36a	1.18226e-05	-0.227936	1	1	0.381694
Cyb5a	1.20281e-05	0.262205	1	1	0.388326
Cep162	1.21807e-05	-0.117642	0.582	0.778	0.393254
Glrx5	1.23426e-05	0.248663	1	1	0.398482
Polr1d	1.24492e-05	0.193873	1	1	0.401923
1810058I24Rik	1.27742e-05	0.291225	0.995	1	0.412417
Btaf1	1.33913e-05	0.235591	0.995	0.986	0.432337
Gm21887	1.44809e-05	-0.206244	0.87	0.958	0.467516
Gramd4	1.45246e-05	-0.0569211	0.016	0.153	0.468928
Mien1	1.51573e-05	0.212517	1	1	0.489354
Abca1	1.51953e-05	-0.073481	0.179	0.431	0.490581
mt-Co2	1.56067e-05	0.332155	0.962	0.958	0.503863
Arf4	1.59512e-05	-0.276803	1	1	0.514986
Rps29	1.67847e-05	-0.212445	1	1	0.541894
Mrpl18	1.79607e-05	0.180702	1	1	0.579861
Kif2a	2.05439e-05	-0.162975	0.962	0.972	0.663261
Glrx3	2.08996e-05	-0.219472	0.978	1	0.674742
Ppp1r14b	2.14327e-05	0.24666	1	1	0.691955
Lmnb1	2.23489e-05	-0.211805	1	1	0.721535
Pdia3	2.25365e-05	-0.323733	0.989	1	0.727591
Snhg8	2.30803e-05	-0.180045	0.94	0.972	0.745148
Glrx	2.31987e-05	-0.303228	0.962	0.986	0.748971
Polg	2.36849e-05	0.225976	0.967	0.958	0.764667
C2cd2l	2.38445e-05	0.148163	0.772	0.569	0.769821
Trmt112	2.47023e-05	0.244521	1	1	0.797515
Dbi	2.51168e-05	0.28351	1	1	0.810896
Hnrnpa0	2.57509e-05	-0.175471	1	1	0.831369
Id3	2.66198e-05	0.320368	1	0.958	0.85942
Serf2	2.75172e-05	0.248752	1	1	0.888394
Hsbp1	2.93983e-05	0.199489	1	0.986	0.949125
Mrpl20	3.32596e-05	0.201416	1	1	1
Sae1	3.49351e-05	-0.189539	1	1	1
Tmem223	3.77528e-05	0.196195	0.995	0.986	1
Dnajc19	3.85296e-05	0.247573	1	1	1
Rpl39	3.94816e-05	-0.197118	1	1	1
Cd44	3.9585e-05	-0.0170757	0.005	0.111	1
Pnkd	3.98038e-05	0.162764	0.989	1	1
Eepd1	4.0011e-05	-0.150642	0.609	0.792	1
H19	4.01076e-05	0.240279	0.957	0.972	1
Hat1	4.1453e-05	-0.235132	0.995	1	1
Gcc2	4.75257e-05	-0.196098	0.946	0.986	1
Rdh11	4.81019e-05	0.176785	0.842	0.681	1
Akap8	4.99012e-05	-0.162638	0.973	0.972	1
Kdm5d	5.08334e-05	-0.0508201	0.027	0.167	1
Vamp8	5.3217e-05	0.21658	0.995	1	1
Fus	5.53883e-05	-0.21701	0.995	1	1
Avpi1	5.94579e-05	0.237144	0.967	0.917	1
Nudt16l1	6.06523e-05	0.158809	0.973	0.903	1
Tmem234	6.14324e-05	0.206819	0.989	0.986	1
AY036118	6.15265e-05	-0.460205	0.712	0.944	1
Rnd3	6.18548e-05	-0.213189	0.951	0.944	1
Rbx1	6.24168e-05	0.169801	1	1	1
Bcap31	6.49377e-05	-0.225212	0.978	0.986	1
Ccne1	6.59347e-05	-0.217294	0.957	0.958	1
Hist1h2ae	6.70902e-05	-0.579824	0.886	0.903	1
Atp5k	7.31087e-05	-0.156219	1	1	1
Timm8b	7.664e-05	0.253239	1	1	1
Elf5	7.78898e-05	-0.114709	0	0.083	1
Mt1	7.90552e-05	0.345736	0.973	0.944	1
Sh3bp1	8.06849e-05	-0.0714112	0.103	0.292	1
Gtf2i	8.41871e-05	0.225781	0.984	0.972	1
Pdzk1	8.465e-05	0.250902	0.935	0.931	1
Klhl13	8.73591e-05	-0.297956	0.527	0.694	1
Rpl37	9.03119e-05	-0.10204	1	1	1
Eif3e	9.24436e-05	-0.21811	1	1	1
Edf1	9.31647e-05	0.199255	1	1	1
Atox1	9.53598e-05	0.197593	1	1	1
Rpl19	9.68503e-05	0.115046	1	1	1
2610528J11Rik	0.00010142	0.261059	0.973	0.944	1
Uqcrc2	0.000107916	-0.208258	0.995	1	1
Tbc1d2b	0.000108522	-0.0715906	0.185	0.389	1
Atp6v1a	0.000110014	0.234772	0.995	0.986	1
Glt1d1	0.000118173	-0.0778875	0.174	0.389	1
Hnrnpu	0.000121091	-0.162945	1	1	1
Bex3	0.000131701	0.197021	1	1	1
Oaz1	0.000133722	0.147745	1	1	1
Psmd11	0.000133722	-0.1663	1	1	1
Ubxn1	0.000141028	0.199077	1	1	1
Nf1	0.000142126	-0.146876	0.799	0.931	1
Lrp1b	0.000145062	-0.0120958	0.005	0.097	1
Itpa	0.000161452	-0.124493	0.935	1	1
Hspg2	0.000168654	-0.102824	0.326	0.528	1
Prelid1	0.000170304	0.167626	1	1	1
Rpl11	0.000171587	0.176669	1	1	1
Sec62	0.000175487	-0.183923	0.984	1	1
Ybx1	0.000179474	-0.13484	1	1	1
Tmem14c	0.000179474	0.183283	1	1	1
Anxa2	0.000185622	-0.12132	0.022	0.139	1
Rnf7	0.000190521	0.193124	1	1	1
Ndufa3	0.000193381	-0.160002	1	1	1
Fabp3	0.000196359	-0.792636	0.087	0.264	1
Apoc3	0.000204575	0.294693	0.886	0.847	1
Gm43569	0.000206293	-0.0246298	0.016	0.125	1
Dok2	0.000207681	-0.0503368	0.027	0.153	1
Eif2s3x	0.000209846	0.182702	1	1	1
Pcgf5	0.000211395	0.240346	0.973	1	1
Rps12	0.000212977	-0.202839	1	1	1
Myl12b	0.00021456	0.204679	1	1	1
Kdr	0.000215804	-0.0475668	0.011	0.111	1
Cdkn1a	0.000219504	0.164807	0.5	0.25	1
Krt18	0.000220179	-0.337429	0.984	0.986	1
Gns	0.000222511	0.225952	0.951	0.972	1
Rpl24	0.000236159	0.185759	1	1	1
Bclaf3	0.000238109	-0.160332	0.652	0.722	1
Cox6a1	0.000250447	-0.152407	0.995	1	1
U2af1	0.000252289	-0.199012	1	1	1
Nme2	0.000254144	0.166954	1	1	1
Nbdy	0.000264489	0.117147	0.793	0.694	1
Sf3b5	0.000269449	0.178825	1	1	1
Mrpl43	0.000275408	0.209174	0.995	1	1
Kif2c	0.000280525	0.123504	0.886	0.806	1
Psmd12	0.000296175	-0.163151	1	1	1
Nop10	0.000302686	0.292141	1	1	1
Tgif1	0.000310485	-0.0886052	0.674	0.833	1
Mcl1	0.000316111	-0.176128	1	1	1
Ngdn	0.000318115	0.135287	0.962	0.917	1
Zfx	0.000318177	-0.162287	0.935	1	1
Mrpl54	0.000318402	0.181194	1	1	1
Cpa6	0.00031965	-0.0188052	0	0.069	1
Wnt7b	0.00031965	-0.033167	0	0.069	1
Rhox1	0.00031965	-0.0152773	0	0.069	1
Rsu1	0.000330259	-0.124815	0.81	0.917	1
Prpf4b	0.000339732	-0.191323	0.995	1	1
Cenpx	0.000345882	0.190837	0.984	0.986	1
Pcbd1	0.000349618	0.246862	0.984	0.972	1
Rnf216	0.000354203	-0.214995	0.929	0.972	1
Eef1g	0.000354687	0.160265	1	1	1
Car13	0.0003555	-0.052031	0.196	0.403	1
Ciao2b	0.000364996	0.156851	0.989	1	1
Eny2	0.000370256	0.156982	1	1	1
Gar1	0.000372911	-0.176377	0.989	1	1
Rbbp4	0.000380988	-0.170674	0.995	1	1
Gstp1	0.000384425	-0.166596	0.777	0.903	1
Igf2os	0.00038564	0.139458	0.788	0.597	1
Ndufa1	0.000389227	-0.174236	1	1	1
Anxa5	0.000392931	-0.112505	0.12	0.292	1
H2afz	0.000394811	0.192882	1	1	1
Morf4l1	0.000394811	-0.114921	1	1	1
Hist1h4c	0.000400267	-0.109464	0.391	0.611	1
Cblc	0.000422209	-0.0772633	0.201	0.403	1
Pomp	0.000439146	0.139218	1	1	1
Hist1h2bj	0.000457172	-0.158323	0.62	0.75	1
Ide	0.000461384	0.1492	0.989	0.986	1
Tyms	0.000467933	-0.192309	1	0.972	1
Mrpl11	0.000467934	0.183541	1	1	1
Pmpcb	0.000474653	-0.151601	0.88	0.944	1
[truncated: 32,078 more rows]

## Sheet: Exe_Endoderm_2
gene	p_val	avg_log2FC	pct.1	pct.2	p_val_adj
[truncated: 32,285 more rows]

[truncated: 2 more sheets: Nascent_Mesoderm, Primitive_Streak]
