# Supplementary material for: YAP1 and QSER1 are key modulators of embryonic signaling pathways in the mammalian epiblast
Source: EMBO Rep. 2026 Mar 26;27(9):2369–405. doi: 10.1038/s44319-026-00746-z (PMC13172546; doi:10.1038/s44319-026-00746-z)
Supplement: Supplementary file 6 — Dataset EV3 [file 44319_2026_746_MOESM6_ESM.xlsx]

## Sheet: Table Legend
Dataset EV3. ChIPseq of YAP1, QSER1, and TEAD4 showing cobound genes

## Sheet: raw
Names	total	elements
QSER1 TEAD4 YAP1	184	GRIK2
QSER1 TEAD4 YAP1	184	PALM2AKAP2
QSER1 TEAD4 YAP1	184	ASTN2
QSER1 TEAD4 YAP1	184	RAB11FIP4
QSER1 TEAD4 YAP1	184	FGF12
QSER1 TEAD4 YAP1	184	ESRRB
QSER1 TEAD4 YAP1	184	ARID1B
QSER1 TEAD4 YAP1	184	CDH20
QSER1 TEAD4 YAP1	184	DPP6
QSER1 TEAD4 YAP1	184	GADD45B
QSER1 TEAD4 YAP1	184	SMOC2
QSER1 TEAD4 YAP1	184	CACNA1C
QSER1 TEAD4 YAP1	184	ANO4
QSER1 TEAD4 YAP1	184	NTRK2
QSER1 TEAD4 YAP1	184	NBEA
QSER1 TEAD4 YAP1	184	CCBE1
QSER1 TEAD4 YAP1	184	JAKMIP3
QSER1 TEAD4 YAP1	184	KDM2B
QSER1 TEAD4 YAP1	184	DEK
QSER1 TEAD4 YAP1	184	KAZN
QSER1 TEAD4 YAP1	184	NDST1
QSER1 TEAD4 YAP1	184	CACNA1E
QSER1 TEAD4 YAP1	184	WTIP
QSER1 TEAD4 YAP1	184	GALR1
QSER1 TEAD4 YAP1	184	RRAS2
QSER1 TEAD4 YAP1	184	EYA1
QSER1 TEAD4 YAP1	184	ANKS1B
QSER1 TEAD4 YAP1	184	TBC1D1
QSER1 TEAD4 YAP1	184	EPHA6
QSER1 TEAD4 YAP1	184	ADGRL3
QSER1 TEAD4 YAP1	184	NFATC2
QSER1 TEAD4 YAP1	184	MYO7A
QSER1 TEAD4 YAP1	184	ABTB3
QSER1 TEAD4 YAP1	184	ZFHX3
QSER1 TEAD4 YAP1	184	SIX1
QSER1 TEAD4 YAP1	184	NXPH1
QSER1 TEAD4 YAP1	184	CDKN3
QSER1 TEAD4 YAP1	184	CELF4
QSER1 TEAD4 YAP1	184	HOXA1
QSER1 TEAD4 YAP1	184	FOXI2
QSER1 TEAD4 YAP1	184	TRIM2
QSER1 TEAD4 YAP1	184	ATP8B4
QSER1 TEAD4 YAP1	184	HTR1E
QSER1 TEAD4 YAP1	184	NAV2
QSER1 TEAD4 YAP1	184	CHN2
QSER1 TEAD4 YAP1	184	TNFRSF19
QSER1 TEAD4 YAP1	184	PDE4D
QSER1 TEAD4 YAP1	184	KLF9
QSER1 TEAD4 YAP1	184	TEAD4
QSER1 TEAD4 YAP1	184	COL9A3
QSER1 TEAD4 YAP1	184	COL4A2
QSER1 TEAD4 YAP1	184	CALN1
QSER1 TEAD4 YAP1	184	SHB
QSER1 TEAD4 YAP1	184	NTNG1
QSER1 TEAD4 YAP1	184	SP8
QSER1 TEAD4 YAP1	184	MARCHF11
QSER1 TEAD4 YAP1	184	AUTS2
QSER1 TEAD4 YAP1	184	SYT16
QSER1 TEAD4 YAP1	184	MCTP1
QSER1 TEAD4 YAP1	184	WLS
QSER1 TEAD4 YAP1	184	PRTG
QSER1 TEAD4 YAP1	184	RUNX2-AS1
QSER1 TEAD4 YAP1	184	DACH1
QSER1 TEAD4 YAP1	184	ST3GAL1
QSER1 TEAD4 YAP1	184	LRFN2
QSER1 TEAD4 YAP1	184	TJP1
QSER1 TEAD4 YAP1	184	CSMD1
QSER1 TEAD4 YAP1	184	ADGRG6
QSER1 TEAD4 YAP1	184	SRXN1
QSER1 TEAD4 YAP1	184	PRKG1
QSER1 TEAD4 YAP1	184	LIMCH1
QSER1 TEAD4 YAP1	184	ASIC2
QSER1 TEAD4 YAP1	184	TET2
QSER1 TEAD4 YAP1	184	FAT3
QSER1 TEAD4 YAP1	184	ZEB2
QSER1 TEAD4 YAP1	184	KLHL29
QSER1 TEAD4 YAP1	184	TSPAN9
QSER1 TEAD4 YAP1	184	CDH23
QSER1 TEAD4 YAP1	184	SLC34A2
QSER1 TEAD4 YAP1	184	DLGAP2
QSER1 TEAD4 YAP1	184	CTNNA2
QSER1 TEAD4 YAP1	184	DNER
QSER1 TEAD4 YAP1	184	NPAS3
QSER1 TEAD4 YAP1	184	FEZF1
QSER1 TEAD4 YAP1	184	KCNMA1
QSER1 TEAD4 YAP1	184	NFIA
QSER1 TEAD4 YAP1	184	FAM110C
QSER1 TEAD4 YAP1	184	RCSD1
QSER1 TEAD4 YAP1	184	FANCC
QSER1 TEAD4 YAP1	184	ATP10A
QSER1 TEAD4 YAP1	184	SKAP2
QSER1 TEAD4 YAP1	184	NA
QSER1 TEAD4 YAP1	184	KANK4
QSER1 TEAD4 YAP1	184	NRXN1
QSER1 TEAD4 YAP1	184	LAMA3
QSER1 TEAD4 YAP1	184	GRM3
QSER1 TEAD4 YAP1	184	AGRN
QSER1 TEAD4 YAP1	184	CHD7
QSER1 TEAD4 YAP1	184	CAPN2
QSER1 TEAD4 YAP1	184	GPR6
QSER1 TEAD4 YAP1	184	MCC
QSER1 TEAD4 YAP1	184	METTL24
QSER1 TEAD4 YAP1	184	MIR138-1
QSER1 TEAD4 YAP1	184	MARCHF1
QSER1 TEAD4 YAP1	184	ACKR3
QSER1 TEAD4 YAP1	184	LOC105376289
QSER1 TEAD4 YAP1	184	FAM174B
QSER1 TEAD4 YAP1	184	B3GNT5
QSER1 TEAD4 YAP1	184	SYT10
QSER1 TEAD4 YAP1	184	IFFO2
QSER1 TEAD4 YAP1	184	TAC4
QSER1 TEAD4 YAP1	184	SIM1
QSER1 TEAD4 YAP1	184	SPOCK3
QSER1 TEAD4 YAP1	184	ZBTB16
QSER1 TEAD4 YAP1	184	LOC101929258
QSER1 TEAD4 YAP1	184	EBF1
QSER1 TEAD4 YAP1	184	PRKAG2
QSER1 TEAD4 YAP1	184	MLLT3
QSER1 TEAD4 YAP1	184	ISL1-DT
QSER1 TEAD4 YAP1	184	CACNB4
QSER1 TEAD4 YAP1	184	OTX2
QSER1 TEAD4 YAP1	184	EIF5
QSER1 TEAD4 YAP1	184	NODAL
QSER1 TEAD4 YAP1	184	NR5A2
QSER1 TEAD4 YAP1	184	DYNC1I1
QSER1 TEAD4 YAP1	184	MTCL1
QSER1 TEAD4 YAP1	184	NKAIN2
QSER1 TEAD4 YAP1	184	NRCAM
QSER1 TEAD4 YAP1	184	LOC102723493
QSER1 TEAD4 YAP1	184	LINC01987
QSER1 TEAD4 YAP1	184	GPC6
QSER1 TEAD4 YAP1	184	LRFN5
QSER1 TEAD4 YAP1	184	PCDH7
QSER1 TEAD4 YAP1	184	PCDH15
QSER1 TEAD4 YAP1	184	GCNT2
QSER1 TEAD4 YAP1	184	RIMS1
QSER1 TEAD4 YAP1	184	ZIC3
QSER1 TEAD4 YAP1	184	RPH3A
QSER1 TEAD4 YAP1	184	SMAD2
QSER1 TEAD4 YAP1	184	LOC105377891
QSER1 TEAD4 YAP1	184	PIP4K2A
QSER1 TEAD4 YAP1	184	PLEKHG4B
QSER1 TEAD4 YAP1	184	LINC02702
QSER1 TEAD4 YAP1	184	PTPRM
QSER1 TEAD4 YAP1	184	AK5
QSER1 TEAD4 YAP1	184	PTPRU
QSER1 TEAD4 YAP1	184	HMCN2
QSER1 TEAD4 YAP1	184	PLEKHA6
QSER1 TEAD4 YAP1	184	ADARB2
QSER1 TEAD4 YAP1	184	DCHS2
QSER1 TEAD4 YAP1	184	FRMD3
QSER1 TEAD4 YAP1	184	CDH13
QSER1 TEAD4 YAP1	184	RFTN1
QSER1 TEAD4 YAP1	184	LOC105376292
QSER1 TEAD4 YAP1	184	COL15A1
QSER1 TEAD4 YAP1	184	SLC8A3
QSER1 TEAD4 YAP1	184	DCLK1
QSER1 TEAD4 YAP1	184	TMEM161B
QSER1 TEAD4 YAP1	184	HDAC9
QSER1 TEAD4 YAP1	184	DLX4
QSER1 TEAD4 YAP1	184	LINC01465
QSER1 TEAD4 YAP1	184	RBM20
QSER1 TEAD4 YAP1	184	ETV4
QSER1 TEAD4 YAP1	184	TFAP2D
QSER1 TEAD4 YAP1	184	BMP4
QSER1 TEAD4 YAP1	184	RAB31
QSER1 TEAD4 YAP1	184	DIS3L2
QSER1 TEAD4 YAP1	184	TMPRSS2
QSER1 TEAD4 YAP1	184	ADGRA2
QSER1 TEAD4 YAP1	184	SORCS1
QSER1 TEAD4 YAP1	184	CAMKMT
QSER1 TEAD4 YAP1	184	PLK2
QSER1 TEAD4 YAP1	184	SLC15A1
QSER1 TEAD4 YAP1	184	COL14A1
QSER1 TEAD4 YAP1	184	LOC105377989
QSER1 TEAD4 YAP1	184	BICC1
QSER1 TEAD4 YAP1	184	EIF4E3
QSER1 TEAD4 YAP1	184	KCNH5
QSER1 TEAD4 YAP1	184	CADM1
QSER1 TEAD4 YAP1	184	NT5C2
QSER1 TEAD4 YAP1	184	SLITRK1
QSER1 TEAD4 YAP1	184	HIVEP3
QSER1 TEAD4 YAP1	184	SMARCA2
QSER1 TEAD4 YAP1	184	DCC
QSER1 TEAD4	173	RALYL
QSER1 TEAD4	173	CXCR4
QSER1 TEAD4	173	NR4A2
QSER1 TEAD4	173	SPEGNB
QSER1 TEAD4	173	GDPD5
QSER1 TEAD4	173	CHST15
QSER1 TEAD4	173	TARID
QSER1 TEAD4	173	PSD2
QSER1 TEAD4	173	LRP1B
QSER1 TEAD4	173	KALRN
QSER1 TEAD4	173	MAST4
QSER1 TEAD4	173	MAGI2-AS3
QSER1 TEAD4	173	ARHGEF4
QSER1 TEAD4	173	NRG3
QSER1 TEAD4	173	ACSL1
QSER1 TEAD4	173	IER5
QSER1 TEAD4	173	FAM110D
QSER1 TEAD4	173	CCDC85C
QSER1 TEAD4	173	LRCH1
QSER1 TEAD4	173	SH3GL2
QSER1 TEAD4	173	LINC01839
QSER1 TEAD4	173	SFXN5
QSER1 TEAD4	173	SMAD6
QSER1 TEAD4	173	ERBB4
QSER1 TEAD4	173	MPPED2
QSER1 TEAD4	173	ABCG1
QSER1 TEAD4	173	ATOH1
QSER1 TEAD4	173	DSCAML1
QSER1 TEAD4	173	GALNT13
QSER1 TEAD4	173	CNTN4
QSER1 TEAD4	173	DDAH1
QSER1 TEAD4	173	FBRSL1
QSER1 TEAD4	173	GRIN2C
QSER1 TEAD4	173	LINC00473
QSER1 TEAD4	173	CDH6
QSER1 TEAD4	173	LOC100130992
QSER1 TEAD4	173	OMA1
QSER1 TEAD4	173	LOC107986946
QSER1 TEAD4	173	CACNA2D3
QSER1 TEAD4	173	NFIX
QSER1 TEAD4	173	LINC02028
QSER1 TEAD4	173	LINC02774
QSER1 TEAD4	173	SLC12A5
QSER1 TEAD4	173	GAS7
QSER1 TEAD4	173	LHFPL3
QSER1 TEAD4	173	ADAMTS5
QSER1 TEAD4	173	CDH4
QSER1 TEAD4	173	ALDH1L1-AS2
QSER1 TEAD4	173	LOC105372980
QSER1 TEAD4	173	TFAP2A-AS2
QSER1 TEAD4	173	LRRC8D
QSER1 TEAD4	173	MIR3667HG
QSER1 TEAD4	173	AFAP1L1
QSER1 TEAD4	173	LRBA
QSER1 TEAD4	173	OSBPL3
QSER1 TEAD4	173	OLIG3
QSER1 TEAD4	173	EPHB3
QSER1 TEAD4	173	RASGEF1A
QSER1 TEAD4	173	AJAP1
QSER1 TEAD4	173	LYPD6B
QSER1 TEAD4	173	NOL4
QSER1 TEAD4	173	PPFIA2
QSER1 TEAD4	173	TMEM114
QSER1 TEAD4	173	SEMA6D
QSER1 TEAD4	173	CRMP1
QSER1 TEAD4	173	PRKCH
QSER1 TEAD4	173	COMMD3-BMI1
QSER1 TEAD4	173	WIPF1
QSER1 TEAD4	173	KLF13
QSER1 TEAD4	173	GPR139
QSER1 TEAD4	173	GAS6
QSER1 TEAD4	173	BACH2
QSER1 TEAD4	173	DRD1
QSER1 TEAD4	173	SIPA1L2
QSER1 TEAD4	173	CPNE2
QSER1 TEAD4	173	FSTL4
QSER1 TEAD4	173	KCNC3
QSER1 TEAD4	173	IL1RAP
QSER1 TEAD4	173	PTPRT
QSER1 TEAD4	173	LINC02698
QSER1 TEAD4	173	ARAP3
QSER1 TEAD4	173	BMPER
QSER1 TEAD4	173	THSD7B
QSER1 TEAD4	173	ARHGEF37
QSER1 TEAD4	173	LRP6
QSER1 TEAD4	173	PLXNA2
QSER1 TEAD4	173	EBF4
QSER1 TEAD4	173	GSX2
QSER1 TEAD4	173	XPNPEP1
QSER1 TEAD4	173	FOXG1-AS1
QSER1 TEAD4	173	ETV5
QSER1 TEAD4	173	LMX1B
QSER1 TEAD4	173	MLPH
QSER1 TEAD4	173	CNPY1
QSER1 TEAD4	173	FLRT1
QSER1 TEAD4	173	PAX7
QSER1 TEAD4	173	EFNB1
QSER1 TEAD4	173	ISM1
QSER1 TEAD4	173	SPTBN1
QSER1 TEAD4	173	TNRC18
QSER1 TEAD4	173	SLC44A5
QSER1 TEAD4	173	CLIC5
QSER1 TEAD4	173	POU3F2
QSER1 TEAD4	173	ADCY1
QSER1 TEAD4	173	PLXNA4
QSER1 TEAD4	173	LOC105373289
QSER1 TEAD4	173	SPATA18
QSER1 TEAD4	173	PDZD2
QSER1 TEAD4	173	SOX1-OT
QSER1 TEAD4	173	FGF13
QSER1 TEAD4	173	KIF26B
QSER1 TEAD4	173	SLCO3A1
QSER1 TEAD4	173	PAX9
QSER1 TEAD4	173	COLGALT2
QSER1 TEAD4	173	GRIK4
QSER1 TEAD4	173	KIAA1217
QSER1 TEAD4	173	TNS1
QSER1 TEAD4	173	SGPP2
QSER1 TEAD4	173	LOC101927263
QSER1 TEAD4	173	NAV1
QSER1 TEAD4	173	ANK1
QSER1 TEAD4	173	KCNIP4
QSER1 TEAD4	173	ZDHHC14
QSER1 TEAD4	173	ACTB
QSER1 TEAD4	173	AMOTL1
QSER1 TEAD4	173	NOG
QSER1 TEAD4	173	LINC01551
QSER1 TEAD4	173	WNT5B
QSER1 TEAD4	173	LINC01398
QSER1 TEAD4	173	TRHDE-AS1
QSER1 TEAD4	173	GPAT3
QSER1 TEAD4	173	BHLHE40-AS1
QSER1 TEAD4	173	MAMLD1
QSER1 TEAD4	173	HTR7
QSER1 TEAD4	173	DMTN
QSER1 TEAD4	173	MEIS2
QSER1 TEAD4	173	ZFPM2
QSER1 TEAD4	173	COL23A1
QSER1 TEAD4	173	WNT5A
QSER1 TEAD4	173	RNF150
QSER1 TEAD4	173	PLPP2
QSER1 TEAD4	173	LINC01738
QSER1 TEAD4	173	BEND4
QSER1 TEAD4	173	PRDM1
QSER1 TEAD4	173	MIR129-1
QSER1 TEAD4	173	PPP1R13L
QSER1 TEAD4	173	SLC22A23
QSER1 TEAD4	173	WNT2
QSER1 TEAD4	173	CSGALNACT1
QSER1 TEAD4	173	NOX5
QSER1 TEAD4	173	COL4A1
QSER1 TEAD4	173	DLC1
QSER1 TEAD4	173	LINC00673
QSER1 TEAD4	173	CDC42EP1
QSER1 TEAD4	173	TMEM88
QSER1 TEAD4	173	RUBCNL
QSER1 TEAD4	173	GDF6
QSER1 TEAD4	173	ADCY5
QSER1 TEAD4	173	LOC101928386
QSER1 TEAD4	173	CRB2
QSER1 TEAD4	173	DPY19L2P4
QSER1 TEAD4	173	LINC01101
QSER1 TEAD4	173	NTRK3
QSER1 TEAD4	173	SLC35F3
QSER1 TEAD4	173	CCND3
QSER1 TEAD4	173	COL13A1
QSER1 TEAD4	173	SHISA6
QSER1 TEAD4	173	WNT7A
QSER1 TEAD4	173	FGF18
QSER1 TEAD4	173	TGFA
QSER1 TEAD4	173	CLVS1
QSER1 TEAD4	173	FLJ32255
QSER1 TEAD4	173	CYP24A1
QSER1 YAP1	25	SLC24A4
QSER1 YAP1	25	RAB28
QSER1 YAP1	25	NALCN
QSER1 YAP1	25	HHAT
QSER1 YAP1	25	LINC00461
QSER1 YAP1	25	RYR2
QSER1 YAP1	25	LINC00261
QSER1 YAP1	25	KCNA4
QSER1 YAP1	25	KLF5
QSER1 YAP1	25	PDE10A
QSER1 YAP1	25	SYBU
QSER1 YAP1	25	MYO16
QSER1 YAP1	25	SOX9-AS1
QSER1 YAP1	25	PPM1L
QSER1 YAP1	25	SGMS2
QSER1 YAP1	25	CDKN2A
QSER1 YAP1	25	LINC00887
QSER1 YAP1	25	GLI2
QSER1 YAP1	25	NSG1
QSER1 YAP1	25	ATF3
QSER1 YAP1	25	TMEM72-AS1
QSER1 YAP1	25	LOC105375992
QSER1 YAP1	25	HTR1B
QSER1 YAP1	25	SLC25A48
QSER1 YAP1	25	FRMD4B
QSER1 TEAD4 YAP1	864	FSTL1
QSER1 TEAD4 YAP1	864	APBB2
QSER1 TEAD4 YAP1	864	KLHL13
QSER1 TEAD4 YAP1	864	SEMA4D
QSER1 TEAD4 YAP1	864	LOC105374945
QSER1 TEAD4 YAP1	864	LRGUK
QSER1 TEAD4 YAP1	864	PRDM2
QSER1 TEAD4 YAP1	864	SMYD3
QSER1 TEAD4 YAP1	864	LINC02901
QSER1 TEAD4 YAP1	864	LINC01163
QSER1 TEAD4 YAP1	864	NLGN1-AS1
QSER1 TEAD4 YAP1	864	CDK1
QSER1 TEAD4 YAP1	864	CD82
QSER1 TEAD4 YAP1	864	MMP16
QSER1 TEAD4 YAP1	864	ID1
QSER1 TEAD4 YAP1	864	DDX18
QSER1 TEAD4 YAP1	864	SDC2
QSER1 TEAD4 YAP1	864	QKI
QSER1 TEAD4 YAP1	864	LOC107984079
QSER1 TEAD4 YAP1	864	PDP1
QSER1 TEAD4 YAP1	864	LINC03000
QSER1 TEAD4 YAP1	864	CDC14C
QSER1 TEAD4 YAP1	864	AHI1
QSER1 TEAD4 YAP1	864	RBPMS
QSER1 TEAD4 YAP1	864	UNC5CL
QSER1 TEAD4 YAP1	864	RAB38
QSER1 TEAD4 YAP1	864	LOC105369844
QSER1 TEAD4 YAP1	864	PPM1H
QSER1 TEAD4 YAP1	864	LOC100505498
QSER1 TEAD4 YAP1	864	TMEM241
QSER1 TEAD4 YAP1	864	PAWR
QSER1 TEAD4 YAP1	864	TANK
QSER1 TEAD4 YAP1	864	LOC107985927
QSER1 TEAD4 YAP1	864	SYDE2
QSER1 TEAD4 YAP1	864	SUSD6
QSER1 TEAD4 YAP1	864	CCDC60
QSER1 TEAD4 YAP1	864	LOC105373595
QSER1 TEAD4 YAP1	864	NEGR1
QSER1 TEAD4 YAP1	864	CASC9
QSER1 TEAD4 YAP1	864	NCK2
QSER1 TEAD4 YAP1	864	OR6S1
QSER1 TEAD4 YAP1	864	ARHGAP26
QSER1 TEAD4 YAP1	864	LINC-PINT
QSER1 TEAD4 YAP1	864	LOC93463
QSER1 TEAD4 YAP1	864	SOCS3
QSER1 TEAD4 YAP1	864	MAGI1
QSER1 TEAD4 YAP1	864	AMOTL2
QSER1 TEAD4 YAP1	864	KIF5C
QSER1 TEAD4 YAP1	864	STMN1
QSER1 TEAD4 YAP1	864	HLCS
QSER1 TEAD4 YAP1	864	PRKN
QSER1 TEAD4 YAP1	864	NLGN4X
QSER1 TEAD4 YAP1	864	AXL
QSER1 TEAD4 YAP1	864	LMNB1
QSER1 TEAD4 YAP1	864	CSNK1E
QSER1 TEAD4 YAP1	864	LINC00595
QSER1 TEAD4 YAP1	864	MKLN1-AS
QSER1 TEAD4 YAP1	864	PDLIM1
QSER1 TEAD4 YAP1	864	GNAI1
QSER1 TEAD4 YAP1	864	AFAP1
QSER1 TEAD4 YAP1	864	MIR130A
QSER1 TEAD4 YAP1	864	NEO1
QSER1 TEAD4 YAP1	864	ZNRF3
QSER1 TEAD4 YAP1	864	LOC107984627
QSER1 TEAD4 YAP1	864	SKI
QSER1 TEAD4 YAP1	864	SEC61G
QSER1 TEAD4 YAP1	864	PTPRG
QSER1 TEAD4 YAP1	864	UBE2H
QSER1 TEAD4 YAP1	864	ZNF160
QSER1 TEAD4 YAP1	864	PLXNB2
QSER1 TEAD4 YAP1	864	LINC01648
QSER1 TEAD4 YAP1	864	SOX6
QSER1 TEAD4 YAP1	864	NAB1
QSER1 TEAD4 YAP1	864	TSPAN18
QSER1 TEAD4 YAP1	864	ZNF532
QSER1 TEAD4 YAP1	864	SLC7A7
QSER1 TEAD4 YAP1	864	LOC101929963
QSER1 TEAD4 YAP1	864	FAM124A
QSER1 TEAD4 YAP1	864	PRDM5
QSER1 TEAD4 YAP1	864	LINC02572
QSER1 TEAD4 YAP1	864	PTGFRN
QSER1 TEAD4 YAP1	864	LOC107987123
QSER1 TEAD4 YAP1	864	ADCY2
QSER1 TEAD4 YAP1	864	LOC107986124
QSER1 TEAD4 YAP1	864	ATRNL1
QSER1 TEAD4 YAP1	864	LOC105369498
QSER1 TEAD4 YAP1	864	UST
QSER1 TEAD4 YAP1	864	TLK2
QSER1 TEAD4 YAP1	864	LOC107985808
QSER1 TEAD4 YAP1	864	SLC45A1
QSER1 TEAD4 YAP1	864	UGT8
QSER1 TEAD4 YAP1	864	AP2A2
QSER1 TEAD4 YAP1	864	DDX20
QSER1 TEAD4 YAP1	864	ITGB5
QSER1 TEAD4 YAP1	864	THORLNC
QSER1 TEAD4 YAP1	864	IER2
QSER1 TEAD4 YAP1	864	MEF2C-AS1
QSER1 TEAD4 YAP1	864	LAMA2
QSER1 TEAD4 YAP1	864	ATXN7L1
QSER1 TEAD4 YAP1	864	LINC00269
QSER1 TEAD4 YAP1	864	POLI
QSER1 TEAD4 YAP1	864	FHL3
QSER1 TEAD4 YAP1	864	RAD51B
QSER1 TEAD4 YAP1	864	STX18-AS1
QSER1 TEAD4 YAP1	864	LOC112268015
QSER1 TEAD4 YAP1	864	FILNC1
QSER1 TEAD4 YAP1	864	ZBTB38
QSER1 TEAD4 YAP1	864	PRKCA-AS1
QSER1 TEAD4 YAP1	864	CTIF
QSER1 TEAD4 YAP1	864	RAP1GAP2
QSER1 TEAD4 YAP1	864	MGAT1
QSER1 TEAD4 YAP1	864	FZD2
QSER1 TEAD4 YAP1	864	ESRG
QSER1 TEAD4 YAP1	864	ITPKB-IT1
QSER1 TEAD4 YAP1	864	CCSER1
QSER1 TEAD4 YAP1	864	SND1
QSER1 TEAD4 YAP1	864	CHD6
QSER1 TEAD4 YAP1	864	HMCN1
QSER1 TEAD4 YAP1	864	PLEKHG2
QSER1 TEAD4 YAP1	864	TRPC7
QSER1 TEAD4 YAP1	864	MIR3681HG
QSER1 TEAD4 YAP1	864	FAR2
QSER1 TEAD4 YAP1	864	LOC101927397
QSER1 TEAD4 YAP1	864	LOC105369519
QSER1 TEAD4 YAP1	864	UBR5
QSER1 TEAD4 YAP1	864	RAPGEF1
QSER1 TEAD4 YAP1	864	AKAP10
QSER1 TEAD4 YAP1	864	MIR100HG
QSER1 TEAD4 YAP1	864	CD226
QSER1 TEAD4 YAP1	864	CRISPLD1
QSER1 TEAD4 YAP1	864	NPAS4
QSER1 TEAD4 YAP1	864	LINC02845
QSER1 TEAD4 YAP1	864	LINC02195
QSER1 TEAD4 YAP1	864	PLD5
QSER1 TEAD4 YAP1	864	SIPA1L1
QSER1 TEAD4 YAP1	864	LOC105375341
QSER1 TEAD4 YAP1	864	KLF12
QSER1 TEAD4 YAP1	864	CDCA7
QSER1 TEAD4 YAP1	864	NMT2
QSER1 TEAD4 YAP1	864	RIOK3
QSER1 TEAD4 YAP1	864	TTC7A
QSER1 TEAD4 YAP1	864	LOC105375751
QSER1 TEAD4 YAP1	864	BRINP1
QSER1 TEAD4 YAP1	864	ABLIM2
QSER1 TEAD4 YAP1	864	CNOT10
QSER1 TEAD4 YAP1	864	MRPS30
QSER1 TEAD4 YAP1	864	LOC101927026
QSER1 TEAD4 YAP1	864	RAP2B
QSER1 TEAD4 YAP1	864	PRICKLE2
QSER1 TEAD4 YAP1	864	FXR1
QSER1 TEAD4 YAP1	864	LINC00951
QSER1 TEAD4 YAP1	864	EPHA3
QSER1 TEAD4 YAP1	864	LINC01503
QSER1 TEAD4 YAP1	864	SEPTIN5
QSER1 TEAD4 YAP1	864	LINC02968
QSER1 TEAD4 YAP1	864	TPRG1
QSER1 TEAD4 YAP1	864	ATP6V1B2
QSER1 TEAD4 YAP1	864	LINC02443
QSER1 TEAD4 YAP1	864	LYN
QSER1 TEAD4 YAP1	864	LINC01256
QSER1 TEAD4 YAP1	864	LOC101928855
QSER1 TEAD4 YAP1	864	LOC105374764
QSER1 TEAD4 YAP1	864	MBNL1
QSER1 TEAD4 YAP1	864	LOC105373895
QSER1 TEAD4 YAP1	864	SLC1A1
QSER1 TEAD4 YAP1	864	LHFPL1
QSER1 TEAD4 YAP1	864	LDB2
QSER1 TEAD4 YAP1	864	SNRPN
QSER1 TEAD4 YAP1	864	H2AZ1-DT
QSER1 TEAD4 YAP1	864	FLRT2
QSER1 TEAD4 YAP1	864	FAM86EP
QSER1 TEAD4 YAP1	864	NOS1AP
QSER1 TEAD4 YAP1	864	GCNT4
QSER1 TEAD4 YAP1	864	LINC01029
QSER1 TEAD4 YAP1	864	RARG
QSER1 TEAD4 YAP1	864	RBMS3
QSER1 TEAD4 YAP1	864	TDRP
QSER1 TEAD4 YAP1	864	NHSL1
QSER1 TEAD4 YAP1	864	COBL
QSER1 TEAD4 YAP1	864	PPP1R16B
QSER1 TEAD4 YAP1	864	LINC01854
QSER1 TEAD4 YAP1	864	LOC105370047
QSER1 TEAD4 YAP1	864	CUX1
QSER1 TEAD4 YAP1	864	ANK3
QSER1 TEAD4 YAP1	864	CDH12
QSER1 TEAD4 YAP1	864	ZMAT4
QSER1 TEAD4 YAP1	864	ANK2-AS1
QSER1 TEAD4 YAP1	864	WWP2
QSER1 TEAD4 YAP1	864	THSD4
QSER1 TEAD4 YAP1	864	LMNA
QSER1 TEAD4 YAP1	864	MIR7977
QSER1 TEAD4 YAP1	864	HIP1
QSER1 TEAD4 YAP1	864	TRPS1
QSER1 TEAD4 YAP1	864	ERN1
QSER1 TEAD4 YAP1	864	TRNP1
QSER1 TEAD4 YAP1	864	NDFIP1
QSER1 TEAD4 YAP1	864	PTPN13
QSER1 TEAD4 YAP1	864	CDKAL1
QSER1 TEAD4 YAP1	864	SFRP1
QSER1 TEAD4 YAP1	864	ARHGAP22
QSER1 TEAD4 YAP1	864	TMEM270
QSER1 TEAD4 YAP1	864	IGF2BP1
QSER1 TEAD4 YAP1	864	MDM4
QSER1 TEAD4 YAP1	864	TACC2
QSER1 TEAD4 YAP1	864	LOC107984893
QSER1 TEAD4 YAP1	864	PEBP4
QSER1 TEAD4 YAP1	864	CACNA2D1
QSER1 TEAD4 YAP1	864	SH3BP4
QSER1 TEAD4 YAP1	864	FGFR1
QSER1 TEAD4 YAP1	864	FRY
QSER1 TEAD4 YAP1	864	LYZL1
QSER1 TEAD4 YAP1	864	TENM4
QSER1 TEAD4 YAP1	864	NECTIN2
QSER1 TEAD4 YAP1	864	TMCO3
QSER1 TEAD4 YAP1	864	PRR16
QSER1 TEAD4 YAP1	864	LOC105371508
QSER1 TEAD4 YAP1	864	SLC6A15
QSER1 TEAD4 YAP1	864	DGLUCY
QSER1 TEAD4 YAP1	864	KLRG2
QSER1 TEAD4 YAP1	864	LRRC4C
QSER1 TEAD4 YAP1	864	LINC01081
QSER1 TEAD4 YAP1	864	LOC105379314
QSER1 TEAD4 YAP1	864	DHFR2
QSER1 TEAD4 YAP1	864	POM121L12
QSER1 TEAD4 YAP1	864	PRRC2B
QSER1 TEAD4 YAP1	864	LEMD2
QSER1 TEAD4 YAP1	864	NEBL
QSER1 TEAD4 YAP1	864	DIDO1
QSER1 TEAD4 YAP1	864	MMP24-AS1-EDEM2
QSER1 TEAD4 YAP1	864	NUAK1
QSER1 TEAD4 YAP1	864	NPHP3-ACAD11
QSER1 TEAD4 YAP1	864	RALGPS1
QSER1 TEAD4 YAP1	864	ARHGAP42
QSER1 TEAD4 YAP1	864	MIR504
QSER1 TEAD4 YAP1	864	DSE
QSER1 TEAD4 YAP1	864	NFKBIZ
QSER1 TEAD4 YAP1	864	NSG2
QSER1 TEAD4 YAP1	864	LOC107984402
QSER1 TEAD4 YAP1	864	SPP1
QSER1 TEAD4 YAP1	864	SH3BGRL2
QSER1 TEAD4 YAP1	864	MYL10
QSER1 TEAD4 YAP1	864	LHFPL6
QSER1 TEAD4 YAP1	864	DNMT3A
QSER1 TEAD4 YAP1	864	RUNX1T1
QSER1 TEAD4 YAP1	864	BMP2
QSER1 TEAD4 YAP1	864	LINC00976
QSER1 TEAD4 YAP1	864	CNTN5
QSER1 TEAD4 YAP1	864	GAP43
QSER1 TEAD4 YAP1	864	LINC01947
QSER1 TEAD4 YAP1	864	LIMS1
QSER1 TEAD4 YAP1	864	DOCK4
QSER1 TEAD4 YAP1	864	PLS3
QSER1 TEAD4 YAP1	864	WWOX
QSER1 TEAD4 YAP1	864	LINC01836
QSER1 TEAD4 YAP1	864	MID1IP1-AS1
QSER1 TEAD4 YAP1	864	CPZ
QSER1 TEAD4 YAP1	864	SSBP2
QSER1 TEAD4 YAP1	864	SLC44A3-AS1
QSER1 TEAD4 YAP1	864	FBXO15
QSER1 TEAD4 YAP1	864	PARP8
QSER1 TEAD4 YAP1	864	RERE
QSER1 TEAD4 YAP1	864	ZNF608
QSER1 TEAD4 YAP1	864	LINC01571
QSER1 TEAD4 YAP1	864	DIAPH3
QSER1 TEAD4 YAP1	864	GGH
QSER1 TEAD4 YAP1	864	TCF7L1
QSER1 TEAD4 YAP1	864	EFNA5
QSER1 TEAD4 YAP1	864	PHC1
QSER1 TEAD4 YAP1	864	OR1M1
QSER1 TEAD4 YAP1	864	LOC105372703
QSER1 TEAD4 YAP1	864	UGGT2
QSER1 TEAD4 YAP1	864	HS1BP3-IT1
QSER1 TEAD4 YAP1	864	CASC15
QSER1 TEAD4 YAP1	864	ENOX1
QSER1 TEAD4 YAP1	864	IZUMO3
QSER1 TEAD4 YAP1	864	SOGA3
QSER1 TEAD4 YAP1	864	GPRIN1
QSER1 TEAD4 YAP1	864	MIR3170
QSER1 TEAD4 YAP1	864	LINGO2
QSER1 TEAD4 YAP1	864	DIAPH2-AS1
QSER1 TEAD4 YAP1	864	KCTD11
QSER1 TEAD4 YAP1	864	LINC01570
QSER1 TEAD4 YAP1	864	SYTL2
QSER1 TEAD4 YAP1	864	EBF2
QSER1 TEAD4 YAP1	864	GRID2
QSER1 TEAD4 YAP1	864	FOXB2
QSER1 TEAD4 YAP1	864	KRT18
QSER1 TEAD4 YAP1	864	FZD8
QSER1 TEAD4 YAP1	864	BZW2
QSER1 TEAD4 YAP1	864	CELF2
QSER1 TEAD4 YAP1	864	MIR3529
QSER1 TEAD4 YAP1	864	LOC107986777
QSER1 TEAD4 YAP1	864	IL4R
QSER1 TEAD4 YAP1	864	PLPP3
QSER1 TEAD4 YAP1	864	UNC80
QSER1 TEAD4 YAP1	864	CCN1
QSER1 TEAD4 YAP1	864	IMMP2L
QSER1 TEAD4 YAP1	864	SPSB4
QSER1 TEAD4 YAP1	864	APH1B
QSER1 TEAD4 YAP1	864	GABRG2
QSER1 TEAD4 YAP1	864	USP12
QSER1 TEAD4 YAP1	864	RHPN2
QSER1 TEAD4 YAP1	864	LINC01775
QSER1 TEAD4 YAP1	864	LDB1
QSER1 TEAD4 YAP1	864	NHSL2
QSER1 TEAD4 YAP1	864	RIMS4
QSER1 TEAD4 YAP1	864	TSPAN4
QSER1 TEAD4 YAP1	864	PWWP2B
QSER1 TEAD4 YAP1	864	MIR634
QSER1 TEAD4 YAP1	864	JDP2
QSER1 TEAD4 YAP1	864	ADNP2
QSER1 TEAD4 YAP1	864	PPP2R3A
QSER1 TEAD4 YAP1	864	LOC102724080
QSER1 TEAD4 YAP1	864	MIR549A
QSER1 TEAD4 YAP1	864	COBLL1
QSER1 TEAD4 YAP1	864	FAN1
QSER1 TEAD4 YAP1	864	DHFRP3
QSER1 TEAD4 YAP1	864	TBC1D14
QSER1 TEAD4 YAP1	864	LOC105377623
QSER1 TEAD4 YAP1	864	DPYSL2
QSER1 TEAD4 YAP1	864	SDCCAG8
QSER1 TEAD4 YAP1	864	SOX13
QSER1 TEAD4 YAP1	864	LINC03047
QSER1 TEAD4 YAP1	864	METTL8
QSER1 TEAD4 YAP1	864	FGFBP3
QSER1 TEAD4 YAP1	864	ASCC3
QSER1 TEAD4 YAP1	864	DLGAP4-AS1
QSER1 TEAD4 YAP1	864	EPHA2
QSER1 TEAD4 YAP1	864	REEP3
QSER1 TEAD4 YAP1	864	SLC2A3
QSER1 TEAD4 YAP1	864	LINC02713
QSER1 TEAD4 YAP1	864	MAD2L1-DT
QSER1 TEAD4 YAP1	864	DHRSX
QSER1 TEAD4 YAP1	864	MEAK7
QSER1 TEAD4 YAP1	864	MACORIS
QSER1 TEAD4 YAP1	864	RCOR3
QSER1 TEAD4 YAP1	864	CDH2
QSER1 TEAD4 YAP1	864	CDX2
QSER1 TEAD4 YAP1	864	TENM2
QSER1 TEAD4 YAP1	864	WIPF3
QSER1 TEAD4 YAP1	864	PIM1
QSER1 TEAD4 YAP1	864	LOC105376239
QSER1 TEAD4 YAP1	864	IQUB
QSER1 TEAD4 YAP1	864	RORB
QSER1 TEAD4 YAP1	864	LINC02217
QSER1 TEAD4 YAP1	864	CDK6
QSER1 TEAD4 YAP1	864	LINC02953
QSER1 TEAD4 YAP1	864	MYOF
QSER1 TEAD4 YAP1	864	LINC02387
QSER1 TEAD4 YAP1	864	CADPS
QSER1 TEAD4 YAP1	864	FGFR2
QSER1 TEAD4 YAP1	864	LINC01333
QSER1 TEAD4 YAP1	864	LINC02914
QSER1 TEAD4 YAP1	864	LOC105372645
QSER1 TEAD4 YAP1	864	SALL2
QSER1 TEAD4 YAP1	864	LINC01767
QSER1 TEAD4 YAP1	864	ACO1
QSER1 TEAD4 YAP1	864	SLC4A2
QSER1 TEAD4 YAP1	864	LOC105369292
QSER1 TEAD4 YAP1	864	MIR3201
QSER1 TEAD4 YAP1	864	TFRC
QSER1 TEAD4 YAP1	864	BCOR
QSER1 TEAD4 YAP1	864	TYRO3
QSER1 TEAD4 YAP1	864	DHRS3
QSER1 TEAD4 YAP1	864	GAB2
QSER1 TEAD4 YAP1	864	VPS13D
QSER1 TEAD4 YAP1	864	SPIN1
QSER1 TEAD4 YAP1	864	INO80C
QSER1 TEAD4 YAP1	864	LINC00922
QSER1 TEAD4 YAP1	864	MAILR
QSER1 TEAD4 YAP1	864	DCTN6
QSER1 TEAD4 YAP1	864	ANXA5
QSER1 TEAD4 YAP1	864	ATF7IP
QSER1 TEAD4 YAP1	864	FOXK1
QSER1 TEAD4 YAP1	864	EMX1
QSER1 TEAD4 YAP1	864	FERMT2
QSER1 TEAD4 YAP1	864	SCIRT
QSER1 TEAD4 YAP1	864	SYT1
QSER1 TEAD4 YAP1	864	KCNT2
QSER1 TEAD4 YAP1	864	SCAPER
QSER1 TEAD4 YAP1	864	TUBB2A
QSER1 TEAD4 YAP1	864	AFF2
QSER1 TEAD4 YAP1	864	LOC105378029
QSER1 TEAD4 YAP1	864	CD24
QSER1 TEAD4 YAP1	864	HTR1F
QSER1 TEAD4 YAP1	864	INHBA
QSER1 TEAD4 YAP1	864	LOC102723324
QSER1 TEAD4 YAP1	864	LOXL2
QSER1 TEAD4 YAP1	864	BPTF
QSER1 TEAD4 YAP1	864	CHRNA1
QSER1 TEAD4 YAP1	864	MIR6075
QSER1 TEAD4 YAP1	864	EPG5
QSER1 TEAD4 YAP1	864	HK2
QSER1 TEAD4 YAP1	864	C10orf126
QSER1 TEAD4 YAP1	864	BCL2L1
QSER1 TEAD4 YAP1	864	ZNF561-AS1
QSER1 TEAD4 YAP1	864	ZNF367
QSER1 TEAD4 YAP1	864	PRR5L
QSER1 TEAD4 YAP1	864	FGD1
QSER1 TEAD4 YAP1	864	ETS1
QSER1 TEAD4 YAP1	864	PCDH8
QSER1 TEAD4 YAP1	864	WWC2-AS2
QSER1 TEAD4 YAP1	864	DST
QSER1 TEAD4 YAP1	864	RUSC2
QSER1 TEAD4 YAP1	864	SKIDA1
QSER1 TEAD4 YAP1	864	LINC02814
QSER1 TEAD4 YAP1	864	LINC02628
QSER1 TEAD4 YAP1	864	ETFBKMT
QSER1 TEAD4 YAP1	864	DYRK1A
QSER1 TEAD4 YAP1	864	NPTN
QSER1 TEAD4 YAP1	864	KCTD16
QSER1 TEAD4 YAP1	864	CSF2RA
QSER1 TEAD4 YAP1	864	PAX3
QSER1 TEAD4 YAP1	864	NNT
QSER1 TEAD4 YAP1	864	LOC105369611
QSER1 TEAD4 YAP1	864	CEMIP2
QSER1 TEAD4 YAP1	864	AGAP1
QSER1 TEAD4 YAP1	864	RIPOR2
QSER1 TEAD4 YAP1	864	CHKA-DT
QSER1 TEAD4 YAP1	864	MIR4319
QSER1 TEAD4 YAP1	864	SLC2A1-DT
QSER1 TEAD4 YAP1	864	BCAT1
QSER1 TEAD4 YAP1	864	SMG7-AS1
QSER1 TEAD4 YAP1	864	ETV6
QSER1 TEAD4 YAP1	864	LRCH3
QSER1 TEAD4 YAP1	864	MIR873
QSER1 TEAD4 YAP1	864	PARD3
QSER1 TEAD4 YAP1	864	HSPG2
QSER1 TEAD4 YAP1	864	ANO6
QSER1 TEAD4 YAP1	864	MAD2L2
QSER1 TEAD4 YAP1	864	N4BP3
QSER1 TEAD4 YAP1	864	ANAPC4
QSER1 TEAD4 YAP1	864	LRMDA
QSER1 TEAD4 YAP1	864	MSRB3
QSER1 TEAD4 YAP1	864	LOC107984450
QSER1 TEAD4 YAP1	864	WSCD1
QSER1 TEAD4 YAP1	864	SLC12A8
QSER1 TEAD4 YAP1	864	TNS3
QSER1 TEAD4 YAP1	864	TCP10L3
QSER1 TEAD4 YAP1	864	TEAD1
QSER1 TEAD4 YAP1	864	MAPKAPK2
QSER1 TEAD4 YAP1	864	DPP10-AS3
QSER1 TEAD4 YAP1	864	FGGY
QSER1 TEAD4 YAP1	864	SLFN12
QSER1 TEAD4 YAP1	864	AP3M2
QSER1 TEAD4 YAP1	864	KLF3-AS1
QSER1 TEAD4 YAP1	864	F2RL1
QSER1 TEAD4 YAP1	864	LOC107986749
QSER1 TEAD4 YAP1	864	B3GNT7
QSER1 TEAD4 YAP1	864	RFX3
QSER1 TEAD4 YAP1	864	PXDN
QSER1 TEAD4 YAP1	864	NRIR
QSER1 TEAD4 YAP1	864	TOX3
QSER1 TEAD4 YAP1	864	B3GALT5
QSER1 TEAD4 YAP1	864	PCDH18
QSER1 TEAD4 YAP1	864	MAPK10
QSER1 TEAD4 YAP1	864	PDYN-AS1
QSER1 TEAD4 YAP1	864	ABHD12
QSER1 TEAD4 YAP1	864	FGF1
QSER1 TEAD4 YAP1	864	LINC00557
QSER1 TEAD4 YAP1	864	GACAT3
QSER1 TEAD4 YAP1	864	NMNAT2
QSER1 TEAD4 YAP1	864	SORBS2
QSER1 TEAD4 YAP1	864	SLC14A2-AS1
QSER1 TEAD4 YAP1	864	JADE1
QSER1 TEAD4 YAP1	864	KCNJ6
QSER1 TEAD4 YAP1	864	LOC102724019
QSER1 TEAD4 YAP1	864	MTMR12
QSER1 TEAD4 YAP1	864	FAM9B
QSER1 TEAD4 YAP1	864	CSMD3
QSER1 TEAD4 YAP1	864	DLGAP1
QSER1 TEAD4 YAP1	864	LNCATV
QSER1 TEAD4 YAP1	864	PHGDH
QSER1 TEAD4 YAP1	864	XIAP
QSER1 TEAD4 YAP1	864	LOC107984897
QSER1 TEAD4 YAP1	864	MAP4K3
QSER1 TEAD4 YAP1	864	LOC105376478
QSER1 TEAD4 YAP1	864	CCDC144A
QSER1 TEAD4 YAP1	864	LOC102723323
QSER1 TEAD4 YAP1	864	HERC3
QSER1 TEAD4 YAP1	864	PODXL
QSER1 TEAD4 YAP1	864	ZFHX2
QSER1 TEAD4 YAP1	864	ZNF536
QSER1 TEAD4 YAP1	864	LOC107985211
QSER1 TEAD4 YAP1	864	CSRNP1
QSER1 TEAD4 YAP1	864	LINC01894
QSER1 TEAD4 YAP1	864	NELL2
QSER1 TEAD4 YAP1	864	ADAMTS6
QSER1 TEAD4 YAP1	864	SETD3
QSER1 TEAD4 YAP1	864	ACOX3
QSER1 TEAD4 YAP1	864	CITED2
QSER1 TEAD4 YAP1	864	LINC02459
QSER1 TEAD4 YAP1	864	NRN1
QSER1 TEAD4 YAP1	864	TUNAR
QSER1 TEAD4 YAP1	864	LINC02305
QSER1 TEAD4 YAP1	864	SPRY1
QSER1 TEAD4 YAP1	864	LINC02661
QSER1 TEAD4 YAP1	864	SFTA3
QSER1 TEAD4 YAP1	864	SNX5
QSER1 TEAD4 YAP1	864	TIAM2
QSER1 TEAD4 YAP1	864	PIF1
QSER1 TEAD4 YAP1	864	HS6ST1
QSER1 TEAD4 YAP1	864	PLEKHB2
QSER1 TEAD4 YAP1	864	PDE5A
QSER1 TEAD4 YAP1	864	LOC100130298
QSER1 TEAD4 YAP1	864	VCX3A
QSER1 TEAD4 YAP1	864	TBX3
QSER1 TEAD4 YAP1	864	ELMO1
QSER1 TEAD4 YAP1	864	PAN3
QSER1 TEAD4 YAP1	864	TBC1D32
QSER1 TEAD4 YAP1	864	LOC153910
QSER1 TEAD4 YAP1	864	LRRC1
QSER1 TEAD4 YAP1	864	ZMYM4
QSER1 TEAD4 YAP1	864	VCAN
QSER1 TEAD4 YAP1	864	ZDHHC21
QSER1 TEAD4 YAP1	864	SHANK2
QSER1 TEAD4 YAP1	864	COL1A2-AS1
QSER1 TEAD4 YAP1	864	UNC5D
QSER1 TEAD4 YAP1	864	PAK4
QSER1 TEAD4 YAP1	864	FAT1
QSER1 TEAD4 YAP1	864	PATJ
QSER1 TEAD4 YAP1	864	LINC01377
QSER1 TEAD4 YAP1	864	EDIL3-DT
QSER1 TEAD4 YAP1	864	AJUBA
QSER1 TEAD4 YAP1	864	PTPRJ
QSER1 TEAD4 YAP1	864	COL26A1
QSER1 TEAD4 YAP1	864	TMEM135
QSER1 TEAD4 YAP1	864	CALD1
QSER1 TEAD4 YAP1	864	TMEM132D
QSER1 TEAD4 YAP1	864	EFCAB8
QSER1 TEAD4 YAP1	864	KCTD3
QSER1 TEAD4 YAP1	864	CRLF2
QSER1 TEAD4 YAP1	864	LIN28A
QSER1 TEAD4 YAP1	864	BICRA
QSER1 TEAD4 YAP1	864	BNC2
QSER1 TEAD4 YAP1	864	ROR1
QSER1 TEAD4 YAP1	864	LINC01707
QSER1 TEAD4 YAP1	864	R3HDML
QSER1 TEAD4 YAP1	864	MIR2113
QSER1 TEAD4 YAP1	864	AKT3
QSER1 TEAD4 YAP1	864	UBR4
QSER1 TEAD4 YAP1	864	GULP1
QSER1 TEAD4 YAP1	864	LOC107984207
QSER1 TEAD4 YAP1	864	COL12A1
QSER1 TEAD4 YAP1	864	VRTN
QSER1 TEAD4 YAP1	864	HECW1
QSER1 TEAD4 YAP1	864	TCERG1L-AS1
QSER1 TEAD4 YAP1	864	PAPPA-AS2
QSER1 TEAD4 YAP1	864	ARHGEF10L
QSER1 TEAD4 YAP1	864	KANK1
QSER1 TEAD4 YAP1	864	MACF1
QSER1 TEAD4 YAP1	864	MDFIC
QSER1 TEAD4 YAP1	864	LINC02119
QSER1 TEAD4 YAP1	864	PRDM14
QSER1 TEAD4 YAP1	864	ADD3
QSER1 TEAD4 YAP1	864	MBNL2
QSER1 TEAD4 YAP1	864	ID3
QSER1 TEAD4 YAP1	864	MIR3188
QSER1 TEAD4 YAP1	864	C8orf58
QSER1 TEAD4 YAP1	864	EXT2
QSER1 TEAD4 YAP1	864	ABL2
QSER1 TEAD4 YAP1	864	RGS3
QSER1 TEAD4 YAP1	864	SCOC
QSER1 TEAD4 YAP1	864	DGKH
QSER1 TEAD4 YAP1	864	TBC1D5
QSER1 TEAD4 YAP1	864	LOC105372922
QSER1 TEAD4 YAP1	864	LOC105374243
QSER1 TEAD4 YAP1	864	ZNF648
QSER1 TEAD4 YAP1	864	LINC01603
QSER1 TEAD4 YAP1	864	LOC105375278
QSER1 TEAD4 YAP1	864	ADGRL2
QSER1 TEAD4 YAP1	864	LINC01108
QSER1 TEAD4 YAP1	864	RUNX1
QSER1 TEAD4 YAP1	864	MID1
QSER1 TEAD4 YAP1	864	KIF4B
QSER1 TEAD4 YAP1	864	STON2
QSER1 TEAD4 YAP1	864	LOC102724768
QSER1 TEAD4 YAP1	864	TEMN3-AS1
QSER1 TEAD4 YAP1	864	PCLO
QSER1 TEAD4 YAP1	864	SLC38A4-AS1
QSER1 TEAD4 YAP1	864	PROSER1
QSER1 TEAD4 YAP1	864	FABP3
QSER1 TEAD4 YAP1	864	FZD7
QSER1 TEAD4 YAP1	864	WWC1
QSER1 TEAD4 YAP1	864	PLEKHG3
QSER1 TEAD4 YAP1	864	DGKZ
QSER1 TEAD4 YAP1	864	MIR3612
QSER1 TEAD4 YAP1	864	SH3GL3
QSER1 TEAD4 YAP1	864	PDGFB
QSER1 TEAD4 YAP1	864	RHBDL3
QSER1 TEAD4 YAP1	864	PKP4
QSER1 TEAD4 YAP1	864	LINC02948
QSER1 TEAD4 YAP1	864	ZSWIM6
QSER1 TEAD4 YAP1	864	SLC4A7
QSER1 TEAD4 YAP1	864	LINC01122
QSER1 TEAD4 YAP1	864	LASP1
QSER1 TEAD4 YAP1	864	LINC03022
QSER1 TEAD4 YAP1	864	CREB3L2
QSER1 TEAD4 YAP1	864	LINC01060
QSER1 TEAD4 YAP1	864	ANOS1
QSER1 TEAD4 YAP1	864	HNRNPF
QSER1 TEAD4 YAP1	864	LRATD2
QSER1 TEAD4 YAP1	864	LINC01756
QSER1 TEAD4 YAP1	864	KDM4C
QSER1 TEAD4 YAP1	864	FUT9
QSER1 TEAD4 YAP1	864	MYCBP2
QSER1 TEAD4 YAP1	864	XPO1
QSER1 TEAD4 YAP1	864	CXCL12
QSER1 TEAD4 YAP1	864	SACM1L
QSER1 TEAD4 YAP1	864	CRYBB1
QSER1 TEAD4 YAP1	864	IGF1R
QSER1 TEAD4 YAP1	864	WDR72
QSER1 TEAD4 YAP1	864	NLGN1
QSER1 TEAD4 YAP1	864	CNTNAP2
QSER1 TEAD4 YAP1	864	TRIM71
QSER1 TEAD4 YAP1	864	TNFRSF11A
QSER1 TEAD4 YAP1	864	SOX2-OT
QSER1 TEAD4 YAP1	864	CFTR
QSER1 TEAD4 YAP1	864	LOC105378137
QSER1 TEAD4 YAP1	864	MSRA
QSER1 TEAD4 YAP1	864	ZNF185
QSER1 TEAD4 YAP1	864	MBIP
QSER1 TEAD4 YAP1	864	COPB1
QSER1 TEAD4 YAP1	864	LOC105371082
QSER1 TEAD4 YAP1	864	INSR
QSER1 TEAD4 YAP1	864	TCF7L2
QSER1 TEAD4 YAP1	864	RRM2B
QSER1 TEAD4 YAP1	864	CBX5
QSER1 TEAD4 YAP1	864	UBE2V2
QSER1 TEAD4 YAP1	864	COL5A1
QSER1 TEAD4 YAP1	864	OLA1
QSER1 TEAD4 YAP1	864	MFHAS1
QSER1 TEAD4 YAP1	864	LINC01164
QSER1 TEAD4 YAP1	864	LOC151760
QSER1 TEAD4 YAP1	864	EOGT
QSER1 TEAD4 YAP1	864	LOC105371750
QSER1 TEAD4 YAP1	864	LINC01180
QSER1 TEAD4 YAP1	864	SCGB3A2
QSER1 TEAD4 YAP1	864	DAPK1
QSER1 TEAD4 YAP1	864	EMSY
QSER1 TEAD4 YAP1	864	LOC101929268
QSER1 TEAD4 YAP1	864	LINC01568
QSER1 TEAD4 YAP1	864	TTC7B
QSER1 TEAD4 YAP1	864	APP
QSER1 TEAD4 YAP1	864	LOC105376223
QSER1 TEAD4 YAP1	864	AHDC1
QSER1 TEAD4 YAP1	864	PAK1
QSER1 TEAD4 YAP1	864	FRAS1
QSER1 TEAD4 YAP1	864	KIRREL1
QSER1 TEAD4 YAP1	864	HCN1
QSER1 TEAD4 YAP1	864	NSMCE2
QSER1 TEAD4 YAP1	864	ARHGAP21
QSER1 TEAD4 YAP1	864	PAPSS2
QSER1 TEAD4 YAP1	864	INTS6
QSER1 TEAD4 YAP1	864	NT5M
QSER1 TEAD4 YAP1	864	LOC105376196
QSER1 TEAD4 YAP1	864	KPNA3
QSER1 TEAD4 YAP1	864	LOC105377196
QSER1 TEAD4 YAP1	864	MSH6
QSER1 TEAD4 YAP1	864	PPP2R3B
QSER1 TEAD4 YAP1	864	FRMD5
QSER1 TEAD4 YAP1	864	ULK4
QSER1 TEAD4 YAP1	864	RBFOX1
QSER1 TEAD4 YAP1	864	DENND1A
QSER1 TEAD4 YAP1	864	ALCAM
QSER1 TEAD4 YAP1	864	ADAMTS16
QSER1 TEAD4 YAP1	864	ABI2
QSER1 TEAD4 YAP1	864	LOC102724479
QSER1 TEAD4 YAP1	864	PICALM
QSER1 TEAD4 YAP1	864	TCF4
QSER1 TEAD4 YAP1	864	NAALADL2
QSER1 TEAD4 YAP1	864	GPRC5C
QSER1 TEAD4 YAP1	864	AHCYL1
QSER1 TEAD4 YAP1	864	TIAM1
QSER1 TEAD4 YAP1	864	PHACTR1
QSER1 TEAD4 YAP1	864	C1QTNF7-AS1
QSER1 TEAD4 YAP1	864	CLDN9
QSER1 TEAD4 YAP1	864	SLC35F1
QSER1 TEAD4 YAP1	864	LINC02004
QSER1 TEAD4 YAP1	864	NTM
QSER1 TEAD4 YAP1	864	GALNT17
QSER1 TEAD4 YAP1	864	LOC105376127
QSER1 TEAD4 YAP1	864	DUSP14
QSER1 TEAD4 YAP1	864	LINC01861
QSER1 TEAD4 YAP1	864	LINC01070
QSER1 TEAD4 YAP1	864	LOC284379
QSER1 TEAD4 YAP1	864	GALNT2
QSER1 TEAD4 YAP1	864	LINC00548
QSER1 TEAD4 YAP1	864	ANO10
QSER1 TEAD4 YAP1	864	LINC02641
QSER1 TEAD4 YAP1	864	NET1
QSER1 TEAD4 YAP1	864	LUZP2
QSER1 TEAD4 YAP1	864	PTPN14
QSER1 TEAD4 YAP1	864	LRIG1
QSER1 TEAD4 YAP1	864	LOC105375911
QSER1 TEAD4 YAP1	864	ERC2
QSER1 TEAD4 YAP1	864	EGFEM1P
QSER1 TEAD4 YAP1	864	TPST2
QSER1 TEAD4 YAP1	864	MIATNB
QSER1 TEAD4 YAP1	864	LRRTM4-AS1
QSER1 TEAD4 YAP1	864	SNX29
QSER1 TEAD4 YAP1	864	LSAMP
QSER1 TEAD4 YAP1	864	FHOD3
QSER1 TEAD4 YAP1	864	IGSF21
QSER1 TEAD4 YAP1	864	DUSP23
QSER1 TEAD4 YAP1	864	HDAC2-AS2
QSER1 TEAD4 YAP1	864	HERC1
QSER1 TEAD4 YAP1	864	ZNF664
QSER1 TEAD4 YAP1	864	TMEM178B
QSER1 TEAD4 YAP1	864	FLT1
QSER1 TEAD4 YAP1	864	EXT1
QSER1 TEAD4 YAP1	864	ADA2
QSER1 TEAD4 YAP1	864	ACTR3B
QSER1 TEAD4 YAP1	864	MAP3K21
QSER1 TEAD4 YAP1	864	LINC02744
QSER1 TEAD4 YAP1	864	PLCB4
QSER1 TEAD4 YAP1	864	PGF
QSER1 TEAD4 YAP1	864	G3BP2
QSER1 TEAD4 YAP1	864	TNFSF11
QSER1 TEAD4 YAP1	864	SLC25A17
QSER1 TEAD4 YAP1	864	MIR4689
QSER1 TEAD4 YAP1	864	TENM3
QSER1 TEAD4 YAP1	864	LOC105371689
QSER1 TEAD4 YAP1	864	LINC00877
QSER1 TEAD4 YAP1	864	CBX7
QSER1 TEAD4 YAP1	864	LRP2
QSER1 TEAD4 YAP1	864	FOXI3
QSER1 TEAD4 YAP1	864	SOCS1
QSER1 TEAD4 YAP1	864	LYSMD3
QSER1 TEAD4 YAP1	864	RAB11FIP1
QSER1 TEAD4 YAP1	864	KIZ-AS1
QSER1 TEAD4 YAP1	864	SLC39A8
QSER1 TEAD4 YAP1	864	SHROOM4
QSER1 TEAD4 YAP1	864	TGIF1
QSER1 TEAD4 YAP1	864	RAPGEF2
QSER1 TEAD4 YAP1	864	NAV3
QSER1 TEAD4 YAP1	864	MIR548W
QSER1 TEAD4 YAP1	864	CPS1
QSER1 TEAD4 YAP1	864	LINC01787
QSER1 TEAD4 YAP1	864	NRXN3
QSER1 TEAD4 YAP1	864	TRAK1
QSER1 TEAD4 YAP1	864	RABGAP1L
QSER1 TEAD4 YAP1	864	SPRY4
QSER1 TEAD4 YAP1	864	LOC105377724
QSER1 TEAD4 YAP1	864	DENND2B
QSER1 TEAD4 YAP1	864	NUAK2
QSER1 TEAD4 YAP1	864	GFRA1
QSER1 TEAD4 YAP1	864	NSUN7
QSER1 TEAD4 YAP1	864	LOC103344931
QSER1 TEAD4 YAP1	864	SOBP
QSER1 TEAD4 YAP1	864	GRIA4
QSER1 TEAD4 YAP1	864	MYL12-AS1
QSER1 TEAD4 YAP1	864	GRK7
QSER1 TEAD4 YAP1	864	MKRN1
QSER1 TEAD4 YAP1	864	WFDC1
QSER1 TEAD4 YAP1	864	SLC39A1
QSER1 TEAD4 YAP1	864	FLJ20712
QSER1 TEAD4 YAP1	864	ME1
QSER1 TEAD4 YAP1	864	NALT1
QSER1 TEAD4 YAP1	864	RALBP1
QSER1 TEAD4 YAP1	864	PIPOX
QSER1 TEAD4 YAP1	864	SATB1
QSER1 TEAD4 YAP1	864	NBAS
QSER1 TEAD4 YAP1	864	MYO1B
QSER1 TEAD4 YAP1	864	AFF1
QSER1 TEAD4 YAP1	864	SYNE2
QSER1 TEAD4 YAP1	864	CDK5RAP2
QSER1 TEAD4 YAP1	864	ZNF202
QSER1 TEAD4 YAP1	864	CSTPP1
QSER1 TEAD4 YAP1	864	MIR30A
QSER1 TEAD4 YAP1	864	STX2
QSER1 TEAD4 YAP1	864	LINC02214
QSER1 TEAD4 YAP1	864	LINC01592
QSER1 TEAD4 YAP1	864	TOX-DT
QSER1 TEAD4 YAP1	864	LOC105377043
QSER1 TEAD4 YAP1	864	DAB1
QSER1 TEAD4 YAP1	864	CACHD1
QSER1 TEAD4 YAP1	864	EXOC6B
QSER1 TEAD4 YAP1	864	GAN
QSER1 TEAD4 YAP1	864	SEMA3A
QSER1 TEAD4 YAP1	864	THBS3
QSER1 TEAD4 YAP1	864	TEAD3
QSER1 TEAD4 YAP1	864	CADM2
QSER1 TEAD4 YAP1	864	MYH9
QSER1 TEAD4 YAP1	864	RAI14
QSER1 TEAD4 YAP1	864	EEFSEC
QSER1 TEAD4 YAP1	864	TANC1
QSER1 TEAD4 YAP1	864	LOC107985303
QSER1 TEAD4 YAP1	864	PHOX2B
QSER1 TEAD4 YAP1	864	MPC1
QSER1 TEAD4 YAP1	864	LOC100129066
QSER1 TEAD4 YAP1	864	TENM1
QSER1 TEAD4 YAP1	864	TXNRD2
QSER1 TEAD4 YAP1	864	LINC02038
QSER1 TEAD4 YAP1	864	LYST
QSER1 TEAD4 YAP1	864	ZNF281
QSER1 TEAD4 YAP1	864	LINC01657
QSER1 TEAD4 YAP1	864	LINC02485
QSER1 TEAD4 YAP1	864	MIR3921
QSER1 TEAD4 YAP1	864	TPM1
QSER1 TEAD4 YAP1	864	CRIM1
QSER1 TEAD4 YAP1	864	LOC105371296
QSER1 TEAD4 YAP1	864	LOC112268449
QSER1 TEAD4 YAP1	864	LOC107985015
QSER1 TEAD4 YAP1	864	CTNNA3
QSER1 TEAD4 YAP1	864	LAMA5
QSER1 TEAD4 YAP1	864	ZBTB8A
QSER1 TEAD4 YAP1	864	SMYD2
QSER1 TEAD4 YAP1	864	PBX3
QSER1 TEAD4 YAP1	864	EEF1A1
QSER1 TEAD4 YAP1	864	HMGA2
QSER1 TEAD4 YAP1	864	CREB5
QSER1 TEAD4 YAP1	864	FAM227B
QSER1 TEAD4 YAP1	864	PHLDB1
QSER1 TEAD4 YAP1	864	PTPRK
QSER1 TEAD4 YAP1	864	ARHGAP31
QSER1 TEAD4 YAP1	864	DOCK9
QSER1 TEAD4 YAP1	864	DLG2
QSER1 TEAD4 YAP1	864	MARCKS
QSER1 TEAD4 YAP1	864	PTPRD
QSER1 TEAD4 YAP1	864	PIAS2
QSER1 TEAD4 YAP1	864	MIR5100
QSER1 TEAD4 YAP1	864	PLXDC2
QSER1 TEAD4 YAP1	864	SBF2
QSER1 TEAD4 YAP1	864	LOC107984928
QSER1 TEAD4 YAP1	864	MAGI2
QSER1 TEAD4 YAP1	864	CDH1
QSER1 TEAD4 YAP1	864	KIAA1671
QSER1 TEAD4 YAP1	864	TSHZ3
QSER1 TEAD4 YAP1	864	MIR4787
QSER1 TEAD4 YAP1	864	GALNT7-DT
QSER1 TEAD4 YAP1	864	UBE2E1
QSER1 TEAD4 YAP1	864	ATP8A1
QSER1 TEAD4 YAP1	864	ANKRD50
QSER1 TEAD4 YAP1	864	JARID2
QSER1 TEAD4 YAP1	864	SOX21-AS1
QSER1 TEAD4 YAP1	864	DISC1-IT1
QSER1 TEAD4 YAP1	864	ELF2
QSER1 TEAD4 YAP1	864	LOC105369306
QSER1 TEAD4 YAP1	864	ABHD11
QSER1 TEAD4 YAP1	864	RGS9
QSER1 TEAD4 YAP1	864	CLEC19A
QSER1 TEAD4 YAP1	864	ROBO2
QSER1 TEAD4 YAP1	864	LOC101929494
QSER1 TEAD4 YAP1	864	SLC45A3
QSER1 TEAD4 YAP1	864	CUL2
QSER1 TEAD4 YAP1	864	HMX3
QSER1 TEAD4 YAP1	864	CCDC171
QSER1 TEAD4 YAP1	864	FOXP1
QSER1 TEAD4 YAP1	864	CXXC4
QSER1 TEAD4 YAP1	864	BCL11A
QSER1 TEAD4 YAP1	864	PDZD4
QSER1 TEAD4 YAP1	864	VIPR1
QSER1 TEAD4 YAP1	864	LGALS8
QSER1 TEAD4 YAP1	864	PTGS1
QSER1 TEAD4 YAP1	864	SAMD4A-AS1
QSER1 TEAD4 YAP1	864	LOC105376161
QSER1 TEAD4 YAP1	864	PVT1
QSER1 TEAD4 YAP1	864	CHN1
QSER1 TEAD4 YAP1	864	SCAF11
QSER1 TEAD4 YAP1	864	PXK
QSER1 TEAD4 YAP1	864	PHF21A
QSER1 TEAD4 YAP1	864	USP3
QSER1 TEAD4 YAP1	864	AQP7
TEAD4 YAP1	56	LRRFIP1
TEAD4 YAP1	56	SCG2
TEAD4 YAP1	56	SIM2
TEAD4 YAP1	56	CHRM3
TEAD4 YAP1	56	LOC101929547
TEAD4 YAP1	56	BMPR1B-DT
TEAD4 YAP1	56	SLC47A1
TEAD4 YAP1	56	MCHR2-AS1
TEAD4 YAP1	56	PLAGL1
TEAD4 YAP1	56	MCAM
TEAD4 YAP1	56	DSC3
TEAD4 YAP1	56	DGKI
TEAD4 YAP1	56	NTN1
TEAD4 YAP1	56	SPTB
TEAD4 YAP1	56	IGFBP7-AS1
TEAD4 YAP1	56	KCNAB1
TEAD4 YAP1	56	CD302
TEAD4 YAP1	56	MAP3K7
TEAD4 YAP1	56	NXPH2
TEAD4 YAP1	56	LINC02206
TEAD4 YAP1	56	LINC01065
TEAD4 YAP1	56	PLXNC1
TEAD4 YAP1	56	CLDN23
TEAD4 YAP1	56	LRRTM1
TEAD4 YAP1	56	COL25A1
TEAD4 YAP1	56	ASB18
TEAD4 YAP1	56	RGS6
TEAD4 YAP1	56	CHSY3
TEAD4 YAP1	56	CD44
TEAD4 YAP1	56	GFPT2
TEAD4 YAP1	56	KCNQ5
TEAD4 YAP1	56	AGTPBP1
TEAD4 YAP1	56	ILDR2
TEAD4 YAP1	56	SNX31
TEAD4 YAP1	56	ADCY8
TEAD4 YAP1	56	CHODL
TEAD4 YAP1	56	CNTN3
TEAD4 YAP1	56	CA10
TEAD4 YAP1	56	TTLL10
TEAD4 YAP1	56	ARHGAP27
TEAD4 YAP1	56	LINC01311
TEAD4 YAP1	56	SLC38A4
TEAD4 YAP1	56	RARB
TEAD4 YAP1	56	BMP6
TEAD4 YAP1	56	ARHGEF17-AS1
TEAD4 YAP1	56	COL19A1
TEAD4 YAP1	56	TMEM200B
TEAD4 YAP1	56	MIR663AHG
TEAD4 YAP1	56	LINC01117
TEAD4 YAP1	56	SOX3
TEAD4 YAP1	56	SLC24A2
TEAD4 YAP1	56	LAMB1
TEAD4 YAP1	56	GALNTL6
TEAD4 YAP1	56	DOCK10
TEAD4 YAP1	56	RIPK1
TEAD4 YAP1	56	ANKRD1
QSER1 TEAD4	806	SAMD4A
QSER1 TEAD4	806	CADM4
QSER1 TEAD4	806	LOC101928894
QSER1 TEAD4	806	PNPT1
QSER1 TEAD4	806	SORL1
QSER1 TEAD4	806	MAP1LC3C
QSER1 TEAD4	806	LOC107987065
QSER1 TEAD4	806	CD8B2
QSER1 TEAD4	806	USP6NL
QSER1 TEAD4	806	ANKRD6
QSER1 TEAD4	806	CTDSP2
QSER1 TEAD4	806	PGBD5
QSER1 TEAD4	806	DUSP4
QSER1 TEAD4	806	HDAC7
QSER1 TEAD4	806	TRAPPC9
QSER1 TEAD4	806	PLXNA1
QSER1 TEAD4	806	CAMTA1
QSER1 TEAD4	806	LOC105373845
QSER1 TEAD4	806	LOC101927516
QSER1 TEAD4	806	PIK3CB
QSER1 TEAD4	806	COL18A1
QSER1 TEAD4	806	PTPN5
QSER1 TEAD4	806	IGSF11
QSER1 TEAD4	806	ZBED1
QSER1 TEAD4	806	TDRG1
QSER1 TEAD4	806	LINC01994
QSER1 TEAD4	806	CDH8
QSER1 TEAD4	806	GSTP1
QSER1 TEAD4	806	IGDCC3
QSER1 TEAD4	806	KRT15
QSER1 TEAD4	806	NOP53-AS1
QSER1 TEAD4	806	UIMC1
QSER1 TEAD4	806	FHDC1
QSER1 TEAD4	806	ITSN1
QSER1 TEAD4	806	ABCC12
QSER1 TEAD4	806	LINC01629
QSER1 TEAD4	806	LOC101926907
QSER1 TEAD4	806	BICD1
QSER1 TEAD4	806	MIR1587
QSER1 TEAD4	806	LOC107985960
QSER1 TEAD4	806	XXYLT1
QSER1 TEAD4	806	TLR5
QSER1 TEAD4	806	ICE1
QSER1 TEAD4	806	SEMA3B-AS1
QSER1 TEAD4	806	MEGF11
QSER1 TEAD4	806	PRCD
QSER1 TEAD4	806	RNF43
QSER1 TEAD4	806	SNORA20B
QSER1 TEAD4	806	HS3ST5
QSER1 TEAD4	806	MAP6
QSER1 TEAD4	806	AIF1L
QSER1 TEAD4	806	ABHD16B
QSER1 TEAD4	806	ANXA2R-OT1
QSER1 TEAD4	806	WDPCP
QSER1 TEAD4	806	SLC25A39
QSER1 TEAD4	806	PPP1R17
QSER1 TEAD4	806	LOC105378626
QSER1 TEAD4	806	RPS6KA2
QSER1 TEAD4	806	PLPPR5
QSER1 TEAD4	806	ANXA2
QSER1 TEAD4	806	CTNNA1
QSER1 TEAD4	806	ZNRF2P1
QSER1 TEAD4	806	COMMD1
QSER1 TEAD4	806	MIR3692
QSER1 TEAD4	806	OLFM4
QSER1 TEAD4	806	ATOSA
QSER1 TEAD4	806	EPC2
QSER1 TEAD4	806	ATP13A2
QSER1 TEAD4	806	AK8
QSER1 TEAD4	806	POU4F3
QSER1 TEAD4	806	AKT2
QSER1 TEAD4	806	SLC25A4
QSER1 TEAD4	806	RASGEF1B
QSER1 TEAD4	806	LNPK
QSER1 TEAD4	806	SINHCAF
QSER1 TEAD4	806	LOC101929614
QSER1 TEAD4	806	PPP1R36
QSER1 TEAD4	806	LPCAT4
QSER1 TEAD4	806	PICSAR
QSER1 TEAD4	806	CAMSAP2
QSER1 TEAD4	806	SRGAP1
QSER1 TEAD4	806	LINC01773
QSER1 TEAD4	806	LINC02712
QSER1 TEAD4	806	LOC101927495
QSER1 TEAD4	806	LOC105377158
QSER1 TEAD4	806	PCCA-DT
QSER1 TEAD4	806	IRF2
QSER1 TEAD4	806	MBNL3
QSER1 TEAD4	806	TSPEAR
QSER1 TEAD4	806	GAGE10
QSER1 TEAD4	806	TRPM3
QSER1 TEAD4	806	LOC101929609
QSER1 TEAD4	806	RAPGEF5
QSER1 TEAD4	806	CHP1
QSER1 TEAD4	806	PPP4R2
QSER1 TEAD4	806	TMEM78
QSER1 TEAD4	806	CDCA2
QSER1 TEAD4	806	ZMYM2
QSER1 TEAD4	806	LOC102723692
QSER1 TEAD4	806	LINC01668
QSER1 TEAD4	806	FAM168A
QSER1 TEAD4	806	DOK5
QSER1 TEAD4	806	ANKRD33B
QSER1 TEAD4	806	CCDC42
QSER1 TEAD4	806	FNDC3B
QSER1 TEAD4	806	SHOX
QSER1 TEAD4	806	PRXL2B
QSER1 TEAD4	806	RPN2
QSER1 TEAD4	806	UPF2
QSER1 TEAD4	806	GSE1
QSER1 TEAD4	806	LOC112268411
QSER1 TEAD4	806	RSF1
QSER1 TEAD4	806	LOC107986166
QSER1 TEAD4	806	LAPTM4B
QSER1 TEAD4	806	MRTFB
QSER1 TEAD4	806	PARD6B
QSER1 TEAD4	806	ARID1A
QSER1 TEAD4	806	RBMS1
QSER1 TEAD4	806	LOC730338
QSER1 TEAD4	806	CHRDL1
QSER1 TEAD4	806	SH2D6
QSER1 TEAD4	806	TFDP2
QSER1 TEAD4	806	IRF2BP2
QSER1 TEAD4	806	RNF41
QSER1 TEAD4	806	LINC02063
QSER1 TEAD4	806	KAZN-AS1
QSER1 TEAD4	806	LINC01641
QSER1 TEAD4	806	ACACA
QSER1 TEAD4	806	PEX14
QSER1 TEAD4	806	CFAP73
QSER1 TEAD4	806	MIR1255A
QSER1 TEAD4	806	LINC00222
QSER1 TEAD4	806	LOC102725191
QSER1 TEAD4	806	FAT2
QSER1 TEAD4	806	VSNL1
QSER1 TEAD4	806	ZNF609
QSER1 TEAD4	806	MIR1302-4
QSER1 TEAD4	806	IDNK
QSER1 TEAD4	806	SHCBP1L
QSER1 TEAD4	806	AHCY
QSER1 TEAD4	806	BMERB1
QSER1 TEAD4	806	LOC101926964
QSER1 TEAD4	806	SSR3
QSER1 TEAD4	806	LEF1
QSER1 TEAD4	806	LINC02227
QSER1 TEAD4	806	SLC25A13
QSER1 TEAD4	806	DLG4
QSER1 TEAD4	806	C5orf67
QSER1 TEAD4	806	ANO2
QSER1 TEAD4	806	FAM167A
QSER1 TEAD4	806	STAT3
QSER1 TEAD4	806	LOC105371087
QSER1 TEAD4	806	ARSB
QSER1 TEAD4	806	ANKRD11
QSER1 TEAD4	806	ZBTB20-AS5
QSER1 TEAD4	806	TGM3
QSER1 TEAD4	806	VCX
QSER1 TEAD4	806	PFKM
QSER1 TEAD4	806	JAZF1
QSER1 TEAD4	806	STX16-NPEPL1
QSER1 TEAD4	806	PABPC4L
QSER1 TEAD4	806	THBS4-AS1
QSER1 TEAD4	806	VPS8
QSER1 TEAD4	806	DMRTA2
QSER1 TEAD4	806	RNF165
QSER1 TEAD4	806	FAAP20
QSER1 TEAD4	806	DGKK
QSER1 TEAD4	806	LINC00967
QSER1 TEAD4	806	PDPN
QSER1 TEAD4	806	PRDM11
QSER1 TEAD4	806	BTBD3
QSER1 TEAD4	806	MOV10
QSER1 TEAD4	806	SNHG20
QSER1 TEAD4	806	LINC00624
QSER1 TEAD4	806	AOPEP
QSER1 TEAD4	806	PCDH1
QSER1 TEAD4	806	PLCG2
QSER1 TEAD4	806	GLRX3
QSER1 TEAD4	806	PSAP
QSER1 TEAD4	806	SERPINE2
QSER1 TEAD4	806	ARNT2-DT
QSER1 TEAD4	806	MTA3
QSER1 TEAD4	806	NOD1
QSER1 TEAD4	806	SOX5
QSER1 TEAD4	806	DIP2B
QSER1 TEAD4	806	RREB1
QSER1 TEAD4	806	LOC107985126
QSER1 TEAD4	806	DNMBP
QSER1 TEAD4	806	LARGE1
QSER1 TEAD4	806	PSAT1
QSER1 TEAD4	806	PTPN21
QSER1 TEAD4	806	BAZ2A
QSER1 TEAD4	806	CCDC33
QSER1 TEAD4	806	SIL1
QSER1 TEAD4	806	MYRFL
QSER1 TEAD4	806	UNC93A
QSER1 TEAD4	806	MIR124-3
QSER1 TEAD4	806	LINC01315
QSER1 TEAD4	806	SHISA9
QSER1 TEAD4	806	PAQR5
QSER1 TEAD4	806	LINC00838
QSER1 TEAD4	806	LINC00458
QSER1 TEAD4	806	AQP4-AS1
QSER1 TEAD4	806	KIAA1614
QSER1 TEAD4	806	PCDH9
QSER1 TEAD4	806	CEP126
QSER1 TEAD4	806	MIR5008
QSER1 TEAD4	806	LHX5-AS1
QSER1 TEAD4	806	LOC105374042
QSER1 TEAD4	806	WDR5
QSER1 TEAD4	806	IFNGR1
QSER1 TEAD4	806	LINC00028
QSER1 TEAD4	806	HAAO
QSER1 TEAD4	806	KCTD7
QSER1 TEAD4	806	ST3GAL3
QSER1 TEAD4	806	LINC01714
QSER1 TEAD4	806	ADIPOR2
QSER1 TEAD4	806	CUEDC1
QSER1 TEAD4	806	CTPS2
QSER1 TEAD4	806	LOC105372121
QSER1 TEAD4	806	GRM4
QSER1 TEAD4	806	RRAGD
QSER1 TEAD4	806	RNF130
QSER1 TEAD4	806	LOC339166
QSER1 TEAD4	806	SNX24
QSER1 TEAD4	806	MIR572
QSER1 TEAD4	806	LOC101928389
QSER1 TEAD4	806	ZNF592
QSER1 TEAD4	806	STX16
QSER1 TEAD4	806	LINC01414
QSER1 TEAD4	806	LINC02742
QSER1 TEAD4	806	ZNF678
QSER1 TEAD4	806	URM1
QSER1 TEAD4	806	LINC00593
QSER1 TEAD4	806	LINC02520
QSER1 TEAD4	806	TCP10L2
QSER1 TEAD4	806	PUM1
QSER1 TEAD4	806	SPOCK1
QSER1 TEAD4	806	CUBN
QSER1 TEAD4	806	RMRP
QSER1 TEAD4	806	NUP155
QSER1 TEAD4	806	LINC02655
QSER1 TEAD4	806	SCAMP1-AS1
QSER1 TEAD4	806	RCL1
QSER1 TEAD4	806	RHOT1
QSER1 TEAD4	806	PALLD
QSER1 TEAD4	806	A1CF
QSER1 TEAD4	806	DCP1A
QSER1 TEAD4	806	CDKL3
QSER1 TEAD4	806	SHISAL2B
QSER1 TEAD4	806	RBPJ
QSER1 TEAD4	806	CYRIB
QSER1 TEAD4	806	RIN2
QSER1 TEAD4	806	SLC7A3
QSER1 TEAD4	806	BCAM
QSER1 TEAD4	806	PPP2R5A
QSER1 TEAD4	806	PTMS
QSER1 TEAD4	806	SLAMF1
QSER1 TEAD4	806	DLGAP4
QSER1 TEAD4	806	FRYL
QSER1 TEAD4	806	PRG3
QSER1 TEAD4	806	SERTAD2
QSER1 TEAD4	806	SH3D19
QSER1 TEAD4	806	LOC105370463
QSER1 TEAD4	806	RASSF4
QSER1 TEAD4	806	PLA2G6
QSER1 TEAD4	806	SEC63
QSER1 TEAD4	806	TOR1AIP1
QSER1 TEAD4	806	SPRR2F
QSER1 TEAD4	806	SNTG2
QSER1 TEAD4	806	NEDD4L
QSER1 TEAD4	806	AQP8
QSER1 TEAD4	806	PAX1
QSER1 TEAD4	806	BRINP3
QSER1 TEAD4	806	PRMT8
QSER1 TEAD4	806	P2RY8
QSER1 TEAD4	806	ZNF827
QSER1 TEAD4	806	LINC01823
QSER1 TEAD4	806	GLI1
QSER1 TEAD4	806	ZNF157
QSER1 TEAD4	806	TRABD2B
QSER1 TEAD4	806	ADAMTSL4
QSER1 TEAD4	806	LINC01951
QSER1 TEAD4	806	UBE2Q2
QSER1 TEAD4	806	GRTP1
QSER1 TEAD4	806	OTOF
QSER1 TEAD4	806	FRMD4A
QSER1 TEAD4	806	LINC01814
QSER1 TEAD4	806	GP2
QSER1 TEAD4	806	FIGN
QSER1 TEAD4	806	GYG2
QSER1 TEAD4	806	HUNK
QSER1 TEAD4	806	FUT8
QSER1 TEAD4	806	LOC105370335
QSER1 TEAD4	806	LOC105375334
QSER1 TEAD4	806	EFEMP1
QSER1 TEAD4	806	CARHSP1
QSER1 TEAD4	806	HDDC2
QSER1 TEAD4	806	CNTNAP5-DT
QSER1 TEAD4	806	KRTAP10-12
QSER1 TEAD4	806	NEK5
QSER1 TEAD4	806	SYNE3
QSER1 TEAD4	806	LOC105370960
QSER1 TEAD4	806	RNF216
QSER1 TEAD4	806	STIM2
QSER1 TEAD4	806	SPRY4-AS1
QSER1 TEAD4	806	USF3
QSER1 TEAD4	806	IGFBP6
QSER1 TEAD4	806	TSC22D2
QSER1 TEAD4	806	C1QTNF6
QSER1 TEAD4	806	POU6F2
QSER1 TEAD4	806	OPCML
QSER1 TEAD4	806	LIPG
QSER1 TEAD4	806	ACVR1
QSER1 TEAD4	806	NSUN6
QSER1 TEAD4	806	ZNF423
QSER1 TEAD4	806	PI4K2B
QSER1 TEAD4	806	FKBP15
QSER1 TEAD4	806	GABRB3
QSER1 TEAD4	806	SP3
QSER1 TEAD4	806	BFSP1
QSER1 TEAD4	806	BUD13
QSER1 TEAD4	806	LOC105371256
QSER1 TEAD4	806	MEI1
QSER1 TEAD4	806	OLFML3
QSER1 TEAD4	806	RASSF8
QSER1 TEAD4	806	STXBP1
QSER1 TEAD4	806	FGD3
QSER1 TEAD4	806	ASXL1
QSER1 TEAD4	806	INHA
QSER1 TEAD4	806	ABCC1
QSER1 TEAD4	806	CLTB
QSER1 TEAD4	806	OLFM3
QSER1 TEAD4	806	PHLDB2
QSER1 TEAD4	806	MIR1915
QSER1 TEAD4	806	NCKAP5-AS2
QSER1 TEAD4	806	OAT
QSER1 TEAD4	806	IQGAP2
QSER1 TEAD4	806	CDYL
QSER1 TEAD4	806	SMNDC1
QSER1 TEAD4	806	NBN
QSER1 TEAD4	806	RDH13
QSER1 TEAD4	806	KLF11
QSER1 TEAD4	806	RMDN2
QSER1 TEAD4	806	CARD11
QSER1 TEAD4	806	CALML4
QSER1 TEAD4	806	SLC2A13
QSER1 TEAD4	806	LINC00929
QSER1 TEAD4	806	LINC01973
QSER1 TEAD4	806	ARID3A
QSER1 TEAD4	806	ELF3
QSER1 TEAD4	806	CAMK2D
QSER1 TEAD4	806	GTF3A
QSER1 TEAD4	806	CAVIN1
QSER1 TEAD4	806	CITED1
QSER1 TEAD4	806	CAPN9
QSER1 TEAD4	806	STEAP1B-AS1
QSER1 TEAD4	806	LINC01267
QSER1 TEAD4	806	CTF1
QSER1 TEAD4	806	LOC105374910
QSER1 TEAD4	806	LOC107985855
QSER1 TEAD4	806	RALGAPA2
QSER1 TEAD4	806	FAF1
QSER1 TEAD4	806	LINC02903
QSER1 TEAD4	806	SDC4
QSER1 TEAD4	806	INTS10
QSER1 TEAD4	806	ALDH1B1
QSER1 TEAD4	806	LINC01819
QSER1 TEAD4	806	PLEKHA7
QSER1 TEAD4	806	VSTM2B-DT
QSER1 TEAD4	806	TULP4
QSER1 TEAD4	806	PFKFB3
QSER1 TEAD4	806	OTP
QSER1 TEAD4	806	MAN2A1
QSER1 TEAD4	806	LOC100506403
QSER1 TEAD4	806	SMILR
QSER1 TEAD4	806	LOC105374122
QSER1 TEAD4	806	GLI3
QSER1 TEAD4	806	RBPMS2
QSER1 TEAD4	806	LHPP
QSER1 TEAD4	806	MEIS3
QSER1 TEAD4	806	LINC01235
QSER1 TEAD4	806	COA1
QSER1 TEAD4	806	SPATA7
QSER1 TEAD4	806	TFG
QSER1 TEAD4	806	RASSF10-DT
QSER1 TEAD4	806	RARA
QSER1 TEAD4	806	KCNJ1
QSER1 TEAD4	806	NFASC
QSER1 TEAD4	806	SMURF1
QSER1 TEAD4	806	SORBS1
QSER1 TEAD4	806	FOXP4-AS1
QSER1 TEAD4	806	CTXN2
QSER1 TEAD4	806	PRKD1
QSER1 TEAD4	806	TNFAIP8
QSER1 TEAD4	806	APLP2
QSER1 TEAD4	806	DLX5
QSER1 TEAD4	806	ADK
QSER1 TEAD4	806	RPL34-DT
QSER1 TEAD4	806	LINC01422
QSER1 TEAD4	806	TBX20
QSER1 TEAD4	806	WSCD2
QSER1 TEAD4	806	SALL4
QSER1 TEAD4	806	PDE11A
QSER1 TEAD4	806	ABCA4
QSER1 TEAD4	806	CTBP2
QSER1 TEAD4	806	SRGAP3
QSER1 TEAD4	806	GUCY2EP
QSER1 TEAD4	806	LINC01290
QSER1 TEAD4	806	ENPP1
QSER1 TEAD4	806	RIMS2
QSER1 TEAD4	806	MIR5584
QSER1 TEAD4	806	LOC101927082
QSER1 TEAD4	806	LOC107986138
QSER1 TEAD4	806	DUSP16
QSER1 TEAD4	806	NLGN4Y
QSER1 TEAD4	806	MIR548Q
QSER1 TEAD4	806	MIR4311
QSER1 TEAD4	806	GPA33
QSER1 TEAD4	806	TMSB4X
QSER1 TEAD4	806	TBC1D9
QSER1 TEAD4	806	PGM3
QSER1 TEAD4	806	CLDN18
QSER1 TEAD4	806	SLC35F4
QSER1 TEAD4	806	TNS2
QSER1 TEAD4	806	SCN5A
QSER1 TEAD4	806	BCKDHB
QSER1 TEAD4	806	DNAJC10
QSER1 TEAD4	806	FARP1
QSER1 TEAD4	806	SCAF8
QSER1 TEAD4	806	LINC02645
QSER1 TEAD4	806	LOC145783
QSER1 TEAD4	806	MET
QSER1 TEAD4	806	ING3
QSER1 TEAD4	806	MED13L
QSER1 TEAD4	806	LOC105371692
QSER1 TEAD4	806	CCDC34
QSER1 TEAD4	806	LOC107985287
QSER1 TEAD4	806	STX8
QSER1 TEAD4	806	ATL2
QSER1 TEAD4	806	RBM17
QSER1 TEAD4	806	SRRM4
QSER1 TEAD4	806	STAU2
QSER1 TEAD4	806	NCOR2
QSER1 TEAD4	806	LINC01574
QSER1 TEAD4	806	CCNE1
QSER1 TEAD4	806	VAT1L
QSER1 TEAD4	806	NR2E3
QSER1 TEAD4	806	GAS2L1
QSER1 TEAD4	806	LIMD1
QSER1 TEAD4	806	IRS1
QSER1 TEAD4	806	ZNF552
QSER1 TEAD4	806	GLIS2
QSER1 TEAD4	806	PKNOX2-DT
QSER1 TEAD4	806	OSR2
QSER1 TEAD4	806	UBL7-DT
QSER1 TEAD4	806	AHNAK
QSER1 TEAD4	806	LOC100130111
QSER1 TEAD4	806	MIR4255
QSER1 TEAD4	806	PDCD6P1
QSER1 TEAD4	806	RNF182
QSER1 TEAD4	806	GPR158
QSER1 TEAD4	806	KLHL21
QSER1 TEAD4	806	DLGAP1-AS4
QSER1 TEAD4	806	ARHGAP25
QSER1 TEAD4	806	PPFIBP1
QSER1 TEAD4	806	SAT2
QSER1 TEAD4	806	CLIP2
QSER1 TEAD4	806	ADD1
QSER1 TEAD4	806	ANP32A
QSER1 TEAD4	806	LINC02288
QSER1 TEAD4	806	ZBTB47
QSER1 TEAD4	806	DMBX1
QSER1 TEAD4	806	GRIN2A
QSER1 TEAD4	806	EEF2K
QSER1 TEAD4	806	IL1RAPL1
QSER1 TEAD4	806	LINC01914
QSER1 TEAD4	806	GPM6A
QSER1 TEAD4	806	DPH6-DT
QSER1 TEAD4	806	CA12
QSER1 TEAD4	806	GRAMD2A
QSER1 TEAD4	806	MAN1A2
QSER1 TEAD4	806	SATB2-AS1
QSER1 TEAD4	806	ADAMTS12
QSER1 TEAD4	806	AVL9
QSER1 TEAD4	806	AP1S3
QSER1 TEAD4	806	PAM
QSER1 TEAD4	806	GRAMD1B
QSER1 TEAD4	806	FOXP2
QSER1 TEAD4	806	SCAMP4
QSER1 TEAD4	806	FAM171B
QSER1 TEAD4	806	TLR10
QSER1 TEAD4	806	TLE3
QSER1 TEAD4	806	SERTAD4
QSER1 TEAD4	806	TDRD3
QSER1 TEAD4	806	NDST3
QSER1 TEAD4	806	LHX4
QSER1 TEAD4	806	ZMAT1
QSER1 TEAD4	806	BCR
QSER1 TEAD4	806	FZD5
QSER1 TEAD4	806	NR4A1
QSER1 TEAD4	806	STAG1
QSER1 TEAD4	806	TTLL9
QSER1 TEAD4	806	UNC13A
QSER1 TEAD4	806	THSD4-AS1
QSER1 TEAD4	806	WDR27
QSER1 TEAD4	806	GRIK3
QSER1 TEAD4	806	MECOM
QSER1 TEAD4	806	LOC105370660
QSER1 TEAD4	806	ATP6AP2
QSER1 TEAD4	806	MED12L
QSER1 TEAD4	806	FGF12-AS1
QSER1 TEAD4	806	ZNF496
QSER1 TEAD4	806	KCTD8
QSER1 TEAD4	806	NREP
QSER1 TEAD4	806	KLHL5
QSER1 TEAD4	806	PRDM6-AS1
QSER1 TEAD4	806	ARHGAP35
QSER1 TEAD4	806	ST6GAL1
QSER1 TEAD4	806	ZNF821
QSER1 TEAD4	806	PTCHD1
QSER1 TEAD4	806	FAM20C
QSER1 TEAD4	806	LOC105376158
QSER1 TEAD4	806	LOC107986636
QSER1 TEAD4	806	C20orf96
QSER1 TEAD4	806	LINC02653
QSER1 TEAD4	806	ARSJ
QSER1 TEAD4	806	ALPL
QSER1 TEAD4	806	RYBP
QSER1 TEAD4	806	DSP-AS1
QSER1 TEAD4	806	BAIAP2L1
QSER1 TEAD4	806	WDR11-DT
QSER1 TEAD4	806	DNASE1
QSER1 TEAD4	806	GNG8
QSER1 TEAD4	806	IRX2-DT
QSER1 TEAD4	806	ZDHHC2
QSER1 TEAD4	806	PTPRE
QSER1 TEAD4	806	UNC5B
QSER1 TEAD4	806	CHSY1
QSER1 TEAD4	806	DIP2C
QSER1 TEAD4	806	COG6
QSER1 TEAD4	806	SLC16A7
QSER1 TEAD4	806	DCBLD2
QSER1 TEAD4	806	MUC3A
QSER1 TEAD4	806	ATP11A
QSER1 TEAD4	806	PRKCI
QSER1 TEAD4	806	PARVA
QSER1 TEAD4	806	ANAPC13
QSER1 TEAD4	806	SH3GLB1
QSER1 TEAD4	806	LOC105369591
QSER1 TEAD4	806	BCL9
QSER1 TEAD4	806	TMCC2
QSER1 TEAD4	806	CORO2B
QSER1 TEAD4	806	LINC01703
QSER1 TEAD4	806	PRKCD
QSER1 TEAD4	806	BCL9L
QSER1 TEAD4	806	RBM19
QSER1 TEAD4	806	CSTF2T
QSER1 TEAD4	806	IREB2
QSER1 TEAD4	806	MRPS18A
QSER1 TEAD4	806	PRPF4B
QSER1 TEAD4	806	AP2A1
QSER1 TEAD4	806	UNC79
QSER1 TEAD4	806	DBT
QSER1 TEAD4	806	GRIN2B
QSER1 TEAD4	806	NDUFA4
QSER1 TEAD4	806	LINC01870
QSER1 TEAD4	806	TTLL2
QSER1 TEAD4	806	GRHPR
QSER1 TEAD4	806	MYO18A
QSER1 TEAD4	806	LOC107984400
QSER1 TEAD4	806	SMAD4
QSER1 TEAD4	806	HIVEP2-DT
QSER1 TEAD4	806	DYNC2H1
QSER1 TEAD4	806	PANTR1
QSER1 TEAD4	806	SNX7
QSER1 TEAD4	806	CPT2
QSER1 TEAD4	806	YWHAB
QSER1 TEAD4	806	EML2
QSER1 TEAD4	806	GRB10
QSER1 TEAD4	806	TBL1X
QSER1 TEAD4	806	LRRTM4
QSER1 TEAD4	806	MYRF
QSER1 TEAD4	806	DENND1B
QSER1 TEAD4	806	SKOR1
QSER1 TEAD4	806	TRAPPC8
QSER1 TEAD4	806	DAB2IP
QSER1 TEAD4	806	ATP6V1H
QSER1 TEAD4	806	WIPI1
QSER1 TEAD4	806	LGI1
QSER1 TEAD4	806	MMUT
QSER1 TEAD4	806	CHD4
QSER1 TEAD4	806	LINC01278
QSER1 TEAD4	806	LIPE-AS1
QSER1 TEAD4	806	CAMK1D
QSER1 TEAD4	806	S100A10
QSER1 TEAD4	806	LOC101929237
QSER1 TEAD4	806	RAB12
QSER1 TEAD4	806	MYH9-DT
QSER1 TEAD4	806	SUFU
QSER1 TEAD4	806	DOCK5
QSER1 TEAD4	806	SMG6
QSER1 TEAD4	806	HLA-DMA
QSER1 TEAD4	806	CMKLR2
QSER1 TEAD4	806	RASAL2
QSER1 TEAD4	806	SYNJ1
QSER1 TEAD4	806	GALNT11
QSER1 TEAD4	806	ZMIZ1
QSER1 TEAD4	806	ZNF462
QSER1 TEAD4	806	COL6A3
QSER1 TEAD4	806	TMEFF1
QSER1 TEAD4	806	FAM107A
QSER1 TEAD4	806	CYP2B6
QSER1 TEAD4	806	ENC1
QSER1 TEAD4	806	TMEM132B
QSER1 TEAD4	806	GMDS
QSER1 TEAD4	806	MIEF2
QSER1 TEAD4	806	LINC01471
QSER1 TEAD4	806	LOC105377035
QSER1 TEAD4	806	YTHDC1
QSER1 TEAD4	806	HNRNPL
QSER1 TEAD4	806	MIR7850
QSER1 TEAD4	806	LINC03041
QSER1 TEAD4	806	DPYSL3
QSER1 TEAD4	806	GPC1
QSER1 TEAD4	806	SPRING1
QSER1 TEAD4	806	STEAP3-AS1
QSER1 TEAD4	806	PTGIS
QSER1 TEAD4	806	IFT52
QSER1 TEAD4	806	RNF38
QSER1 TEAD4	806	UBE2G1
QSER1 TEAD4	806	MYMK
QSER1 TEAD4	806	TLN1
QSER1 TEAD4	806	MITF
QSER1 TEAD4	806	PCSK1
QSER1 TEAD4	806	TSC22D1
QSER1 TEAD4	806	GINS1
QSER1 TEAD4	806	LINC02563
QSER1 TEAD4	806	CDC14A
QSER1 TEAD4	806	LOC105369333
QSER1 TEAD4	806	BAMBI
QSER1 TEAD4	806	SENP7
QSER1 TEAD4	806	RPL32
QSER1 TEAD4	806	GABRQ
QSER1 TEAD4	806	PBX1
QSER1 TEAD4	806	SORL1-AS1
QSER1 TEAD4	806	LOC107986575
QSER1 TEAD4	806	PROX1
QSER1 TEAD4	806	NSD1
QSER1 TEAD4	806	SERTAD1
QSER1 TEAD4	806	LINC02792
QSER1 TEAD4	806	IMPACT
QSER1 TEAD4	806	ITGA6
QSER1 TEAD4	806	CCND1
QSER1 TEAD4	806	SMCO4
QSER1 TEAD4	806	PLEKHO2
QSER1 TEAD4	806	IRS2
QSER1 TEAD4	806	BCAR3
QSER1 TEAD4	806	POR
QSER1 TEAD4	806	LINC01549
QSER1 TEAD4	806	LOC107984413
QSER1 TEAD4	806	DHRS7B
QSER1 TEAD4	806	C1orf220
QSER1 TEAD4	806	BEND5
QSER1 TEAD4	806	MEGF6
QSER1 TEAD4	806	LOC105376139
QSER1 TEAD4	806	CDH3
QSER1 TEAD4	806	VASH2
QSER1 TEAD4	806	MCCC1
QSER1 TEAD4	806	GPC4
QSER1 TEAD4	806	ARHGAP32
QSER1 TEAD4	806	NECTIN1
QSER1 TEAD4	806	SPIN2A
QSER1 TEAD4	806	NIBAN2
QSER1 TEAD4	806	UXT-AS1
QSER1 TEAD4	806	MIR3663
QSER1 TEAD4	806	KIDINS220
QSER1 TEAD4	806	SYNDIG1L
QSER1 TEAD4	806	SUSD3
QSER1 TEAD4	806	NAT2
QSER1 TEAD4	806	SMG1P3
QSER1 TEAD4	806	PSMG1
QSER1 TEAD4	806	TUSC3
QSER1 TEAD4	806	EHD4
QSER1 TEAD4	806	C1orf167
QSER1 TEAD4	806	PJA1
QSER1 TEAD4	806	RBFOX2
QSER1 TEAD4	806	TIMELESS
QSER1 TEAD4	806	RDH14
QSER1 TEAD4	806	LINC01153
QSER1 TEAD4	806	KRT19
QSER1 TEAD4	806	MB21D2
QSER1 TEAD4	806	RNASE1
QSER1 TEAD4	806	FSIP2-AS2
QSER1 TEAD4	806	MNT
QSER1 TEAD4	806	ADGRF3
QSER1 TEAD4	806	PRPSAP2
[truncated: 8,257 more rows]

## Sheet: 1192genesQSER1YAP1
GRIK2
PALM2AKAP2
ASTN2
RAB11FIP4
FGF12
ESRRB
ARID1B
CDH20
DPP6
GADD45B
SMOC2
CACNA1C
ANO4
NTRK2
NBEA
CCBE1
JAKMIP3
KDM2B
DEK
KAZN
NDST1
CACNA1E
WTIP
GALR1
RRAS2
EYA1
ANKS1B
TBC1D1
EPHA6
ADGRL3
NFATC2
MYO7A
ABTB3
ZFHX3
SIX1
NXPH1
CDKN3
CELF4
HOXA1
FOXI2
TRIM2
ATP8B4
HTR1E
NAV2
CHN2
TNFRSF19
PDE4D
KLF9
TEAD4
COL9A3
COL4A2
CALN1
SHB
NTNG1
SP8
MARCHF11
AUTS2
SYT16
MCTP1
WLS
PRTG
RUNX2-AS1
DACH1
ST3GAL1
LRFN2
TJP1
CSMD1
ADGRG6
SRXN1
PRKG1
LIMCH1
ASIC2
TET2
FAT3
ZEB2
KLHL29
TSPAN9
CDH23
SLC34A2
DLGAP2
CTNNA2
DNER
NPAS3
FEZF1
KCNMA1
NFIA
FAM110C
RCSD1
FANCC
ATP10A
SKAP2
NA
KANK4
NRXN1
LAMA3
GRM3
AGRN
CHD7
CAPN2
GPR6
MCC
METTL24
MIR138-1
MARCHF1
ACKR3
LOC105376289
FAM174B
B3GNT5
SYT10
IFFO2
TAC4
SIM1
SPOCK3
ZBTB16
LOC101929258
EBF1
PRKAG2
MLLT3
ISL1-DT
CACNB4
OTX2
EIF5
NODAL
NR5A2
DYNC1I1
MTCL1
NKAIN2
NRCAM
LOC102723493
LINC01987
GPC6
LRFN5
PCDH7
PCDH15
GCNT2
RIMS1
ZIC3
RPH3A
SMAD2
LOC105377891
PIP4K2A
PLEKHG4B
LINC02702
PTPRM
AK5
PTPRU
HMCN2
PLEKHA6
ADARB2
DCHS2
FRMD3
CDH13
RFTN1
LOC105376292
COL15A1
SLC8A3
DCLK1
TMEM161B
HDAC9
DLX4
LINC01465
RBM20
ETV4
TFAP2D
BMP4
RAB31
DIS3L2
TMPRSS2
ADGRA2
SORCS1
CAMKMT
PLK2
SLC15A1
COL14A1
LOC105377989
BICC1
EIF4E3
KCNH5
CADM1
NT5C2
SLITRK1
HIVEP3
SMARCA2
DCC
SLC24A4
RAB28
NALCN
HHAT
LINC00461
RYR2
LINC00261
KCNA4
KLF5
PDE10A
SYBU
MYO16
SOX9-AS1
PPM1L
SGMS2
CDKN2A
LINC00887
GLI2
NSG1
ATF3
TMEM72-AS1
LOC105375992
HTR1B
SLC25A48
FRMD4B
KCNG1
SALL1
MYO9B
LINC02329
SEL1L3
NDUFS4
PRR5
LMO4
PGM1
FOXO1
ARHGAP8
LINC00850
FOXN3
LINC01884
SEC24B-AS1
MYLK3
LINC02473
SAV1
SMARCC2
SMAD3
MSI1
LINC00158
AXIN2
FIGNL2
TTYH1
LINC01901
STARD9
PCSK5
DSCC1
TMEM63C
STARD13
STON1
ACVR2A
OSBPL10
LOC105370982
BMP7
TCF4-AS1
LOC102723341
BCL11B
CALM2
ZNF90
INSM1
LINC01850
NTF3
LINC02761
ZNF746
CIB4
SPTSSB
STT3B
JPT1
USP9X
F11
SLC44A1
NOX4
PAPPA2
JCAD
RXFP1
LONP2
IKZF2
CACNG3
FMO2
DIPK1A
PDS5A
YAP1
L3MBTL3
FMNL2
LOC105374265
CHST11
ATF7
NRF1
RGS20
SLC29A3
SULF2
GSK3B
LOC105369520
STARD8
MIR8080
FAM187B
GAS1
PSD3
ZNF416
LINC01340
EPM2A-DT
PRNP
NAA35
PKN2
NINJ2-AS1
TFAP2C
RNF157-AS1
LINC02029
MIR7150
SMO
MIR6811
AP3B1
ECE1
LINC01747
LMCD1-AS1
GRIA1
HOXB1
SSBP3
LINC02907
MGST2
RAB17-DT
LOC112268176
SLC22A4
KCTD15
AFG3L2
ERAP1
SUN1
KSR1
GOPC
ZNF521
ROCK1
SMOC1
GTDC1
SLC9A8
UBE3C
SLCO4C1
LOC105370504
FSTL1
APBB2
KLHL13
SEMA4D
LOC105374945
LRGUK
PRDM2
SMYD3
LINC02901
LINC01163
NLGN1-AS1
CDK1
CD82
MMP16
ID1
DDX18
SDC2
QKI
LOC107984079
PDP1
LINC03000
CDC14C
AHI1
RBPMS
UNC5CL
RAB38
LOC105369844
PPM1H
LOC100505498
TMEM241
PAWR
TANK
LOC107985927
SYDE2
SUSD6
CCDC60
LOC105373595
NEGR1
CASC9
NCK2
OR6S1
ARHGAP26
LINC-PINT
LOC93463
SOCS3
MAGI1
AMOTL2
KIF5C
STMN1
HLCS
PRKN
NLGN4X
AXL
LMNB1
CSNK1E
LINC00595
MKLN1-AS
PDLIM1
GNAI1
AFAP1
MIR130A
NEO1
ZNRF3
LOC107984627
SKI
SEC61G
PTPRG
UBE2H
ZNF160
PLXNB2
LINC01648
SOX6
NAB1
TSPAN18
ZNF532
SLC7A7
LOC101929963
FAM124A
PRDM5
LINC02572
PTGFRN
LOC107987123
ADCY2
LOC107986124
ATRNL1
LOC105369498
UST
TLK2
LOC107985808
SLC45A1
UGT8
AP2A2
DDX20
ITGB5
THORLNC
IER2
MEF2C-AS1
LAMA2
ATXN7L1
LINC00269
POLI
FHL3
RAD51B
STX18-AS1
LOC112268015
FILNC1
ZBTB38
PRKCA-AS1
CTIF
RAP1GAP2
MGAT1
FZD2
ESRG
ITPKB-IT1
CCSER1
SND1
CHD6
HMCN1
PLEKHG2
TRPC7
MIR3681HG
FAR2
LOC101927397
LOC105369519
UBR5
RAPGEF1
AKAP10
MIR100HG
CD226
CRISPLD1
NPAS4
LINC02845
LINC02195
PLD5
SIPA1L1
LOC105375341
KLF12
CDCA7
NMT2
RIOK3
TTC7A
LOC105375751
BRINP1
ABLIM2
CNOT10
MRPS30
LOC101927026
RAP2B
PRICKLE2
FXR1
LINC00951
EPHA3
LINC01503
SEPTIN5
LINC02968
TPRG1
ATP6V1B2
LINC02443
LYN
LINC01256
LOC101928855
LOC105374764
MBNL1
LOC105373895
SLC1A1
LHFPL1
LDB2
SNRPN
H2AZ1-DT
FLRT2
FAM86EP
NOS1AP
GCNT4
LINC01029
RARG
RBMS3
TDRP
NHSL1
COBL
PPP1R16B
LINC01854
LOC105370047
CUX1
ANK3
CDH12
ZMAT4
ANK2-AS1
WWP2
THSD4
LMNA
MIR7977
HIP1
TRPS1
ERN1
TRNP1
NDFIP1
PTPN13
CDKAL1
SFRP1
ARHGAP22
TMEM270
IGF2BP1
MDM4
TACC2
LOC107984893
PEBP4
CACNA2D1
SH3BP4
FGFR1
FRY
LYZL1
TENM4
NECTIN2
TMCO3
PRR16
LOC105371508
SLC6A15
DGLUCY
KLRG2
LRRC4C
LINC01081
LOC105379314
DHFR2
POM121L12
PRRC2B
LEMD2
NEBL
DIDO1
MMP24-AS1-EDEM2
NUAK1
NPHP3-ACAD11
RALGPS1
ARHGAP42
MIR504
DSE
NFKBIZ
NSG2
LOC107984402
SPP1
SH3BGRL2
MYL10
LHFPL6
DNMT3A
RUNX1T1
BMP2
LINC00976
CNTN5
GAP43
LINC01947
LIMS1
DOCK4
PLS3
WWOX
LINC01836
MID1IP1-AS1
CPZ
SSBP2
SLC44A3-AS1
FBXO15
PARP8
RERE
ZNF608
LINC01571
DIAPH3
GGH
TCF7L1
EFNA5
PHC1
OR1M1
LOC105372703
UGGT2
HS1BP3-IT1
CASC15
ENOX1
IZUMO3
SOGA3
GPRIN1
MIR3170
LINGO2
DIAPH2-AS1
KCTD11
LINC01570
SYTL2
EBF2
GRID2
FOXB2
KRT18
FZD8
BZW2
CELF2
MIR3529
LOC107986777
IL4R
PLPP3
UNC80
CCN1
IMMP2L
SPSB4
APH1B
GABRG2
USP12
RHPN2
LINC01775
LDB1
NHSL2
RIMS4
TSPAN4
PWWP2B
MIR634
JDP2
ADNP2
PPP2R3A
LOC102724080
MIR549A
COBLL1
FAN1
DHFRP3
TBC1D14
LOC105377623
DPYSL2
SDCCAG8
SOX13
LINC03047
METTL8
FGFBP3
ASCC3
DLGAP4-AS1
EPHA2
REEP3
SLC2A3
LINC02713
MAD2L1-DT
DHRSX
MEAK7
MACORIS
RCOR3
CDH2
CDX2
TENM2
WIPF3
PIM1
LOC105376239
IQUB
RORB
LINC02217
CDK6
LINC02953
MYOF
LINC02387
CADPS
FGFR2
LINC01333
LINC02914
LOC105372645
SALL2
LINC01767
ACO1
SLC4A2
LOC105369292
MIR3201
TFRC
BCOR
TYRO3
DHRS3
GAB2
VPS13D
SPIN1
INO80C
LINC00922
MAILR
DCTN6
ANXA5
ATF7IP
FOXK1
EMX1
FERMT2
SCIRT
SYT1
KCNT2
SCAPER
TUBB2A
AFF2
LOC105378029
CD24
HTR1F
INHBA
LOC102723324
LOXL2
BPTF
CHRNA1
MIR6075
EPG5
HK2
C10orf126
BCL2L1
ZNF561-AS1
ZNF367
PRR5L
FGD1
ETS1
PCDH8
WWC2-AS2
DST
RUSC2
SKIDA1
LINC02814
LINC02628
ETFBKMT
DYRK1A
NPTN
KCTD16
CSF2RA
PAX3
NNT
LOC105369611
CEMIP2
AGAP1
RIPOR2
CHKA-DT
MIR4319
SLC2A1-DT
BCAT1
SMG7-AS1
ETV6
LRCH3
MIR873
PARD3
HSPG2
ANO6
MAD2L2
N4BP3
ANAPC4
LRMDA
MSRB3
LOC107984450
WSCD1
SLC12A8
TNS3
TCP10L3
TEAD1
MAPKAPK2
DPP10-AS3
FGGY
SLFN12
AP3M2
KLF3-AS1
F2RL1
LOC107986749
B3GNT7
RFX3
PXDN
NRIR
TOX3
B3GALT5
PCDH18
MAPK10
PDYN-AS1
ABHD12
FGF1
LINC00557
GACAT3
NMNAT2
SORBS2
SLC14A2-AS1
JADE1
KCNJ6
LOC102724019
MTMR12
FAM9B
CSMD3
DLGAP1
LNCATV
PHGDH
XIAP
LOC107984897
MAP4K3
LOC105376478
CCDC144A
LOC102723323
HERC3
PODXL
ZFHX2
ZNF536
LOC107985211
CSRNP1
LINC01894
NELL2
ADAMTS6
SETD3
ACOX3
CITED2
LINC02459
NRN1
TUNAR
LINC02305
SPRY1
LINC02661
SFTA3
SNX5
TIAM2
PIF1
HS6ST1
PLEKHB2
PDE5A
LOC100130298
VCX3A
TBX3
ELMO1
PAN3
TBC1D32
LOC153910
LRRC1
ZMYM4
VCAN
ZDHHC21
SHANK2
COL1A2-AS1
UNC5D
PAK4
FAT1
PATJ
LINC01377
EDIL3-DT
AJUBA
PTPRJ
COL26A1
TMEM135
CALD1
TMEM132D
EFCAB8
KCTD3
CRLF2
LIN28A
BICRA
BNC2
ROR1
LINC01707
R3HDML
MIR2113
AKT3
UBR4
GULP1
LOC107984207
COL12A1
VRTN
HECW1
TCERG1L-AS1
PAPPA-AS2
ARHGEF10L
KANK1
MACF1
MDFIC
LINC02119
PRDM14
ADD3
MBNL2
ID3
MIR3188
C8orf58
EXT2
ABL2
RGS3
SCOC
DGKH
TBC1D5
LOC105372922
LOC105374243
ZNF648
LINC01603
LOC105375278
ADGRL2
LINC01108
RUNX1
MID1
KIF4B
STON2
LOC102724768
TEMN3-AS1
PCLO
SLC38A4-AS1
PROSER1
FABP3
FZD7
WWC1
PLEKHG3
DGKZ
MIR3612
SH3GL3
PDGFB
RHBDL3
PKP4
LINC02948
ZSWIM6
SLC4A7
LINC01122
LASP1
LINC03022
CREB3L2
LINC01060
ANOS1
HNRNPF
LRATD2
LINC01756
KDM4C
FUT9
MYCBP2
XPO1
CXCL12
SACM1L
CRYBB1
IGF1R
WDR72
NLGN1
CNTNAP2
TRIM71
TNFRSF11A
SOX2-OT
CFTR
LOC105378137
MSRA
ZNF185
MBIP
COPB1
LOC105371082
INSR
TCF7L2
RRM2B
CBX5
UBE2V2
COL5A1
OLA1
MFHAS1
LINC01164
LOC151760
EOGT
LOC105371750
LINC01180
SCGB3A2
DAPK1
EMSY
LOC101929268
LINC01568
TTC7B
APP
LOC105376223
AHDC1
PAK1
FRAS1
KIRREL1
HCN1
NSMCE2
ARHGAP21
PAPSS2
INTS6
NT5M
LOC105376196
KPNA3
LOC105377196
MSH6
PPP2R3B
FRMD5
ULK4
RBFOX1
DENND1A
ALCAM
ADAMTS16
ABI2
LOC102724479
PICALM
TCF4
NAALADL2
GPRC5C
AHCYL1
TIAM1
PHACTR1
C1QTNF7-AS1
CLDN9
SLC35F1
LINC02004
NTM
GALNT17
LOC105376127
DUSP14
LINC01861
LINC01070
LOC284379
GALNT2
LINC00548
ANO10
LINC02641
NET1
LUZP2
PTPN14
LRIG1
LOC105375911
ERC2
EGFEM1P
TPST2
MIATNB
LRRTM4-AS1
SNX29
LSAMP
FHOD3
IGSF21
DUSP23
HDAC2-AS2
HERC1
ZNF664
TMEM178B
FLT1
EXT1
ADA2
ACTR3B
MAP3K21
LINC02744
PLCB4
PGF
G3BP2
TNFSF11
SLC25A17
MIR4689
TENM3
LOC105371689
LINC00877
CBX7
LRP2
FOXI3
SOCS1
LYSMD3
RAB11FIP1
KIZ-AS1
SLC39A8
SHROOM4
TGIF1
RAPGEF2
NAV3
MIR548W
CPS1
LINC01787
NRXN3
TRAK1
RABGAP1L
SPRY4
LOC105377724
DENND2B
NUAK2
GFRA1
NSUN7
LOC103344931
SOBP
GRIA4
MYL12-AS1
GRK7
MKRN1
WFDC1
SLC39A1
FLJ20712
ME1
NALT1
RALBP1
PIPOX
SATB1
NBAS
MYO1B
AFF1
SYNE2
CDK5RAP2
ZNF202
CSTPP1
MIR30A
STX2
LINC02214
LINC01592
TOX-DT
LOC105377043
DAB1
CACHD1
EXOC6B
GAN
SEMA3A
THBS3
TEAD3
CADM2
MYH9
RAI14
EEFSEC
TANC1
LOC107985303
PHOX2B
MPC1
LOC100129066
TENM1
TXNRD2
LINC02038
LYST
ZNF281
LINC01657
LINC02485
MIR3921
TPM1
CRIM1
LOC105371296
LOC112268449
LOC107985015
CTNNA3
LAMA5
ZBTB8A
SMYD2
PBX3
EEF1A1
HMGA2
CREB5
FAM227B
PHLDB1
PTPRK
ARHGAP31
DOCK9
DLG2
MARCKS
PTPRD
PIAS2
MIR5100
PLXDC2
SBF2
LOC107984928
MAGI2
CDH1
KIAA1671
TSHZ3
MIR4787
GALNT7-DT
UBE2E1
ATP8A1
ANKRD50
JARID2
SOX21-AS1
DISC1-IT1
ELF2
LOC105369306
ABHD11
RGS9
CLEC19A
ROBO2
LOC101929494
SLC45A3
CUL2
HMX3
CCDC171
FOXP1
CXXC4
BCL11A
PDZD4
VIPR1
LGALS8
PTGS1
SAMD4A-AS1
LOC105376161
PVT1
CHN1
SCAF11
PXK
PHF21A
USP3
AQP7
